# Supplementary material for: Environmentally triggered shifts in steelhead migration behavior and consequences for survival in the mid-Columbia River
Source: PLoS One. 2021 May 10;16(5):e0250831. doi: 10.1371/journal.pone.0250831 (PMC8109777; doi:10.1371/journal.pone.0250831)
Supplement: S1 Data — (ZIP) [file pone.0250831.s008.zip › Mid_Columbia_Steelhead.csv]

	AdYear	Year_Day	tag_id	jbo	jlg	jih	jmn	jwe	jrr	jri	jpr	jtd	BONfirst	BONlast	TDAfirst	TDAlast	MCNfirst	MCNlast	ICHfirst	ICHlast	LMOfirst	LMOlast	LGOfirst	LGOlast	LGRfirst	LGRlast	PRAfirst	PRAlast	RIAfirst	RIAlast	RRHfirst	RRHlast	WELfirst	WELlast	rel_site	tag_site	rel_date	species	run	reartype	migr_year	length	file_id	huc4code	rkm	tag_date	relshort	tagshort	tagM
1	2004	2004_218	3D9.1BF186B59C	218	NA	NA	NA	NA	NA	NA	NA	NA	2004-08-05 11:12:00	2004-08-05 11:32:00	NA	NA	NA	NA	NA	NA	NA	NA	NA	NA	NA	NA	NA	NA	NA	NA	NA	NA	NA	NA	RINH	RINH	2003-04-16 12:00:00	3	2	H	2003	119	DMM02317.R1A	17020016	567	2002-11-13 07:34:00	2003-04-16	2002-11-13	11
2	2004	2004_214	3D9.1BF170B493	214	NA	NA	249	260	NA	NA	253	NA	2004-08-01 08:22:00	2004-08-01 08:59:00	NA	NA	2004-09-05 01:56:00	2004-09-05 04:10:00	NA	NA	NA	NA	NA	NA	NA	NA	2004-09-09 15:49:00	2004-09-09 15:53:00	NA	NA	NA	NA	2004-09-16 13:41:00	2004-09-16 13:41:00	CHEWUR	WELH	2003-04-28 15:00:00	3	2	H	2003	92	DMM03118.WR	17020005	843.080.026	2003-04-28 14:06:00	2003-04-28	2003-04-28	4
3	2004	2004_203	3D9.1BF1779BCC	203	NA	NA	256	NA	NA	NA	NA	NA	2004-07-21 08:44:00	2004-07-21 13:31:00	NA	NA	2004-09-12 06:21:00	2004-09-12 08:01:00	NA	NA	NA	NA	NA	NA	NA	NA	NA	NA	NA	NA	NA	NA	NA	NA	RINH	RINH	2003-04-16 12:00:00	3	2	H	2003	125	DMM02316.R1A	17020016	567	2002-11-12 07:50:00	2003-04-16	2002-11-12	11
4	2004	2004_218	3D9.1BF15C1746	218	NA	NA	246	263	NA	258	253	NA	2004-08-05 08:11:00	2004-08-05 08:53:00	NA	NA	2004-09-02 08:54:00	2004-09-02 10:08:00	NA	NA	NA	NA	NA	NA	NA	NA	2004-09-09 09:07:00	2004-09-09 09:07:00	2004-09-14 06:36:00	2004-09-14 06:36:00	NA	NA	2004-09-19 06:36:00	2004-09-19 06:36:00	TWISPR	WELH	2003-05-06 11:40:00	3	2	H	2003	93	DMM03126.WR2	17020005	843.066.018	2003-05-06 10:36:00	2003-05-06	2003-05-06	5
5	2004	2004_230	3D9.1BF160101F	230	NA	NA	244	261	NA	255	250	NA	2004-08-17 15:15:00	2004-08-17 16:06:00	NA	NA	2004-08-31 07:08:00	2004-08-31 08:26:00	NA	NA	NA	NA	NA	NA	NA	NA	2004-09-06 08:34:00	2004-09-08 08:50:00	2004-09-11 11:01:00	2004-09-11 11:20:00	NA	NA	2004-09-17 14:33:00	2004-09-17 14:33:00	TWISPR	WELH	2003-05-02 10:40:00	3	2	H	2003	101	DMM03122.WR	17020005	843.066.018	2003-05-02 09:19:00	2003-05-02	2003-05-02	5
6	2004	2004_214	3D9.1BF169A1F7	214	NA	NA	NA	NA	NA	NA	NA	NA	2004-08-01 08:27:00	2004-08-01 08:36:00	NA	NA	NA	NA	NA	NA	NA	NA	NA	NA	NA	NA	NA	NA	NA	NA	NA	NA	NA	NA	IMNTRP	IMNTRP	2002-05-13 02:33:00	3	2	W	2002	199	JAH02133.NT1	17060102	522.308.007	2002-05-13 01:25:00	2002-05-13	2002-05-13	5
7	2004	2004_214	3D9.1BF17C41FC	214	271	266	264	NA	NA	NA	NA	NA	2004-08-01 05:57:00	2004-08-01 06:46:00	NA	NA	2004-09-20 11:11:00	2004-09-20 12:34:00	2004-09-22 09:59:00	2004-09-22 10:02:00	NA	NA	NA	NA	2004-09-27 15:45:00	2004-09-27 17:01:00	NA	NA	NA	NA	NA	NA	NA	NA	IMNTRP	IMNTRP	2003-04-12 09:09:00	3	2	H	2003	247	PJC03102.NT1	17060102	522.308.007	2003-04-12 01:30:00	2003-04-12	2003-04-12	4
8	2004	2004_230	3D9.1BF162F5D7	230	NA	NA	253	272	NA	267	260	NA	2004-08-17 14:48:00	2004-08-17 15:02:00	NA	NA	2004-09-09 09:53:00	2004-09-09 11:56:00	NA	NA	NA	NA	NA	NA	NA	NA	2004-09-16 09:45:00	2004-09-16 09:45:00	2004-09-23 03:25:00	2004-09-23 03:25:00	NA	NA	2004-09-28 18:48:00	2004-09-28 18:49:00	TWISPR	WELH	2003-05-06 16:55:00	3	2	H	2003	95	DMM03126.WR4	17020005	843.066.018	2003-05-06 14:57:00	2003-05-06	2003-05-06	5
9	2004	2004_214	3D9.1BF1623CD4	214	NA	NA	235	245	NA	242	239	NA	2004-08-01 15:21:00	2004-08-01 16:04:00	NA	NA	2004-08-22 10:34:00	2004-08-22 10:45:00	NA	NA	NA	NA	NA	NA	NA	NA	2004-08-26 09:55:00	2004-08-26 13:37:00	2004-08-29 19:06:00	2004-08-29 19:08:00	NA	NA	2004-09-01 08:37:00	2004-09-01 08:37:00	METHR	WELH	2003-04-30 10:20:00	3	2	H	2003	95	DMM03120.WR	17020005	843.104	2003-04-30 09:21:00	2003-04-30	2003-04-30	4
10	2004	2004_213	3D9.1BF1770C86	213	NA	NA	NA	NA	NA	NA	NA	NA	2004-07-31 06:16:00	2004-07-31 07:18:00	NA	NA	NA	NA	NA	NA	NA	NA	NA	NA	NA	NA	NA	NA	NA	NA	NA	NA	NA	NA	RINH	RINH	2003-04-16 12:00:00	3	2	H	2003	118	DMM02319.R3A	17020016	567	2002-11-15 07:49:00	2003-04-16	2002-11-15	11
11	2004	2004_214	3D9.1BF15D34B2	214	261	257	256	NA	NA	NA	NA	NA	2004-08-01 14:51:00	2004-08-01 15:00:00	NA	NA	2004-09-12 04:21:00	2004-09-12 06:57:00	2004-09-13 12:52:00	2004-09-13 12:54:00	NA	NA	NA	NA	2004-09-17 13:39:00	2004-09-17 16:16:00	NA	NA	NA	NA	NA	NA	NA	NA	CATHEC	CATHEC	2002-10-03 14:30:00	3	2	W	2003	166	BCJ02276.CC1	17060104	522.271.232.032	2002-10-03 09:30:00	2002-10-03	2002-10-03	10
12	2004	2004_218	3D9.1BF18739D3	218	NA	NA	243	NA	NA	NA	NA	NA	2004-08-05 19:06:00	2004-08-05 19:13:00	NA	NA	2004-08-30 16:57:00	2004-08-30 17:10:00	NA	NA	NA	NA	NA	NA	NA	NA	NA	NA	NA	NA	NA	NA	NA	NA	RINH	RINH	2003-04-16 12:00:00	3	2	H	2003	128	DMM02316.R2A	17020016	567	2002-11-12 07:58:00	2003-04-16	2002-11-12	11
13	2004	2004_218	3D9.1BF1775F05	218	NA	NA	NA	NA	NA	NA	NA	NA	2004-08-05 08:04:00	2004-08-05 08:17:00	NA	NA	NA	NA	NA	NA	NA	NA	NA	NA	NA	NA	NA	NA	NA	NA	NA	NA	NA	NA	RINH	RINH	2003-04-16 12:00:00	3	2	H	2003	123	DMM02315.R1A	17020016	567	2002-11-11 11:42:00	2003-04-16	2002-11-11	11
14	2004	2004_214	3D9.1BF177F51C	214	NA	NA	NA	NA	NA	NA	NA	NA	2004-08-01 06:03:00	2004-08-01 06:35:00	NA	NA	NA	NA	NA	NA	NA	NA	NA	NA	NA	NA	NA	NA	NA	NA	NA	NA	NA	NA	RINH	RINH	2003-04-16 12:00:00	3	2	H	2003	130	DMM02315.R1A	17020016	567	2002-11-11 11:42:00	2003-04-16	2002-11-11	11
15	2004	2004_218	3D9.1BF15D1A8F	218	NA	NA	259	273	NA	270	266	NA	2004-08-05 17:13:00	2004-08-05 18:39:00	NA	NA	2004-09-15 13:06:00	2004-09-15 15:26:00	NA	NA	NA	NA	NA	NA	NA	NA	2004-09-22 10:44:00	2004-09-22 10:53:00	2004-09-26 14:57:00	2004-09-26 15:02:00	NA	NA	2004-09-29 12:54:00	2004-09-29 12:56:00	TWIS2P	WELH	2003-05-12 12:00:00	3	2	H	2003	115	DMM03132.ARM	17020005	843.066.002	2003-05-12 08:21:00	2003-05-12	2003-05-12	5
16	2004	2004_203	3D9.1BF17858E3	203	NA	NA	NA	NA	NA	NA	NA	NA	2004-07-21 02:22:00	2004-07-21 04:15:00	NA	NA	NA	NA	NA	NA	NA	NA	NA	NA	NA	NA	NA	NA	NA	NA	NA	NA	NA	NA	RINH	RINH	2003-04-16 12:00:00	3	2	H	2003	130	DMM02316.R1A	17020016	567	2002-11-12 07:50:00	2003-04-16	2002-11-12	11
17	2004	2004_215	3D9.1BF1784A85	215	NA	NA	NA	NA	NA	NA	NA	NA	2004-08-02 20:26:00	2004-08-03 02:24:00	NA	NA	NA	NA	NA	NA	NA	NA	NA	NA	NA	NA	NA	NA	NA	NA	NA	NA	NA	NA	RINH	RINH	2003-04-16 12:00:00	3	2	H	2003	116	DMM02318.R2A	17020016	567	2002-11-14 07:56:00	2003-04-16	2002-11-14	11
18	2004	2004_203	3D9.1BF178FA7A	203	NA	NA	240	NA	NA	NA	246	NA	2004-07-21 12:04:00	2004-07-21 13:12:00	NA	NA	2004-08-27 16:17:00	2004-08-27 17:16:00	NA	NA	NA	NA	NA	NA	NA	NA	2004-09-02 05:07:00	2004-09-02 05:13:00	NA	NA	NA	NA	NA	NA	TWISPR	WELH	2003-05-08 12:00:00	3	2	H	2003	112	DMM03128.WR	17020005	843.066.018	2003-05-08 09:27:00	2003-05-08	2003-05-08	5
19	2004	2004_187	3D9.1BF1776A4B	187	NA	NA	193	NA	NA	NA	203	NA	2004-07-05 11:49:00	2004-07-05 11:49:00	NA	NA	2004-07-11 05:13:00	2004-07-11 07:42:00	NA	NA	NA	NA	NA	NA	NA	NA	2004-07-21 07:05:00	2004-07-21 07:07:00	NA	NA	NA	NA	NA	NA	RINH	RINH	2003-04-16 12:00:00	3	2	H	2003	113	DMM02316.R1A	17020016	567	2002-11-12 07:50:00	2003-04-16	2002-11-12	11
20	2004	2004_185	3D9.1BF17F6632	185	NA	NA	NA	NA	NA	NA	NA	NA	2004-07-03 12:55:00	2004-07-03 12:55:00	NA	NA	NA	NA	NA	NA	NA	NA	NA	NA	NA	NA	NA	NA	NA	NA	NA	NA	NA	NA	CHIWAR	EBNK	2003-04-29 16:00:00	3	2	H	2003	NA	DMM03119.X06	17020010	754.077.013	2003-04-29 12:34:00	2003-04-29	2003-04-29	4
21	2004	2004_218	3D9.1BF1629158	218	NA	NA	225	NA	NA	NA	NA	NA	2004-08-05 08:48:00	2004-08-05 09:41:00	NA	NA	2004-08-12 19:52:00	2004-08-12 19:59:00	NA	NA	NA	NA	NA	NA	NA	NA	NA	NA	NA	NA	NA	NA	NA	NA	RINH	RINH	2003-04-16 12:00:00	3	2	H	2003	116	DMM02317.R1A	17020016	567	2002-11-13 07:34:00	2003-04-16	2002-11-13	11
22	2004	2004_225	3D9.1BF1787691	225	NA	NA	259	NA	NA	NA	NA	NA	2004-08-12 07:07:00	2004-08-12 08:00:00	NA	NA	2004-09-15 16:03:00	2004-09-15 17:39:00	NA	NA	NA	NA	NA	NA	NA	NA	NA	NA	NA	NA	NA	NA	NA	NA	RINH	RINH	2003-04-16 12:00:00	3	2	H	2003	117	DMM02318.R2A	17020016	567	2002-11-14 07:56:00	2003-04-16	2002-11-14	11
23	2004	2004_214	3D9.1BF18518E8	214	NA	NA	220	NA	NA	NA	NA	NA	2004-08-01 05:36:00	2004-08-01 05:40:00	NA	NA	2004-08-07 01:31:00	2004-08-07 07:15:00	NA	NA	NA	NA	NA	NA	NA	NA	NA	NA	NA	NA	NA	NA	NA	NA	RINH	RINH	2003-04-16 12:00:00	3	2	H	2003	98	DMM02318.R2A	17020016	567	2002-11-14 07:56:00	2003-04-16	2002-11-14	11
24	2004	2004_188	3D9.1BF176505E	188	NA	NA	195	NA	NA	NA	NA	NA	2004-07-06 20:05:00	2004-07-07 03:10:00	NA	NA	2004-07-13 09:45:00	2004-07-13 09:45:00	NA	NA	NA	NA	NA	NA	NA	NA	NA	NA	NA	NA	NA	NA	NA	NA	RINH	RINH	2003-04-16 12:00:00	3	2	H	2003	126	DMM02316.R2A	17020016	567	2002-11-12 07:58:00	2003-04-16	2002-11-12	11
25	2004	2004_231	3D9.1BF17E57A5	231	NA	NA	250	NA	NA	NA	NA	NA	2004-08-18 16:28:00	2004-08-18 17:17:00	NA	NA	2004-09-06 16:42:00	2004-09-06 16:57:00	NA	NA	NA	NA	NA	NA	NA	NA	NA	NA	NA	NA	NA	NA	NA	NA	NASONC	CHEL	2003-04-15 12:00:00	3	2	H	2003	98	DMM02281.C2A	17020005	754.089	2002-10-08 07:40:00	2003-04-15	2002-10-08	10
26	2004	2004_222	3D9.1BF1852F85	222	NA	NA	NA	NA	NA	NA	NA	NA	2004-08-09 09:30:00	2004-08-09 10:20:00	NA	NA	NA	NA	NA	NA	NA	NA	NA	NA	NA	NA	NA	NA	NA	NA	NA	NA	NA	NA	RINH	RINH	2003-04-16 12:00:00	3	2	H	2003	115	DMM02318.R3A	17020016	567	2002-11-14 07:58:00	2003-04-16	2002-11-14	11
27	2004	2004_214	3D9.1BF1868B95	214	NA	NA	226	NA	NA	NA	NA	NA	2004-08-01 19:19:00	2004-08-02 04:53:00	NA	NA	2004-08-13 06:22:00	2004-08-13 06:46:00	NA	NA	NA	NA	NA	NA	NA	NA	NA	NA	NA	NA	NA	NA	NA	NA	RINH	RINH	2003-04-16 12:00:00	3	2	H	2003	116	DMM02318.R2A	17020016	567	2002-11-14 07:56:00	2003-04-16	2002-11-14	11
28	2004	2004_187	3D9.1BF1862359	187	NA	NA	NA	NA	NA	NA	NA	NA	2004-07-05 16:07:00	2004-07-05 16:23:00	NA	NA	NA	NA	NA	NA	NA	NA	NA	NA	NA	NA	NA	NA	NA	NA	NA	NA	NA	NA	RINH	RINH	2003-04-16 12:00:00	3	2	H	2003	120	DMM02320.R1A	17020016	567	2002-11-16 08:02:00	2003-04-16	2002-11-16	11
29	2004	2004_230	3D9.1BF1780AA6	230	NA	NA	236	NA	NA	NA	254	NA	2004-08-17 19:09:00	2004-08-17 19:52:00	NA	NA	2004-08-23 17:38:00	2004-08-23 19:22:00	NA	NA	NA	NA	NA	NA	NA	NA	2004-09-10 05:40:00	2004-09-10 05:40:00	NA	NA	NA	NA	NA	NA	RINH	RINH	2003-04-16 12:00:00	3	2	H	2003	119	DMM02318.R1A	17020016	567	2002-11-14 07:55:00	2003-04-16	2002-11-14	11
30	2004	2004_218	3D9.1BF1719879	218	NA	NA	248	258	NA	255	253	NA	2004-08-05 16:13:00	2004-08-05 16:26:00	NA	NA	2004-09-04 03:06:00	2004-09-04 06:16:00	NA	NA	NA	NA	NA	NA	NA	NA	2004-09-09 07:11:00	2004-09-09 07:12:00	2004-09-11 17:59:00	2004-09-11 18:06:00	NA	NA	2004-09-14 06:54:00	2004-09-14 06:59:00	OKANR	WELH	2003-05-14 11:40:00	3	2	H	2003	114	DMM03134.WR	17020005	858.098	2003-05-14 09:31:00	2003-05-14	2003-05-14	5
31	2004	2004_216	3D9.1BF1636916	216	NA	NA	222	240	NA	NA	228	NA	2004-08-03 07:44:00	2004-08-03 07:59:00	NA	NA	2004-08-09 05:29:00	2004-08-09 05:40:00	NA	NA	NA	NA	NA	NA	NA	NA	2004-08-15 12:50:00	2004-08-15 12:50:00	NA	NA	NA	NA	2004-08-27 09:39:00	2004-08-27 09:39:00	METHR	WELH	2003-04-30 10:20:00	3	2	H	2003	101	DMM03120.WR	17020005	843.104	2003-04-30 09:21:00	2003-04-30	2003-04-30	4
32	2004	2004_225	3D9.1BF18681CF	225	NA	NA	252	NA	NA	NA	NA	NA	2004-08-12 07:01:00	2004-08-12 07:15:00	NA	NA	2004-09-08 16:35:00	2004-09-08 16:45:00	NA	NA	NA	NA	NA	NA	NA	NA	NA	NA	NA	NA	NA	NA	NA	NA	RINH	RINH	2003-04-16 12:00:00	3	2	H	2003	122	DMM02318.R1A	17020016	567	2002-11-14 07:55:00	2003-04-16	2002-11-14	11
33	2004	2004_203	3D9.1BF1778DFA	203	NA	NA	NA	NA	NA	NA	NA	NA	2004-07-21 16:20:00	2004-07-21 16:34:00	NA	NA	NA	NA	NA	NA	NA	NA	NA	NA	NA	NA	NA	NA	NA	NA	NA	NA	NA	NA	RINH	RINH	2003-04-16 12:00:00	3	2	H	2003	105	DMM02316.R3A	17020016	567	2002-11-12 08:00:00	2003-04-16	2002-11-12	11
34	2004	2004_225	3D9.1BF1784641	225	NA	NA	NA	NA	NA	NA	NA	NA	2004-08-12 10:22:00	2004-08-12 11:37:00	NA	NA	NA	NA	NA	NA	NA	NA	NA	NA	NA	NA	NA	NA	NA	NA	NA	NA	NA	NA	RINH	RINH	2003-04-16 12:00:00	3	2	H	2003	116	DMM02317.R1A	17020016	567	2002-11-13 07:34:00	2003-04-16	2002-11-13	11
35	2004	2004_230	3D9.1BF186D755	230	NA	NA	NA	NA	NA	NA	NA	NA	2004-08-17 07:57:00	2004-08-17 11:08:00	NA	NA	NA	NA	NA	NA	NA	NA	NA	NA	NA	NA	NA	NA	NA	NA	NA	NA	NA	NA	RINH	RINH	2003-04-16 12:00:00	3	2	H	2003	114	DMM02319.R2A	17020016	567	2002-11-15 07:47:00	2003-04-16	2002-11-15	11
36	2004	2004_218	3D9.1BF17EBDCC	218	NA	NA	254	NA	NA	262	258	NA	2004-08-05 06:50:00	2004-08-05 07:42:00	NA	NA	2004-09-10 03:01:00	2004-09-10 06:08:00	NA	NA	NA	NA	NA	NA	NA	NA	2004-09-14 11:34:00	2004-09-14 11:34:00	2004-09-18 18:17:00	2004-09-18 18:20:00	NA	NA	NA	NA	CHIWAR	EBNK	2003-04-28 11:30:00	3	2	H	2003	NA	DMM03118.X06	17020010	754.077.013	2003-04-28 08:27:00	2003-04-28	2003-04-28	4
37	2004	2004_213	3D9.1BF16EC8B6	213	NA	NA	NA	NA	NA	NA	NA	NA	2004-07-31 18:48:00	2004-07-31 19:06:00	NA	NA	NA	NA	NA	NA	NA	NA	NA	NA	NA	NA	NA	NA	NA	NA	NA	NA	NA	NA	CHEWUR	WELH	2003-04-29 10:40:00	3	2	H	2003	113	DMM03119.WR	17020005	843.080.026	2003-04-29 09:36:00	2003-04-29	2003-04-29	4
38	2004	2004_216	3D9.1BF1635EF6	216	NA	NA	255	NA	NA	NA	NA	NA	2004-08-03 17:06:00	2004-08-03 18:14:00	NA	NA	2004-09-11 16:58:00	2004-09-12 00:34:00	NA	NA	NA	NA	NA	NA	NA	NA	NA	NA	NA	NA	NA	NA	NA	NA	RINH	RINH	2003-04-16 12:00:00	3	2	H	2003	118	DMM02317.R1A	17020016	567	2002-11-13 07:34:00	2003-04-16	2002-11-13	11
39	2004	2004_230	3D9.1BF15AA3BD	230	NA	NA	247	258	NA	NA	NA	NA	2004-08-17 10:13:00	2004-08-17 12:27:00	NA	NA	2004-09-03 07:54:00	2004-09-03 08:08:00	NA	NA	NA	NA	NA	NA	NA	NA	NA	NA	NA	NA	NA	NA	2004-09-14 03:57:00	2004-09-14 04:04:00	CHIWAR	EBNK	2003-04-30 12:00:00	3	2	H	2003	95	DMM02283.E3A	17020010	754.077	2002-10-10 07:59:00	2003-04-30	2002-10-10	10
40	2004	2004_214	3D9.1BF1777305	214	NA	NA	222	NA	NA	NA	NA	NA	2004-08-01 11:50:00	2004-08-01 12:41:00	NA	NA	2004-08-09 03:37:00	2004-08-09 05:47:00	NA	NA	NA	NA	NA	NA	NA	NA	NA	NA	NA	NA	NA	NA	NA	NA	RINH	RINH	2003-04-16 12:00:00	3	2	H	2003	134	DMM02317.R2A	17020016	567	2002-11-13 07:41:00	2003-04-16	2002-11-13	11
41	2004	2004_218	3D9.1BF177D2D3	218	NA	NA	251	NA	NA	NA	NA	NA	2004-08-05 12:34:00	2004-08-05 13:11:00	NA	NA	2004-09-07 03:31:00	2004-09-07 05:25:00	NA	NA	NA	NA	NA	NA	NA	NA	NA	NA	NA	NA	NA	NA	NA	NA	RINH	RINH	2003-04-16 12:00:00	3	2	H	2003	123	DMM02318.R2A	17020016	567	2002-11-14 07:56:00	2003-04-16	2002-11-14	11
42	2004	2004_214	3D9.1BF17FD703	214	NA	NA	219	297	NA	226	224	NA	2004-08-01 17:09:00	2004-08-01 17:22:00	NA	NA	2004-08-06 20:21:00	2004-08-06 20:24:00	NA	NA	NA	NA	NA	NA	NA	NA	2004-08-11 13:40:00	2004-08-11 13:45:00	2004-08-13 13:13:00	2004-08-13 13:17:00	NA	NA	2004-10-23 09:15:00	2004-10-23 09:17:00	CHIWAR	EBNK	2003-04-29 16:00:00	3	2	H	2003	NA	DMM03119.X06	17020010	754.077.013	2003-04-29 12:34:00	2003-04-29	2003-04-29	4
43	2004	2004_230	3D9.1BF1766B81	230	NA	NA	237	NA	NA	NA	NA	NA	2004-08-17 09:23:00	2004-08-17 09:23:00	NA	NA	2004-08-24 17:39:00	2004-08-25 05:30:00	NA	NA	NA	NA	NA	NA	NA	NA	NA	NA	NA	NA	NA	NA	NA	NA	RINH	RINH	2003-04-16 12:00:00	3	2	H	2003	126	DMM02316.R2A	17020016	567	2002-11-12 07:58:00	2003-04-16	2002-11-12	11
44	2004	2004_230	3D9.1BF171F7FD	230	NA	NA	264	280	NA	276	272	NA	2004-08-17 17:54:00	2004-08-17 18:03:00	NA	NA	2004-09-20 22:20:00	2004-09-20 22:48:00	NA	NA	NA	NA	NA	NA	NA	NA	2004-09-28 11:29:00	2004-09-28 11:29:00	2004-10-02 22:52:00	2004-10-02 22:52:00	NA	NA	2004-10-06 10:53:00	2004-10-06 12:17:00	SIMILR	WELH	2003-05-09 13:30:00	3	2	H	2003	82	DMM03129.WR2	17020005	858.119.003	2003-05-09 10:09:00	2003-05-09	2003-05-09	5
45	2004	2004_213	3D9.1BF1746F08	213	NA	NA	242	NA	NA	250	247	NA	2004-07-31 07:07:00	2004-07-31 07:19:00	NA	NA	2004-08-29 11:33:00	2004-08-29 12:24:00	NA	NA	NA	NA	NA	NA	NA	NA	2004-09-03 20:06:00	2004-09-03 20:06:00	2004-09-06 13:34:00	2004-09-06 13:37:00	NA	NA	NA	NA	NASONC	EBNK	2003-04-28 16:00:00	3	2	H	2003	NA	DMM03119.X09	17020010	754.089.012	2003-04-29 13:51:00	2003-04-28	2003-04-28	4
46	2004	2004_218	3D9.1BF16E9976	218	NA	NA	244	257	NA	NA	249	NA	2004-08-05 14:11:00	2004-08-05 14:19:00	NA	NA	2004-08-31 14:56:00	2004-08-31 16:04:00	NA	NA	NA	NA	NA	NA	NA	NA	2004-09-05 14:38:00	2004-09-05 14:45:00	NA	NA	NA	NA	2004-09-13 01:03:00	2004-09-13 01:03:00	CHEWUR	WELH	2003-04-28 16:00:00	3	2	H	2003	97	DMM03118.WR2	17020005	843.080.026	2003-04-28 14:45:00	2003-04-28	2003-04-28	4
47	2004	2004_230	3D9.1BF1864503	230	NA	NA	NA	NA	NA	NA	NA	NA	2004-08-17 10:20:00	2004-08-17 10:22:00	NA	NA	NA	NA	NA	NA	NA	NA	NA	NA	NA	NA	NA	NA	NA	NA	NA	NA	NA	NA	RINH	RINH	2003-04-16 12:00:00	3	2	H	2003	122	DMM02318.R3A	17020016	567	2002-11-14 07:58:00	2003-04-16	2002-11-14	11
48	2004	2004_225	3D9.1BF17858F2	225	NA	NA	254	NA	NA	280	268	NA	2004-08-12 15:20:00	2004-08-12 15:57:00	NA	NA	2004-09-10 11:34:00	2004-09-10 13:20:00	NA	NA	NA	NA	NA	NA	NA	NA	2004-09-24 13:07:00	2004-09-24 13:15:00	2004-10-06 03:30:00	2004-10-06 03:36:00	NA	NA	NA	NA	RINH	RINH	2003-04-16 12:00:00	3	2	H	2003	117	DMM02319.R3A	17020016	567	2002-11-15 07:49:00	2003-04-16	2002-11-15	11
49	2004	2004_218	3D9.1BF186C550	218	NA	NA	NA	NA	NA	NA	NA	NA	2004-08-05 18:24:00	2004-08-05 19:29:00	NA	NA	NA	NA	NA	NA	NA	NA	NA	NA	NA	NA	NA	NA	NA	NA	NA	NA	NA	NA	RINH	RINH	2003-04-16 12:00:00	3	2	H	2003	115	DMM02316.R1A	17020016	567	2002-11-12 07:50:00	2003-04-16	2002-11-12	11
50	2004	2004_190	3D9.1BF1453B44	190	NA	NA	202	NA	NA	NA	214	NA	2004-07-08 14:03:00	2004-07-08 14:42:00	NA	NA	2004-07-20 14:35:00	2004-07-20 16:06:00	NA	NA	NA	NA	NA	NA	NA	NA	2004-08-01 11:56:00	2004-08-01 11:57:00	NA	NA	NA	NA	NA	NA	RINH	RINH	2003-04-16 12:00:00	3	2	H	2003	124	DMM02315.R2A	17020016	567	2002-11-11 11:37:00	2003-04-16	2002-11-11	11
51	2004	2004_215	3D9.1BF177E5DB	215	NA	NA	247	NA	NA	NA	NA	NA	2004-08-02 07:46:00	2004-08-02 08:38:00	NA	NA	2004-09-03 10:03:00	2004-09-03 11:22:00	NA	NA	NA	NA	NA	NA	NA	NA	NA	NA	NA	NA	NA	NA	NA	NA	RINH	RINH	2003-04-16 12:00:00	3	2	H	2003	133	DMM02317.R2A	17020016	567	2002-11-13 07:41:00	2003-04-16	2002-11-13	11
52	2004	2004_218	3D9.1BF161AA0A	218	NA	NA	252	261	NA	258	255	NA	2004-08-05 10:58:00	2004-08-05 11:38:00	NA	NA	2004-09-08 05:30:00	2004-09-08 06:41:00	NA	NA	NA	NA	NA	NA	NA	NA	2004-09-11 14:44:00	2004-09-11 14:44:00	2004-09-14 06:16:00	2004-09-14 06:16:00	NA	NA	2004-09-17 07:40:00	2004-09-17 07:40:00	TWISPR	WELH	2003-05-06 15:00:00	3	2	H	2003	113	DMM03126.WR3	17020005	843.066.018	2003-05-06 13:58:00	2003-05-06	2003-05-06	5
53	2004	2004_214	3D9.1BF185D75E	214	NA	NA	246	NA	NA	NA	NA	NA	2004-08-01 09:48:00	2004-08-01 10:51:00	NA	NA	2004-09-02 01:25:00	2004-09-02 05:43:00	NA	NA	NA	NA	NA	NA	NA	NA	NA	NA	NA	NA	NA	NA	NA	NA	RINH	RINH	2003-04-16 12:00:00	3	2	H	2003	115	DMM02318.R2A	17020016	567	2002-11-14 07:56:00	2003-04-16	2002-11-14	11
54	2004	2004_214	3D9.1BF185950B	214	NA	NA	252	NA	NA	263	259	NA	2004-08-01 11:46:00	2004-08-01 12:30:00	NA	NA	2004-09-08 14:38:00	2004-09-08 15:57:00	NA	NA	NA	NA	NA	NA	NA	NA	2004-09-15 10:00:00	2004-09-15 10:00:00	2004-09-19 08:05:00	2004-09-19 08:28:00	NA	NA	NA	NA	NASONC	EBNK	2003-04-30 16:00:00	3	2	H	2003	NA	DMM03120.X06	17020010	754.089.012	2003-04-30 12:39:00	2003-04-30	2003-04-30	4
55	2004	2004_218	3D9.1BF1628D2B	218	NA	NA	255	NA	NA	NA	NA	NA	2004-08-05 07:01:00	2004-08-05 08:01:00	NA	NA	2004-09-11 06:59:00	2004-09-11 08:35:00	NA	NA	NA	NA	NA	NA	NA	NA	NA	NA	NA	NA	NA	NA	NA	NA	RINH	RINH	2003-04-16 12:00:00	3	2	H	2003	119	DMM02317.R2A	17020016	567	2002-11-13 07:41:00	2003-04-16	2002-11-13	11
56	2004	2004_218	3D9.1BF17816B8	218	NA	NA	NA	NA	NA	NA	NA	NA	2004-08-05 13:54:00	2004-08-05 14:08:00	NA	NA	NA	NA	NA	NA	NA	NA	NA	NA	NA	NA	NA	NA	NA	NA	NA	NA	NA	NA	RINH	RINH	2003-04-16 12:00:00	3	2	H	2003	112	DMM02319.R2A	17020016	567	2002-11-15 07:47:00	2003-04-16	2002-11-15	11
57	2004	2004_246	3D9.1BF15A9A7A	246	NA	NA	NA	261	NA	258	255	NA	2004-09-02 04:53:00	2004-09-02 05:05:00	NA	NA	NA	NA	NA	NA	NA	NA	NA	NA	NA	NA	2004-09-11 08:00:00	2004-09-11 08:00:00	2004-09-14 05:10:00	2004-09-14 05:10:00	NA	NA	2004-09-17 03:38:00	2004-09-17 03:39:00	CHIWAR	EBNK	2003-04-30 12:00:00	3	2	H	2003	75	DMM02288.E1A	17020010	754.077	2002-10-15 06:38:00	2003-04-30	2002-10-15	10
58	2004	2004_225	3D9.1BF1633516	225	NA	NA	252	NA	NA	NA	NA	NA	2004-08-12 11:01:00	2004-08-12 11:09:00	NA	NA	2004-09-08 17:08:00	2004-09-08 17:19:00	NA	NA	NA	NA	NA	NA	NA	NA	NA	NA	NA	NA	NA	NA	NA	NA	RINH	RINH	2003-04-16 12:00:00	3	2	H	2003	127	DMM02317.R2A	17020016	567	2002-11-13 07:41:00	2003-04-16	2002-11-13	11
59	2004	2004_214	3D9.1BF171BE24	214	NA	NA	245	258	NA	254	250	NA	2004-08-01 01:14:00	2004-08-01 02:28:00	NA	NA	2004-09-01 03:36:00	2004-09-01 03:59:00	NA	NA	NA	NA	NA	NA	NA	NA	2004-09-06 13:46:00	2004-09-06 13:51:00	2004-09-10 04:53:00	2004-09-10 04:53:00	NA	NA	2004-09-14 12:32:00	2004-09-14 12:32:00	CHEWUR	WELH	2003-04-29 10:40:00	3	2	H	2003	94	DMM03119.WR	17020005	843.080.026	2003-04-29 09:36:00	2003-04-29	2003-04-29	4
60	2004	2004_190	3D9.1BF130516F	190	NA	NA	205	NA	NA	NA	NA	NA	2004-07-08 10:25:00	2004-07-10 15:21:00	NA	NA	2004-07-23 13:16:00	2004-07-23 15:06:00	NA	NA	NA	NA	NA	NA	NA	NA	NA	NA	NA	NA	NA	NA	NA	NA	TOPPEC	TOPPEC	2002-05-10 11:50:00	3	2	W	2002	163	IGJ02130.USK	17030003	539.130.020	2002-05-10 11:50:00	2002-05-10	2002-05-10	5
61	2004	2004_214	3D9.1BF14FEDE5	214	NA	NA	NA	231	NA	NA	225	NA	2004-08-01 05:50:00	2004-08-01 06:33:00	NA	NA	NA	NA	NA	NA	NA	NA	NA	NA	NA	NA	2004-08-12 08:11:00	2004-08-12 08:11:00	NA	NA	NA	NA	2004-08-18 13:34:00	2004-08-18 13:35:00	OKANR	WELH	2003-05-08 15:05:00	3	2	H	2003	116	DMM03128.WR3	17020005	858.098	2003-05-08 14:04:00	2003-05-08	2003-05-08	5
62	2004	2004_225	3D9.1BF17EA15E	225	NA	NA	258	NA	NA	266	262	NA	2004-08-12 17:52:00	2004-08-12 18:05:00	NA	NA	2004-09-14 07:44:00	2004-09-14 09:03:00	NA	NA	NA	NA	NA	NA	NA	NA	2004-09-18 07:25:00	2004-09-18 07:31:00	2004-09-22 12:16:00	2004-09-22 12:18:00	NA	NA	NA	NA	CHIWAR	EBNK	2003-04-30 12:00:00	3	2	H	2003	98	DMM02284.E3A	17020010	754.077	2002-10-11 08:01:00	2003-04-30	2002-10-11	10
63	2004	2004_214	3D9.1BF1771A89	214	NA	NA	NA	NA	NA	NA	NA	NA	2004-08-01 12:04:00	2004-08-01 12:17:00	NA	NA	NA	NA	NA	NA	NA	NA	NA	NA	NA	NA	NA	NA	NA	NA	NA	NA	NA	NA	RINH	RINH	2003-04-16 12:00:00	3	2	H	2003	130	DMM02316.R2A	17020016	567	2002-11-12 07:58:00	2003-04-16	2002-11-12	11
64	2004	2004_225	3D9.1BF17789CA	225	NA	NA	247	NA	NA	NA	NA	NA	2004-08-12 15:11:00	2004-08-12 15:59:00	NA	NA	2004-09-03 17:24:00	2004-09-04 03:13:00	NA	NA	NA	NA	NA	NA	NA	NA	NA	NA	NA	NA	NA	NA	NA	NA	RINH	RINH	2003-04-16 12:00:00	3	2	H	2003	110	DMM02318.R3A	17020016	567	2002-11-14 07:58:00	2003-04-16	2002-11-14	11
65	2004	2004_231	3D9.1BF16783FC	231	NA	NA	NA	NA	NA	NA	NA	NA	2004-08-18 09:01:00	2004-08-18 09:36:00	NA	NA	NA	NA	NA	NA	NA	NA	NA	NA	NA	NA	NA	NA	NA	NA	NA	NA	NA	NA	IMNTRP	IMNTRP	2002-04-18 00:50:00	3	2	W	2002	182	JAH02107.NT1	17060102	522.308.007	2002-04-17 22:13:00	2002-04-18	2002-04-17	4
66	2004	2004_191	3D9.1BF15DC478	191	NA	270	199	NA	NA	NA	209	NA	2004-07-09 08:36:00	2004-07-10 11:35:00	NA	NA	2004-07-17 09:02:00	2004-07-17 10:53:00	2004-09-26 18:24:00	2004-09-26 18:31:00	NA	NA	NA	NA	NA	NA	2004-07-27 11:25:00	2004-07-27 11:25:00	NA	NA	NA	NA	NA	NA	WALLAR	WALLAR	2003-05-14 12:00:00	3	5	W	2003	195	CRC03134.L23	17070102	509.053	2003-05-14 10:05:00	2003-05-14	2003-05-14	5
67	2004	2004_213	3D9.1BF17080AE	213	NA	NA	NA	NA	NA	NA	NA	NA	2004-07-31 06:33:00	2004-07-31 06:45:00	NA	NA	NA	NA	NA	NA	NA	NA	NA	NA	NA	NA	NA	NA	NA	NA	NA	NA	NA	NA	SIMILR	WELH	2003-05-09 13:30:00	3	2	H	2003	102	DMM03129.WR2	17020005	858.119.003	2003-05-09 10:09:00	2003-05-09	2003-05-09	5
68	2004	2004_214	3D9.1BF162134B	214	NA	NA	220	255	NA	231	226	NA	2004-08-01 14:54:00	2004-08-01 15:07:00	NA	NA	2004-08-07 10:21:00	2004-08-07 11:34:00	NA	NA	NA	NA	NA	NA	NA	NA	2004-08-13 15:22:00	2004-08-13 15:25:00	2004-08-18 08:26:00	2004-08-18 08:26:00	NA	NA	2004-09-11 16:49:00	2004-09-11 16:51:00	METHR	WELH	2003-04-30 14:15:00	3	2	H	2003	105	DMM03120.WR4	17020005	843.104	2003-04-30 13:16:00	2003-04-30	2003-04-30	4
69	2004	2004_218	3D9.1BF1857F68	218	NA	NA	248	NA	NA	NA	253	NA	2004-08-05 08:44:00	2004-08-05 09:39:00	NA	NA	2004-09-04 06:00:00	2004-09-04 06:13:00	NA	NA	NA	NA	NA	NA	NA	NA	2004-09-09 15:35:00	2004-09-09 15:35:00	NA	NA	NA	NA	NA	NA	NASONC	EBNK	2003-04-30 16:00:00	3	2	H	2003	NA	DMM03120.X08	17020010	754.089.012	2003-04-30 13:29:00	2003-04-30	2003-04-30	4
70	2004	2004_225	3D9.1BF185F1AC	225	NA	NA	NA	NA	NA	NA	NA	NA	2004-08-12 06:48:00	2004-08-12 07:09:00	NA	NA	NA	NA	NA	NA	NA	NA	NA	NA	NA	NA	NA	NA	NA	NA	NA	NA	NA	NA	RINH	RINH	2003-04-16 12:00:00	3	2	H	2003	115	DMM02319.R1A	17020016	567	2002-11-15 07:46:00	2003-04-16	2002-11-15	11
71	2004	2004_215	3D9.1BF177A136	215	NA	NA	245	NA	NA	NA	NA	NA	2004-08-02 14:57:00	2004-08-02 15:44:00	NA	NA	2004-09-01 18:04:00	2004-09-01 18:17:00	NA	NA	NA	NA	NA	NA	NA	NA	NA	NA	NA	NA	NA	NA	NA	NA	RINH	RINH	2003-04-16 12:00:00	3	2	H	2003	114	DMM02317.R3A	17020016	567	2002-11-13 07:44:00	2003-04-16	2002-11-13	11
72	2004	2004_233	3D9.1BF18795B8	233	NA	NA	255	NA	NA	NA	NA	NA	2004-08-20 15:49:00	2004-08-20 16:32:00	NA	NA	2004-09-11 06:38:00	2004-09-11 09:01:00	NA	NA	NA	NA	NA	NA	NA	NA	NA	NA	NA	NA	NA	NA	NA	NA	RINH	RINH	2003-04-16 12:00:00	3	2	H	2003	108	DMM02318.R1A	17020016	567	2002-11-14 07:55:00	2003-04-16	2002-11-14	11
73	2004	2004_203	3D9.1BF17878BF	203	NA	NA	NA	NA	NA	NA	NA	NA	2004-07-21 17:05:00	2004-07-21 17:19:00	NA	NA	NA	NA	NA	NA	NA	NA	NA	NA	NA	NA	NA	NA	NA	NA	NA	NA	NA	NA	RINH	RINH	2003-04-16 12:00:00	3	2	H	2003	117	DMM02319.R2A	17020016	567	2002-11-15 07:47:00	2003-04-16	2002-11-15	11
74	2004	2004_213	3D9.1BF185E59B	213	NA	NA	242	NA	NA	NA	NA	NA	2004-07-31 15:24:00	2004-07-31 15:38:00	NA	NA	2004-08-29 09:16:00	2004-08-29 10:27:00	NA	NA	NA	NA	NA	NA	NA	NA	NA	NA	NA	NA	NA	NA	NA	NA	RINH	RINH	2003-04-16 12:00:00	3	2	H	2003	115	DMM02318.R1A	17020016	567	2002-11-14 07:55:00	2003-04-16	2002-11-14	11
75	2004	2004_213	3D9.1BF1772357	213	NA	NA	253	NA	NA	NA	NA	NA	2004-07-31 08:58:00	2004-07-31 09:55:00	NA	NA	2004-09-09 12:53:00	2004-09-09 14:21:00	NA	NA	NA	NA	NA	NA	NA	NA	NA	NA	NA	NA	NA	NA	NA	NA	RINH	RINH	2003-04-16 12:00:00	3	2	H	2003	130	DMM02317.R2A	17020016	567	2002-11-13 07:41:00	2003-04-16	2002-11-13	11
76	2004	2004_224	3D9.1BF185E5BA	224	NA	NA	250	NA	NA	NA	NA	NA	2004-08-11 00:20:00	2004-08-11 02:09:00	NA	NA	2004-09-06 17:21:00	2004-09-06 18:48:00	NA	NA	NA	NA	NA	NA	NA	NA	NA	NA	NA	NA	NA	NA	NA	NA	RINH	RINH	2003-04-16 12:00:00	3	2	H	2003	137	DMM02318.R2A	17020016	567	2002-11-14 07:56:00	2003-04-16	2002-11-14	11
77	2004	2004_225	3D9.1BF161E179	225	NA	NA	247	262	NA	NA	254	NA	2004-08-12 09:25:00	2004-08-12 09:39:00	NA	NA	2004-09-03 23:46:00	2004-09-04 05:01:00	NA	NA	NA	NA	NA	NA	NA	NA	2004-09-10 10:19:00	2004-09-10 10:19:00	NA	NA	NA	NA	2004-09-18 11:26:00	2004-09-18 11:27:00	TWISPR	WELH	2003-05-06 15:00:00	3	2	H	2003	112	DMM03126.WR3	17020005	843.066.018	2003-05-06 13:58:00	2003-05-06	2003-05-06	5
78	2004	2004_229	3D9.1BF15C24D8	229	NA	NA	NA	NA	NA	NA	NA	NA	2004-08-16 16:28:00	2004-08-16 17:12:00	NA	NA	NA	NA	NA	NA	NA	NA	NA	NA	NA	NA	NA	NA	NA	NA	NA	NA	NA	NA	RINH	RINH	2003-04-16 12:00:00	3	2	H	2003	133	DMM02317.R2A	17020016	567	2002-11-13 07:41:00	2003-04-16	2002-11-13	11
79	2004	2004_216	3D9.1BF171BA2A	216	NA	NA	246	261	NA	256	253	NA	2004-08-03 17:04:00	2004-08-03 17:08:00	NA	NA	2004-09-02 23:45:00	2004-09-03 05:23:00	NA	NA	NA	NA	NA	NA	NA	NA	2004-09-09 09:20:00	2004-09-09 09:45:00	2004-09-12 14:37:00	2004-09-12 14:41:00	NA	NA	2004-09-17 12:37:00	2004-09-17 12:39:00	METHR	WELH	2003-04-30 10:20:00	3	2	H	2003	98	DMM03120.WR	17020005	843.104	2003-04-30 09:21:00	2003-04-30	2003-04-30	4
80	2004	2004_218	3D9.1BF145D8C9	218	NA	NA	NA	NA	NA	NA	NA	NA	2004-08-05 10:11:00	2004-08-05 10:50:00	NA	NA	NA	NA	NA	NA	NA	NA	NA	NA	NA	NA	NA	NA	NA	NA	NA	NA	NA	NA	RINH	RINH	2003-04-16 12:00:00	3	2	H	2003	146	DMM02315.R3A	17020016	567	2002-11-11 11:36:00	2003-04-16	2002-11-11	11
81	2004	2004_218	3D9.1BF168DBC9	218	259	254	253	NA	NA	NA	NA	NA	2004-08-05 13:34:00	2004-08-05 13:41:00	NA	NA	2004-09-09 01:39:00	2004-09-09 01:56:00	2004-09-10 11:32:00	2004-09-10 11:33:00	NA	NA	NA	NA	2004-09-15 02:49:00	2004-09-15 04:57:00	NA	NA	NA	NA	NA	NA	NA	NA	TUCR	TUCR	2002-05-31 12:00:00	3	2	W	2002	146	MLS02151.SMO	17060107	522.100.003	2002-05-31 02:11:00	2002-05-31	2002-05-31	5
82	2004	2004_213	3D9.1BF1773E43	213	NA	NA	NA	NA	NA	NA	NA	NA	2004-07-31 17:04:00	2004-07-31 17:16:00	NA	NA	NA	NA	NA	NA	NA	NA	NA	NA	NA	NA	NA	NA	NA	NA	NA	NA	NA	NA	RINH	RINH	2003-04-16 12:00:00	3	2	H	2003	128	DMM02317.R3A	17020016	567	2002-11-13 07:44:00	2003-04-16	2002-11-13	11
83	2004	2004_225	3D9.1BF177FD42	225	NA	NA	NA	NA	NA	NA	NA	NA	2004-08-12 06:47:00	2004-08-12 08:04:00	NA	NA	NA	NA	NA	NA	NA	NA	NA	NA	NA	NA	NA	NA	NA	NA	NA	NA	NA	NA	RINH	RINH	2003-04-16 12:00:00	3	2	H	2003	127	DMM02315.R3A	17020016	567	2002-11-11 11:36:00	2003-04-16	2002-11-11	11
84	2004	2004_213	3D9.1BF1778B29	213	NA	NA	245	NA	NA	NA	NA	NA	2004-07-31 07:27:00	2004-07-31 08:14:00	NA	NA	2004-09-01 13:26:00	2004-09-01 13:41:00	NA	NA	NA	NA	NA	NA	NA	NA	NA	NA	NA	NA	NA	NA	NA	NA	RINH	RINH	2003-04-16 12:00:00	3	2	H	2003	127	DMM02315.R1A	17020016	567	2002-11-11 11:42:00	2003-04-16	2002-11-11	11
85	2004	2004_218	3D9.1BF14570D0	218	NA	NA	249	NA	NA	NA	NA	NA	2004-08-05 09:52:00	2004-08-05 10:47:00	NA	NA	2004-09-05 17:12:00	2004-09-05 18:47:00	NA	NA	NA	NA	NA	NA	NA	NA	NA	NA	NA	NA	NA	NA	NA	NA	RINH	RINH	2003-04-16 12:00:00	3	2	H	2003	143	DMM02315.R3A	17020016	567	2002-11-11 11:36:00	2003-04-16	2002-11-11	11
86	2004	2004_218	3D9.1BF15FEA5E	218	NA	NA	255	267	NA	263	NA	NA	2004-08-05 09:24:00	2004-08-05 10:11:00	NA	NA	2004-09-11 07:23:00	2004-09-11 10:08:00	NA	NA	NA	NA	NA	NA	NA	NA	NA	NA	2004-09-19 17:21:00	2004-09-19 18:07:00	NA	NA	2004-09-23 14:38:00	2004-09-23 14:38:00	TWISPR	WELH	2003-05-02 10:40:00	3	2	H	2003	102	DMM03122.WR	17020005	843.066.018	2003-05-02 09:19:00	2003-05-02	2003-05-02	5
87	2004	2004_218	3D9.1BF15FE543	218	NA	NA	250	271	NA	266	259	NA	2004-08-05 06:43:00	2004-08-05 07:20:00	NA	NA	2004-09-06 10:30:00	2004-09-06 10:43:00	NA	NA	NA	NA	NA	NA	NA	NA	2004-09-15 08:44:00	2004-09-15 08:44:00	2004-09-22 07:50:00	2004-09-22 07:50:00	NA	NA	2004-09-27 12:16:00	2004-09-27 12:16:00	TWISPR	WELH	2003-05-01 16:00:00	3	2	H	2003	128	DMM03121.WR4	17020005	843.066.018	2003-05-01 14:07:00	2003-05-01	2003-05-01	5
88	2004	2004_213	3D9.1BF160124A	213	NA	NA	220	239	NA	NA	229	NA	2004-07-31 14:24:00	2004-07-31 15:34:00	NA	NA	2004-08-07 06:52:00	2004-08-07 08:41:00	NA	NA	NA	NA	NA	NA	NA	NA	2004-08-16 16:15:00	2004-08-16 16:15:00	NA	NA	NA	NA	2004-08-26 08:07:00	2004-08-26 08:09:00	TWISPR	WELH	2003-05-01 16:00:00	3	2	H	2003	92	DMM03121.WR4	17020005	843.066.018	2003-05-01 14:07:00	2003-05-01	2003-05-01	5
89	2004	2004_190	3D9.1BF16389FB	190	NA	NA	NA	NA	NA	NA	NA	NA	2004-07-08 11:22:00	2004-07-09 10:19:00	NA	NA	NA	NA	NA	NA	NA	NA	NA	NA	NA	NA	NA	NA	NA	NA	NA	NA	NA	NA	TWISPR	WELH	2003-05-06 16:55:00	3	2	H	2003	98	DMM03126.WR4	17020005	843.066.018	2003-05-06 14:57:00	2003-05-06	2003-05-06	5
90	2004	2004_214	3D9.1BF177E84F	214	NA	NA	NA	NA	NA	NA	NA	NA	2004-08-01 12:40:00	2004-08-01 13:15:00	NA	NA	NA	NA	NA	NA	NA	NA	NA	NA	NA	NA	NA	NA	NA	NA	NA	NA	NA	NA	RINH	RINH	2003-04-16 12:00:00	3	2	H	2003	118	DMM02317.R3A	17020016	567	2002-11-13 07:44:00	2003-04-16	2002-11-13	11
91	2004	2004_185	3D9.1BF15B4B0D	185	NA	NA	NA	NA	NA	NA	NA	NA	2004-07-03 09:50:00	2004-07-03 10:06:00	NA	NA	NA	NA	NA	NA	NA	NA	NA	NA	NA	NA	NA	NA	NA	NA	NA	NA	NA	NA	OKANR	WELH	2003-05-19 16:30:00	3	2	H	2003	112	DMM03139.WR3	17020005	858.098	2003-05-19 15:14:00	2003-05-19	2003-05-19	5
92	2004	2004_230	3D9.1BF15EFD36	230	NA	NA	268	286	NA	283	273	NA	2004-08-17 12:49:00	2004-08-17 13:47:00	NA	NA	2004-09-24 11:34:00	2004-09-24 12:38:00	NA	NA	NA	NA	NA	NA	NA	NA	2004-09-29 08:05:00	2004-09-29 08:09:00	2004-10-09 09:26:00	2004-10-09 09:29:00	NA	NA	2004-10-12 05:47:00	2004-10-12 05:47:00	METHR	WELH	2003-05-02 11:30:00	3	2	H	2003	103	DMM03122.WR2	17020005	843.104	2003-05-02 10:30:00	2003-05-02	2003-05-02	5
93	2004	2004_225	3D9.1BF17644C7	225	NA	NA	253	NA	NA	NA	NA	NA	2004-08-12 06:33:00	2004-08-12 06:41:00	NA	NA	2004-09-09 12:34:00	2004-09-09 14:12:00	NA	NA	NA	NA	NA	NA	NA	NA	NA	NA	NA	NA	NA	NA	NA	NA	RINH	RINH	2003-04-16 12:00:00	3	2	H	2003	111	DMM02318.R1A	17020016	567	2002-11-14 07:55:00	2003-04-16	2002-11-14	11
94	2004	2004_213	3D9.1BF17F9C27	213	NA	NA	249	NA	NA	NA	266	NA	2004-07-31 08:55:00	2004-07-31 10:30:00	NA	NA	2004-09-05 19:23:00	2004-09-05 20:10:00	NA	NA	NA	NA	NA	NA	NA	NA	2004-09-22 09:46:00	2004-09-22 09:50:00	NA	NA	NA	NA	NA	NA	NASONC	CHEL	2003-04-15 12:00:00	3	2	H	2003	96	DMM02280.C1A	17020005	754.089	2002-10-07 07:33:00	2003-04-15	2002-10-07	10
95	2004	2004_214	3D9.1BF1860895	214	NA	NA	225	NA	NA	NA	NA	NA	2004-08-01 07:56:00	2004-08-01 09:00:00	NA	NA	2004-08-12 07:21:00	2004-08-12 07:36:00	NA	NA	NA	NA	NA	NA	NA	NA	NA	NA	NA	NA	NA	NA	NA	NA	RINH	RINH	2003-04-16 12:00:00	3	2	H	2003	119	DMM02318.R2A	17020016	567	2002-11-14 07:56:00	2003-04-16	2002-11-14	11
96	2004	2004_215	3D9.1BF16EEF87	215	NA	NA	NA	NA	NA	NA	NA	NA	2004-08-02 08:53:00	2004-08-02 09:34:00	NA	NA	NA	NA	NA	NA	NA	NA	NA	NA	NA	NA	NA	NA	NA	NA	NA	NA	NA	NA	CHEWUR	WELH	2003-05-01 10:30:00	3	2	H	2003	98	DMM03121.WR	17020005	843.080.026	2003-05-01 09:12:00	2003-05-01	2003-05-01	5
97	2004	2004_230	3D9.1BF177111D	230	NA	NA	NA	NA	NA	NA	NA	NA	2004-08-17 17:42:00	2004-08-17 18:25:00	NA	NA	NA	NA	NA	NA	NA	NA	NA	NA	NA	NA	NA	NA	NA	NA	NA	NA	NA	NA	RINH	RINH	2003-04-16 12:00:00	3	2	H	2003	109	DMM02319.R3A	17020016	567	2002-11-15 07:49:00	2003-04-16	2002-11-15	11
98	2004	2004_216	3D9.1BF1777E83	216	NA	NA	NA	NA	NA	NA	NA	NA	2004-08-03 10:02:00	2004-08-03 10:45:00	NA	NA	NA	NA	NA	NA	NA	NA	NA	NA	NA	NA	NA	NA	NA	NA	NA	NA	NA	NA	RINH	RINH	2003-04-16 12:00:00	3	2	H	2003	112	DMM02319.R1A	17020016	567	2002-11-15 07:46:00	2003-04-16	2002-11-15	11
99	2004	2004_215	3D9.1BF1764226	215	NA	NA	NA	NA	NA	NA	NA	NA	2004-08-02 19:15:00	2004-08-02 19:59:00	NA	NA	NA	NA	NA	NA	NA	NA	NA	NA	NA	NA	NA	NA	NA	NA	NA	NA	NA	NA	RINH	RINH	2003-04-16 12:00:00	3	2	H	2003	136	DMM02316.R2A	17020016	567	2002-11-12 07:58:00	2003-04-16	2002-11-12	11
100	2004	2004_217	3D9.1BF176AB21	217	NA	NA	250	NA	NA	NA	NA	NA	2004-08-04 12:17:00	2004-08-04 13:02:00	NA	NA	2004-09-06 04:41:00	2004-09-06 06:34:00	NA	NA	NA	NA	NA	NA	NA	NA	NA	NA	NA	NA	NA	NA	NA	NA	RINH	RINH	2003-04-16 12:00:00	3	2	H	2003	116	DMM02315.R3A	17020016	567	2002-11-11 11:36:00	2003-04-16	2002-11-11	11
101	2004	2004_224	3D9.1BF177FEC7	224	NA	NA	268	NA	NA	NA	NA	NA	2004-08-11 06:05:00	2004-08-11 07:03:00	NA	NA	2004-09-24 05:58:00	2004-09-24 06:12:00	NA	NA	NA	NA	NA	NA	NA	NA	NA	NA	NA	NA	NA	NA	NA	NA	RINH	RINH	2003-04-16 12:00:00	3	2	H	2003	125	DMM02319.R2A	17020016	567	2002-11-15 07:47:00	2003-04-16	2002-11-15	11
102	2004	2004_230	3D9.1BF15A459E	230	NA	NA	255	321	NA	263	260	NA	2004-08-17 11:07:00	2004-08-17 12:23:00	NA	NA	2004-09-11 07:12:00	2004-09-11 08:46:00	NA	NA	NA	NA	NA	NA	NA	NA	2004-09-16 12:12:00	2004-09-16 13:06:00	2004-09-19 08:16:00	2004-09-19 08:16:00	NA	NA	2004-11-16 17:03:00	2004-11-16 17:04:00	CHIWAR	EBNK	2003-04-28 11:30:00	3	2	H	2003	NA	DMM03118.X06	17020010	754.077.013	2003-04-28 08:27:00	2003-04-28	2003-04-28	4
103	2004	2004_231	3D9.1BF1800D9B	231	NA	NA	NA	NA	NA	NA	240	NA	2004-08-18 18:50:00	2004-08-18 19:27:00	NA	NA	NA	NA	NA	NA	NA	NA	NA	NA	NA	NA	2004-08-27 07:03:00	2004-08-27 07:11:00	NA	NA	NA	NA	NA	NA	CHIWAR	EBNK	2003-04-30 12:00:00	3	2	H	2003	NA	DMM02288.E3A	17020010	754.077	2002-10-15 07:43:00	2003-04-30	2002-10-15	10
104	2004	2004_218	3D9.1BF17071AB	218	NA	NA	259	271	NA	266	263	NA	2004-08-05 08:12:00	2004-08-05 08:23:00	NA	NA	2004-09-15 06:51:00	2004-09-15 07:51:00	NA	NA	NA	NA	NA	NA	NA	NA	2004-09-19 18:52:00	2004-09-19 18:52:00	2004-09-22 18:28:00	2004-09-22 18:28:00	NA	NA	2004-09-27 16:47:00	2004-09-27 16:50:00	OKANR	WELH	2003-05-19 16:30:00	3	2	H	2003	102	DMM03139.WR3	17020005	858.098	2003-05-19 15:14:00	2003-05-19	2003-05-19	5
105	2004	2004_191	3D9.1BF1778643	191	NA	NA	262	NA	NA	NA	NA	NA	2004-07-09 07:27:00	2004-07-20 14:56:00	NA	NA	2004-09-18 12:10:00	2004-09-18 13:33:00	NA	NA	NA	NA	NA	NA	NA	NA	NA	NA	NA	NA	NA	NA	NA	NA	RINH	RINH	2003-04-16 12:00:00	3	2	H	2003	118	DMM02315.R3A	17020016	567	2002-11-11 11:36:00	2003-04-16	2002-11-11	11
106	2004	2004_213	3D9.1BF1821A55	213	NA	265	263	NA	NA	NA	NA	NA	2004-07-31 06:41:00	2004-07-31 07:05:00	NA	NA	2004-09-19 14:45:00	2004-09-19 15:45:00	2004-09-21 07:32:00	2004-09-21 07:54:00	NA	NA	NA	NA	NA	NA	NA	NA	NA	NA	NA	NA	NA	NA	TUCR	TUCR	2003-05-02 11:30:00	3	2	W	2003	200	MLS03121.SMT	17060107	522.100.003	2003-05-01 04:00:00	2003-05-02	2003-05-01	5
107	2004	2004_225	3D9.1BF186C944	225	NA	NA	NA	NA	NA	NA	NA	NA	2004-08-12 16:04:00	2004-08-12 16:11:00	NA	NA	NA	NA	NA	NA	NA	NA	NA	NA	NA	NA	NA	NA	NA	NA	NA	NA	NA	NA	RINH	RINH	2003-04-16 12:00:00	3	2	H	2003	98	DMM02318.R1A	17020016	567	2002-11-14 07:55:00	2003-04-16	2002-11-14	11
108	2004	2004_203	3D9.1BF17942F9	203	NA	NA	266	287	NA	283	274	NA	2004-07-21 09:45:00	2004-09-11 18:25:00	NA	NA	2004-09-22 17:19:00	2004-09-22 17:36:00	NA	NA	NA	NA	NA	NA	NA	NA	2004-09-30 07:45:00	2004-09-30 10:38:00	2004-10-09 00:30:00	2004-10-09 02:59:00	NA	NA	2004-10-13 13:29:00	2004-10-13 13:29:00	TWISPR	WELH	2003-05-06 15:00:00	3	2	H	2003	106	DMM03126.WR3	17020005	843.066.018	2003-05-06 13:58:00	2003-05-06	2003-05-06	5
109	2004	2004_203	3D9.1BF16952EA	203	NA	NA	NA	NA	NA	NA	NA	NA	2004-07-21 14:10:00	2004-07-21 14:26:00	NA	NA	NA	NA	NA	NA	NA	NA	NA	NA	NA	NA	NA	NA	NA	NA	NA	NA	NA	NA	GRNTRP	GRANDR	2002-05-30 11:08:00	3	2	W	2002	159	LRB02150.GR1	N/A	522.271.002	2002-05-30 08:48:00	2002-05-30	2002-05-30	5
110	2004	2004_186	3D9.1BF188BEBC	186	203	195	193	NA	NA	NA	NA	NA	2004-07-04 16:08:00	2004-07-04 17:25:00	NA	NA	2004-07-11 07:25:00	2004-07-11 11:33:00	2004-07-13 10:59:00	2004-07-13 11:00:00	NA	NA	NA	NA	2004-07-21 08:41:00	2004-07-21 10:49:00	NA	NA	NA	NA	NA	NA	NA	NA	TUCR	TUCR	2003-04-18 09:30:00	3	2	W	2003	205	MLS03108.SMT	17060107	522.100.003	2003-04-18 09:30:00	2003-04-18	2003-04-18	4
111	2004	2004_218	3D9.1BF15B3053	218	NA	NA	240	NA	NA	NA	NA	NA	2004-08-05 14:09:00	2004-08-05 14:23:00	NA	NA	2004-08-27 08:49:00	2004-08-27 10:20:00	NA	NA	NA	NA	NA	NA	NA	NA	NA	NA	NA	NA	NA	NA	NA	NA	RINH	RINH	2003-04-16 12:00:00	3	2	H	2003	116	DMM02317.R1A	17020016	567	2002-11-13 07:34:00	2003-04-16	2002-11-13	11
112	2004	2004_199	3D9.1BF186D6C1	199	NA	NA	NA	NA	NA	NA	NA	NA	2004-07-17 16:02:00	2004-07-17 16:56:00	NA	NA	NA	NA	NA	NA	NA	NA	NA	NA	NA	NA	NA	NA	NA	NA	NA	NA	NA	NA	RINH	RINH	2003-04-16 12:00:00	3	2	H	2003	135	DMM02316.R3A	17020016	567	2002-11-12 08:00:00	2003-04-16	2002-11-12	11
113	2004	2004_214	3D9.1BF177BA1A	214	NA	NA	252	NA	NA	NA	NA	NA	2004-08-01 06:38:00	2004-08-01 07:27:00	NA	NA	2004-09-08 17:15:00	2004-09-08 18:19:00	NA	NA	NA	NA	NA	NA	NA	NA	NA	NA	NA	NA	NA	NA	NA	NA	RINH	RINH	2003-04-16 12:00:00	3	2	H	2003	123	DMM02316.R1A	17020016	567	2002-11-12 07:50:00	2003-04-16	2002-11-12	11
114	2004	2004_214	3D9.1BF17EA838	214	NA	NA	247	NA	NA	258	253	NA	2004-08-01 06:40:00	2004-08-01 07:30:00	NA	NA	2004-09-03 01:23:00	2004-09-03 05:47:00	NA	NA	NA	NA	NA	NA	NA	NA	2004-09-09 15:24:00	2004-09-09 15:29:00	2004-09-14 00:17:00	2004-09-14 06:56:00	NA	NA	NA	NA	CHIWAR	EBNK	2003-04-28 16:15:00	3	2	H	2003	NA	DMM03118.X09	17020010	754.077.013	2003-04-28 12:57:00	2003-04-28	2003-04-28	4
115	2004	2004_214	3D9.1BF17FC349	214	NA	NA	272	NA	NA	282	279	NA	2004-08-01 17:23:00	2004-08-01 18:18:00	NA	NA	2004-09-28 08:38:00	2004-09-28 09:59:00	NA	NA	NA	NA	NA	NA	NA	NA	2004-10-05 10:22:00	2004-10-05 10:25:00	2004-10-08 00:21:00	2004-10-08 00:21:00	NA	NA	NA	NA	NASONC	CHEL	2003-04-15 12:00:00	3	2	H	2003	116	DMM02280.C3A	17020005	754.089	2002-10-07 08:41:00	2003-04-15	2002-10-07	10
116	2004	2004_204	3D9.1BF186F075	204	NA	NA	252	NA	NA	NA	NA	NA	2004-07-22 06:44:00	2004-07-22 12:22:00	NA	NA	2004-09-08 13:04:00	2004-09-08 14:34:00	NA	NA	NA	NA	NA	NA	NA	NA	NA	NA	NA	NA	NA	NA	NA	NA	RINH	RINH	2003-04-16 12:00:00	3	2	H	2003	123	DMM02320.R3A	17020016	567	2002-11-16 07:59:00	2003-04-16	2002-11-16	11
117	2004	2004_266	3D9.1BF171972F	266	NA	NA	NA	284	NA	281	278	NA	2004-09-22 16:59:00	2004-09-22 17:55:00	NA	NA	NA	NA	NA	NA	NA	NA	NA	NA	NA	NA	2004-10-04 10:58:00	2004-10-04 11:14:00	2004-10-07 15:51:00	2004-10-07 15:56:00	NA	NA	2004-10-10 04:52:00	2004-10-10 06:35:00	CHEWUR	WELH	2003-05-01 10:30:00	3	2	H	2003	105	DMM03121.WR	17020005	843.080.026	2003-05-01 09:12:00	2003-05-01	2003-05-01	5
118	2004	2004_224	3D9.1BF163ECDC	224	NA	NA	238	246	NA	244	242	NA	2004-08-11 05:15:00	2004-08-11 05:15:00	NA	NA	2004-08-25 10:41:00	2004-08-25 10:51:00	NA	NA	NA	NA	NA	NA	NA	NA	2004-08-29 07:24:00	2004-08-29 07:26:00	2004-08-31 12:38:00	2004-08-31 13:02:00	NA	NA	2004-09-02 18:18:00	2004-09-02 18:19:00	METHR	WELH	2003-04-30 14:15:00	3	2	H	2003	114	DMM03120.WR4	17020005	843.104	2003-04-30 13:16:00	2003-04-30	2003-04-30	4
119	2004	2004_266	3D9.1BF1645A9E	266	280	273	272	NA	NA	NA	NA	NA	2004-09-22 09:39:00	2004-09-22 09:49:00	NA	NA	2004-09-28 06:10:00	2004-09-28 07:23:00	2004-09-29 15:14:00	2004-10-01 08:56:00	NA	NA	NA	NA	2004-10-06 10:47:00	2004-10-06 12:03:00	NA	NA	NA	NA	NA	NA	NA	NA	LOONC	LOONC	2002-08-20 09:11:00	3	2	W	2003	145	RBK02232.LC1	17060205	522.303.319.073.004	2002-08-20 08:31:00	2002-08-20	2002-08-20	8
120	2004	2004_216	3D9.1BF15C0CB9	216	NA	NA	243	255	NA	250	246	NA	2004-08-03 14:53:00	2004-08-03 15:06:00	NA	NA	2004-08-30 05:49:00	2004-08-30 05:58:00	NA	NA	NA	NA	NA	NA	NA	NA	2004-09-02 19:03:00	2004-09-02 19:03:00	2004-09-06 16:49:00	2004-09-06 16:49:00	NA	NA	2004-09-11 14:32:00	2004-09-11 14:33:00	TWIS2P	WELH	2003-05-12 12:00:00	3	2	H	2003	123	DMM03132.ARM	17020005	843.066.002	2003-05-12 08:21:00	2003-05-12	2003-05-12	5
121	2004	2004_229	3D9.1BF177E7DE	229	NA	NA	245	NA	NA	NA	NA	NA	2004-08-16 21:54:00	2004-08-16 21:54:00	NA	NA	2004-09-01 10:16:00	2004-09-01 11:22:00	NA	NA	NA	NA	NA	NA	NA	NA	NA	NA	NA	NA	NA	NA	NA	NA	RINH	RINH	2003-04-16 12:00:00	3	2	H	2003	114	DMM02320.R1A	17020016	567	2002-11-16 08:02:00	2003-04-16	2002-11-16	11
122	2004	2004_230	3D9.1BF185E9B9	230	NA	NA	253	NA	NA	NA	NA	NA	2004-08-17 04:31:00	2004-08-17 05:39:00	NA	NA	2004-09-09 16:26:00	2004-09-10 05:41:00	NA	NA	NA	NA	NA	NA	NA	NA	NA	NA	NA	NA	NA	NA	NA	NA	RINH	RINH	2003-04-16 12:00:00	3	2	H	2003	91	DMM02318.R1A	17020016	567	2002-11-14 07:55:00	2003-04-16	2002-11-14	11
123	2004	2004_216	3D9.1BF15B94F1	216	NA	NA	NA	NA	NA	NA	NA	NA	2004-08-03 09:51:00	2004-08-03 10:37:00	NA	NA	NA	NA	NA	NA	NA	NA	NA	NA	NA	NA	NA	NA	NA	NA	NA	NA	NA	NA	RINH	RINH	2003-04-16 12:00:00	3	2	H	2003	128	DMM02317.R2A	17020016	567	2002-11-13 07:41:00	2003-04-16	2002-11-13	11
124	2004	2004_218	3D9.1BF1B2716A	218	271	262	260	NA	NA	NA	NA	NA	2004-08-05 13:04:00	2004-08-05 14:37:00	NA	NA	2004-09-16 06:47:00	2004-09-16 08:36:00	2004-09-18 13:44:00	2004-09-18 13:49:00	NA	NA	NA	NA	2004-09-27 15:16:00	2004-09-27 16:27:00	NA	NA	NA	NA	NA	NA	NA	NA	IMNTRP	IMNTRP	2003-04-27 09:32:00	3	2	H	2003	218	PJC03117.NT1	17060102	522.308.007	2003-04-27 01:10:00	2003-04-27	2003-04-27	4
125	2004	2004_215	3D9.1BF0DD646C	215	NA	NA	260	NA	NA	NA	NA	NA	2004-08-02 17:06:00	2004-08-02 17:37:00	NA	NA	2004-09-16 07:46:00	2004-09-16 09:13:00	NA	NA	NA	NA	NA	NA	NA	NA	NA	NA	NA	NA	NA	NA	NA	NA	TOPPEC	TOPPEC	2002-12-31 08:30:00	3	2	W	2003	116	BDW02365.TU2	17030003	539.130.048	2002-12-31 08:00:00	2002-12-31	2002-12-31	12
126	2004	2004_190	3D9.1BF1618DFE	190	NA	NA	NA	NA	NA	NA	NA	NA	2004-07-08 08:10:00	2004-07-08 08:31:00	NA	NA	NA	NA	NA	NA	NA	NA	NA	NA	NA	NA	NA	NA	NA	NA	NA	NA	NA	NA	RINH	RINH	2003-04-16 12:00:00	3	2	H	2003	126	DMM02317.R2A	17020016	567	2002-11-13 07:41:00	2003-04-16	2002-11-13	11
127	2004	2004_231	3D9.1BF17C0E1F	231	275	268	265	NA	NA	NA	NA	NA	2004-08-18 06:39:00	2004-08-18 06:48:00	NA	NA	2004-09-21 18:48:00	2004-09-21 19:02:00	2004-09-24 12:09:00	2004-09-24 12:14:00	NA	NA	NA	NA	2004-10-01 11:30:00	2004-10-01 13:26:00	NA	NA	NA	NA	NA	NA	NA	NA	IMNTRP	IMNTRP	2003-04-23 00:06:00	3	2	H	2003	238	PJC03112.NT1	17060102	522.308.007	2003-04-22 22:19:00	2003-04-23	2003-04-22	4
128	2004	2004_230	3D9.1BF1782A81	230	NA	NA	NA	NA	NA	NA	NA	NA	2004-08-17 19:47:00	2004-08-17 21:12:00	NA	NA	NA	NA	NA	NA	NA	NA	NA	NA	NA	NA	NA	NA	NA	NA	NA	NA	NA	NA	RINH	RINH	2003-04-16 12:00:00	3	2	H	2003	132	DMM02320.R2A	17020016	567	2002-11-16 07:59:00	2003-04-16	2002-11-16	11
129	2004	2004_230	3D9.1BF162EAA5	230	NA	NA	254	269	NA	266	261	NA	2004-08-17 12:14:00	2004-08-17 12:31:00	NA	NA	2004-09-10 12:31:00	2004-09-10 12:46:00	NA	NA	NA	NA	NA	NA	NA	NA	2004-09-17 13:59:00	2004-09-17 14:19:00	2004-09-22 06:33:00	2004-09-22 06:33:00	NA	NA	2004-09-25 15:04:00	2004-09-25 15:05:00	TWISPR	WELH	2003-05-06 11:40:00	3	2	H	2003	104	DMM03126.WR2	17020005	843.066.018	2003-05-06 10:36:00	2003-05-06	2003-05-06	5
130	2004	2004_215	3D9.1BF16F57E6	215	NA	NA	234	248	NA	242	NA	NA	2004-08-02 05:24:00	2004-08-02 06:42:00	NA	NA	2004-08-21 10:03:00	2004-08-21 11:36:00	NA	NA	NA	NA	NA	NA	NA	NA	NA	NA	2004-08-29 05:23:00	2004-08-29 05:33:00	NA	NA	2004-09-04 21:02:00	2004-09-04 21:09:00	CHEWUR	WELH	2003-04-28 16:00:00	3	2	H	2003	102	DMM03118.WR2	17020005	843.080.026	2003-04-28 14:45:00	2003-04-28	2003-04-28	4
131	2004	2004_225	3D9.1BF1632A2B	225	NA	NA	247	258	NA	NA	251	NA	2004-08-12 09:28:00	2004-08-12 10:16:00	NA	NA	2004-09-03 05:22:00	2004-09-03 06:22:00	NA	NA	NA	NA	NA	NA	NA	NA	2004-09-07 08:37:00	2004-09-07 08:37:00	NA	NA	NA	NA	2004-09-14 07:20:00	2004-09-14 07:20:00	CHEWUR	WELH	2003-05-05 11:00:00	3	2	H	2003	101	DMM03125.WR2	17020005	843.080.026	2003-05-05 09:59:00	2003-05-05	2003-05-05	5
132	2004	2004_225	3D9.1BF1603427	225	NA	NA	268	279	NA	275	273	NA	2004-08-12 13:09:00	2004-08-12 13:22:00	NA	NA	2004-09-24 06:44:00	2004-09-24 08:05:00	NA	NA	NA	NA	NA	NA	NA	NA	2004-09-29 09:46:00	2004-09-29 09:46:00	2004-10-01 22:52:00	2004-10-01 22:52:00	NA	NA	2004-10-05 07:31:00	2004-10-05 07:32:00	TWISPR	WELH	2003-05-06 15:00:00	3	2	H	2003	81	DMM03126.WR3	17020005	843.066.018	2003-05-06 13:58:00	2003-05-06	2003-05-06	5
133	2004	2004_190	3D9.1BF1769A33	190	NA	NA	197	NA	NA	NA	NA	NA	2004-07-08 13:56:00	2004-07-08 14:04:00	NA	NA	2004-07-15 05:09:00	2004-07-15 07:06:00	NA	NA	NA	NA	NA	NA	NA	NA	NA	NA	NA	NA	NA	NA	NA	NA	RINH	RINH	2003-04-16 12:00:00	3	2	H	2003	129	DMM02319.R2A	17020016	567	2002-11-15 07:47:00	2003-04-16	2002-11-15	11
134	2004	2004_203	3D9.1BF1779AAF	203	NA	NA	NA	NA	NA	NA	NA	NA	2004-07-21 12:06:00	2004-07-21 13:57:00	NA	NA	NA	NA	NA	NA	NA	NA	NA	NA	NA	NA	NA	NA	NA	NA	NA	NA	NA	NA	RINH	RINH	2003-04-16 12:00:00	3	2	H	2003	113	DMM02318.R3A	17020016	567	2002-11-14 07:58:00	2003-04-16	2002-11-14	11
135	2004	2004_225	3D9.1BF17DC3DC	225	NA	NA	245	NA	NA	NA	NA	NA	2004-08-12 17:41:00	2004-08-12 17:51:00	NA	NA	2004-09-01 16:49:00	2004-09-01 18:25:00	NA	NA	NA	NA	NA	NA	NA	NA	NA	NA	NA	NA	NA	NA	NA	NA	RINH	RINH	2003-04-16 12:00:00	3	2	H	2003	118	DMM02318.R2A	17020016	567	2002-11-14 07:56:00	2003-04-16	2002-11-14	11
136	2004	2004_218	3D9.1BF16E7731	218	NA	NA	245	258	NA	254	251	NA	2004-08-05 15:42:00	2004-08-05 16:02:00	NA	NA	2004-09-01 05:22:00	2004-09-01 06:53:00	NA	NA	NA	NA	NA	NA	NA	NA	2004-09-07 06:29:00	2004-09-07 06:29:00	2004-09-10 10:47:00	2004-09-10 10:47:00	NA	NA	2004-09-14 11:53:00	2004-09-14 11:55:00	OKANR	WELH	2003-05-08 13:00:00	3	2	H	2003	99	DMM03128.WR2	17020005	858.098	2003-05-08 11:22:00	2003-05-08	2003-05-08	5
137	2004	2004_218	3D9.1BF1763EFA	218	NA	NA	254	NA	NA	NA	NA	NA	2004-08-05 09:48:00	2004-08-05 10:01:00	NA	NA	2004-09-10 06:35:00	2004-09-10 08:02:00	NA	NA	NA	NA	NA	NA	NA	NA	NA	NA	NA	NA	NA	NA	NA	NA	RINH	RINH	2003-04-16 12:00:00	3	2	H	2003	113	DMM02316.R1A	17020016	567	2002-11-12 07:50:00	2003-04-16	2002-11-12	11
138	2004	2004_214	3D9.1BF1779894	214	NA	NA	NA	NA	NA	NA	NA	NA	2004-08-01 06:34:00	2004-08-01 06:39:00	NA	NA	NA	NA	NA	NA	NA	NA	NA	NA	NA	NA	NA	NA	NA	NA	NA	NA	NA	NA	RINH	RINH	2003-04-16 12:00:00	3	2	H	2003	139	DMM02316.R1A	17020016	567	2002-11-12 07:50:00	2003-04-16	2002-11-12	11
139	2004	2004_230	3D9.1BF162DBE4	230	NA	NA	236	250	NA	246	243	NA	2004-08-17 14:38:00	2004-08-17 15:35:00	NA	NA	2004-08-23 06:07:00	2004-08-23 08:23:00	NA	NA	NA	NA	NA	NA	NA	NA	2004-08-30 06:56:00	2004-08-30 07:03:00	2004-09-02 07:08:00	2004-09-02 07:08:00	NA	NA	2004-09-06 13:21:00	2004-09-06 13:21:00	METHR	WELH	2003-04-24 15:00:00	3	2	H	2003	94	DMM03114.WR	17020005	843.104	2003-04-24 13:46:00	2003-04-24	2003-04-24	4
140	2004	2004_225	3D9.1BF15FDF2C	225	NA	NA	247	265	NA	260	257	NA	2004-08-12 15:16:00	2004-08-12 15:29:00	NA	NA	2004-09-03 18:31:00	2004-09-04 06:08:00	NA	NA	NA	NA	NA	NA	NA	NA	2004-09-13 15:49:00	2004-09-13 15:56:00	2004-09-16 08:14:00	2004-09-16 08:25:00	NA	NA	2004-09-21 15:20:00	2004-09-21 15:21:00	TWIS2P	WELH	2003-05-12 12:00:00	3	2	H	2003	111	DMM03132.ARM	17020005	843.066.002	2003-05-12 08:21:00	2003-05-12	2003-05-12	5
141	2004	2004_225	3D9.1BF1635DD1	225	NA	NA	234	259	NA	254	244	NA	2004-08-12 12:05:00	2004-08-12 12:23:00	NA	NA	2004-08-21 06:35:00	2004-08-22 04:51:00	NA	NA	NA	NA	NA	NA	NA	NA	2004-08-31 15:23:00	2004-08-31 15:31:00	2004-09-10 09:04:00	2004-09-10 09:26:00	NA	NA	2004-09-15 17:38:00	2004-09-15 17:39:00	OKANR	WELH	2003-05-08 15:05:00	3	2	H	2003	117	DMM03128.WR3	17020005	858.098	2003-05-08 14:04:00	2003-05-08	2003-05-08	5
142	2004	2004_233	3D9.1BF16254AA	233	NA	NA	244	258	NA	253	250	NA	2004-08-20 15:30:00	2004-08-20 15:43:00	NA	NA	2004-08-31 01:41:00	2004-08-31 01:41:00	NA	NA	NA	NA	NA	NA	NA	NA	2004-09-06 16:33:00	2004-09-06 16:33:00	2004-09-09 10:58:00	2004-09-09 11:33:00	NA	NA	2004-09-14 05:21:00	2004-09-14 05:22:00	METHR	WELH	2003-04-30 14:15:00	3	2	H	2003	79	DMM03120.WR4	17020005	843.104	2003-04-30 13:16:00	2003-04-30	2003-04-30	4
143	2004	2004_230	3D9.1BF1752406	230	NA	NA	252	264	NA	260	257	NA	2004-08-17 08:40:00	2004-08-17 08:50:00	NA	NA	2004-09-08 09:00:00	2004-09-08 10:20:00	NA	NA	NA	NA	NA	NA	NA	NA	2004-09-13 18:15:00	2004-09-13 18:15:00	2004-09-16 23:03:00	2004-09-16 23:03:00	NA	NA	2004-09-20 08:33:00	2004-09-20 08:33:00	OKANR	WELH	2003-05-08 15:05:00	3	2	H	2003	97	DMM03128.WR3	17020005	858.098	2003-05-08 14:04:00	2003-05-08	2003-05-08	5
144	2004	2004_222	3D9.1BF1447A5C	222	NA	NA	NA	NA	NA	NA	NA	NA	2004-08-09 09:14:00	2004-08-09 09:24:00	NA	NA	NA	NA	NA	NA	NA	NA	NA	NA	NA	NA	NA	NA	NA	NA	NA	NA	NA	NA	RINH	RINH	2003-04-16 12:00:00	3	2	H	2003	136	DMM02315.R2A	17020016	567	2002-11-11 11:37:00	2003-04-16	2002-11-11	11
145	2004	2004_218	3D9.1BF15AF3A8	218	NA	NA	NA	NA	NA	259	NA	NA	2004-08-05 11:35:00	2004-08-07 18:35:00	NA	NA	NA	NA	NA	NA	NA	NA	NA	NA	NA	NA	NA	NA	2004-09-15 15:08:00	2004-09-15 15:08:00	NA	NA	NA	NA	NASONC	CHEL	2003-04-15 12:00:00	3	2	H	2003	124	DMM02280.C1A	17020005	754.089	2002-10-07 07:33:00	2003-04-15	2002-10-07	10
146	2004	2004_222	3D9.1BF18779F0	222	NA	NA	228	NA	NA	NA	NA	NA	2004-08-09 04:20:00	2004-08-09 04:38:00	NA	NA	2004-08-15 11:04:00	2004-08-15 12:49:00	NA	NA	NA	NA	NA	NA	NA	NA	NA	NA	NA	NA	NA	NA	NA	NA	RINH	RINH	2003-04-16 12:00:00	3	2	H	2003	115	DMM02318.R1A	17020016	567	2002-11-14 07:55:00	2003-04-16	2002-11-14	11
147	2004	2004_247	3D9.1BF17747F8	247	NA	NA	269	NA	NA	NA	NA	NA	2004-09-03 07:06:00	2004-09-03 07:06:00	NA	NA	2004-09-25 06:13:00	2004-09-25 07:41:00	NA	NA	NA	NA	NA	NA	NA	NA	NA	NA	NA	NA	NA	NA	NA	NA	RINH	RINH	2003-04-16 12:00:00	3	2	H	2003	124	DMM02318.R3A	17020016	567	2002-11-14 07:58:00	2003-04-16	2002-11-14	11
148	2004	2004_230	3D9.1BF15EC080	230	NA	NA	236	247	NA	244	241	NA	2004-08-17 22:25:00	2004-08-18 01:33:00	NA	NA	2004-08-23 12:05:00	2004-08-23 13:19:00	NA	NA	NA	NA	NA	NA	NA	NA	2004-08-28 11:00:00	2004-08-28 11:03:00	2004-08-31 16:28:00	2004-08-31 16:28:00	NA	NA	2004-09-03 15:57:00	2004-09-03 15:59:00	TWISPR	WELH	2003-05-07 10:50:00	3	2	H	2003	109	DMM03127.WR	17020005	843.066.018	2003-05-07 09:52:00	2003-05-07	2003-05-07	5
149	2004	2004_218	3D9.1BF176347F	218	NA	NA	257	NA	NA	NA	NA	NA	2004-08-05 20:24:00	2004-08-06 01:25:00	NA	NA	2004-09-13 09:22:00	2004-09-13 10:57:00	NA	NA	NA	NA	NA	NA	NA	NA	NA	NA	NA	NA	NA	NA	NA	NA	RINH	RINH	2003-04-16 12:00:00	3	2	H	2003	124	DMM02315.R3A	17020016	567	2002-11-11 11:36:00	2003-04-16	2002-11-11	11
150	2004	2004_191	3D9.1BF1777DD2	191	NA	NA	200	NA	NA	NA	NA	NA	2004-07-09 10:00:00	2004-07-09 12:22:00	NA	NA	2004-07-18 16:42:00	2004-07-18 17:13:00	NA	NA	NA	NA	NA	NA	NA	NA	NA	NA	NA	NA	NA	NA	NA	NA	RINH	RINH	2003-04-16 12:00:00	3	2	H	2003	127	DMM02316.R2A	17020016	567	2002-11-12 07:58:00	2003-04-16	2002-11-12	11
151	2004	2004_218	3D9.1BF177C807	218	NA	NA	NA	NA	NA	NA	NA	NA	2004-08-05 14:25:00	2004-08-05 14:39:00	NA	NA	NA	NA	NA	NA	NA	NA	NA	NA	NA	NA	NA	NA	NA	NA	NA	NA	NA	NA	RINH	RINH	2003-04-16 12:00:00	3	2	H	2003	127	DMM02318.R3A	17020016	567	2002-11-14 07:58:00	2003-04-16	2002-11-14	11
152	2004	2004_218	3D9.1BF1853BE5	218	NA	NA	248	NA	NA	NA	NA	NA	2004-08-05 06:57:00	2004-08-05 07:43:00	NA	NA	2004-09-04 06:22:00	2004-09-04 06:37:00	NA	NA	NA	NA	NA	NA	NA	NA	NA	NA	NA	NA	NA	NA	NA	NA	RINH	RINH	2003-04-16 12:00:00	3	2	H	2003	118	DMM02319.R3A	17020016	567	2002-11-15 07:49:00	2003-04-16	2002-11-15	11
153	2004	2004_214	3D9.1BF1635008	214	NA	NA	NA	NA	NA	NA	NA	NA	2004-08-01 05:56:00	2004-08-01 06:11:00	NA	NA	NA	NA	NA	NA	NA	NA	NA	NA	NA	NA	NA	NA	NA	NA	NA	NA	NA	NA	CHEWUR	WELH	2003-05-01 10:30:00	3	2	H	2003	91	DMM03121.WR	17020005	843.080.026	2003-05-01 09:12:00	2003-05-01	2003-05-01	5
154	2004	2004_224	3D9.1BF17FD5C4	224	NA	NA	244	254	NA	252	249	NA	2004-08-11 14:12:00	2004-08-11 14:59:00	NA	NA	2004-08-31 17:29:00	2004-09-01 01:34:00	NA	NA	NA	NA	NA	NA	NA	NA	2004-09-05 07:35:00	2004-09-05 07:37:00	2004-09-08 01:30:00	2004-09-08 01:37:00	NA	NA	2004-09-10 12:14:00	2004-09-10 12:15:00	CHIWAR	EBNK	2003-04-30 12:00:00	3	2	H	2003	123	DMM02283.E3A	17020010	754.077	2002-10-10 07:59:00	2003-04-30	2002-10-10	10
155	2004	2004_230	3D9.1BF163535C	230	NA	NA	235	249	NA	NA	241	NA	2004-08-17 05:23:00	2004-08-17 05:40:00	NA	NA	2004-08-22 18:57:00	2004-08-23 06:33:00	NA	NA	NA	NA	NA	NA	NA	NA	2004-08-28 15:32:00	2004-08-28 15:37:00	NA	NA	NA	NA	2004-09-05 07:54:00	2004-09-05 07:55:00	METHR	WELH	2003-04-30 10:20:00	3	2	H	2003	97	DMM03120.WR	17020005	843.104	2003-04-30 09:21:00	2003-04-30	2003-04-30	4
156	2004	2004_201	3D9.1BF15F7D43	201	NA	NA	255	268	NA	263	260	NA	2004-07-19 06:11:00	2004-07-20 08:52:00	NA	NA	2004-09-11 10:18:00	2004-09-11 11:26:00	NA	NA	NA	NA	NA	NA	NA	NA	2004-09-16 16:28:00	2004-09-16 16:39:00	2004-09-19 16:21:00	2004-09-19 16:53:00	NA	NA	2004-09-24 14:58:00	2004-09-24 15:01:00	TWISPR	WELH	2003-05-06 11:40:00	3	2	H	2003	96	DMM03126.WR2	17020005	843.066.018	2003-05-06 10:36:00	2003-05-06	2003-05-06	5
157	2004	2004_225	3D9.1BF187C2B9	225	NA	NA	NA	NA	NA	NA	NA	NA	2004-08-12 16:32:00	2004-08-12 16:50:00	NA	NA	NA	NA	NA	NA	NA	NA	NA	NA	NA	NA	NA	NA	NA	NA	NA	NA	NA	NA	RINH	RINH	2003-04-16 12:00:00	3	2	H	2003	129	DMM02318.R1A	17020016	567	2002-11-14 07:55:00	2003-04-16	2002-11-14	11
158	2004	2004_189	3D9.1BF176427F	189	NA	NA	199	NA	NA	NA	NA	NA	2004-07-07 12:00:00	2004-07-07 12:00:00	NA	NA	2004-07-17 05:36:00	2004-07-17 07:14:00	NA	NA	NA	NA	NA	NA	NA	NA	NA	NA	NA	NA	NA	NA	NA	NA	RINH	RINH	2003-04-16 12:00:00	3	2	H	2003	128	DMM02319.R3A	17020016	567	2002-11-15 07:49:00	2003-04-16	2002-11-15	11
159	2004	2004_225	3D9.1BF1755F3B	225	NA	NA	NA	NA	NA	NA	NA	NA	2004-08-12 12:35:00	2004-08-12 12:52:00	NA	NA	NA	NA	NA	NA	NA	NA	NA	NA	NA	NA	NA	NA	NA	NA	NA	NA	NA	NA	CHEWUR	WELH	2003-04-28 15:00:00	3	2	H	2003	106	DMM03118.WR	17020005	843.080.026	2003-04-28 14:06:00	2003-04-28	2003-04-28	4
160	2004	2004_224	3D9.1BF15F7EF1	224	NA	NA	NA	NA	NA	NA	NA	NA	2004-08-11 09:32:00	2004-08-11 10:30:00	NA	NA	NA	NA	NA	NA	NA	NA	NA	NA	NA	NA	NA	NA	NA	NA	NA	NA	NA	NA	TWISPR	WELH	2003-05-07 10:50:00	3	2	H	2003	103	DMM03127.WR	17020005	843.066.018	2003-05-07 09:52:00	2003-05-07	2003-05-07	5
161	2004	2004_230	3D9.1BF176AA6B	230	NA	NA	253	NA	NA	NA	NA	NA	2004-08-17 14:06:00	2004-08-17 14:23:00	NA	NA	2004-09-09 09:17:00	2004-09-09 11:38:00	NA	NA	NA	NA	NA	NA	NA	NA	NA	NA	NA	NA	NA	NA	NA	NA	RINH	RINH	2003-04-16 12:00:00	3	2	H	2003	114	DMM02317.R1A	17020016	567	2002-11-13 07:34:00	2003-04-16	2002-11-13	11
162	2004	2004_160	3D9.1BF10073B6	160	NA	NA	NA	NA	NA	NA	NA	NA	2004-06-08 14:51:00	2004-06-08 15:07:00	NA	NA	NA	NA	NA	NA	NA	NA	NA	NA	NA	NA	NA	NA	NA	NA	NA	NA	NA	NA	HORSEC	HORSEC	2000-08-07 11:07:00	3	2	W	2001	150	RBK00220.HO2	17060207	522.303.301	2000-08-07 13:13:00	2000-08-07	2000-08-07	8
163	2004	2004_215	3D9.1BF15B1B9A	215	NA	NA	222	NA	NA	NA	252	NA	2004-08-02 09:21:00	2004-08-02 09:34:00	NA	NA	2004-08-09 11:59:00	2004-08-09 12:15:00	NA	NA	NA	NA	NA	NA	NA	NA	2004-09-08 11:31:00	2004-09-10 15:19:00	NA	NA	NA	NA	NA	NA	RINH	RINH	2003-04-16 12:00:00	3	2	H	2003	134	DMM02317.R3A	17020016	567	2002-11-13 07:44:00	2003-04-16	2002-11-13	11
164	2004	2004_225	3D9.1BF14B879E	225	NA	NA	247	NA	NA	NA	NA	NA	2004-08-12 11:28:00	2004-08-12 12:23:00	NA	NA	2004-09-03 08:08:00	2004-09-03 09:33:00	NA	NA	NA	NA	NA	NA	NA	NA	NA	NA	NA	NA	NA	NA	NA	NA	RINH	RINH	2003-04-16 12:00:00	3	2	H	2003	144	DMM02315.R3A	17020016	567	2002-11-11 11:36:00	2003-04-16	2002-11-11	11
165	2004	2004_216	3D9.1BF17849B2	216	NA	NA	221	NA	NA	NA	NA	NA	2004-08-03 07:23:00	2004-08-03 07:23:00	NA	NA	2004-08-08 16:29:00	2004-08-08 16:42:00	NA	NA	NA	NA	NA	NA	NA	NA	NA	NA	NA	NA	NA	NA	NA	NA	RINH	RINH	2003-04-16 12:00:00	3	2	H	2003	110	DMM02318.R1A	17020016	567	2002-11-14 07:55:00	2003-04-16	2002-11-14	11
166	2004	2004_213	3D9.1BF15F61FD	213	NA	NA	NA	NA	NA	NA	NA	NA	2004-07-31 05:58:00	2004-07-31 06:35:00	NA	NA	NA	NA	NA	NA	NA	NA	NA	NA	NA	NA	NA	NA	NA	NA	NA	NA	NA	NA	TWISPR	WELH	2003-05-02 10:40:00	3	2	H	2003	90	DMM03122.WR	17020005	843.066.018	2003-05-02 09:19:00	2003-05-02	2003-05-02	5
167	2004	2004_165	3D9.1BF0EC53E5	165	183	177	173	NA	NA	NA	NA	NA	2004-06-13 06:51:00	2004-06-13 07:00:00	NA	NA	2004-06-21 18:06:00	2004-06-21 18:20:00	2004-06-25 15:24:00	2004-06-25 15:27:00	NA	NA	NA	NA	2004-07-01 13:57:00	2004-07-01 15:33:00	NA	NA	NA	NA	NA	NA	NA	NA	CHAMBC	CHAMBC	2000-07-20 12:00:00	3	2	W	2001	135	AFB00202.CH1	17060207	522.303.282	2000-07-20 10:00:00	2000-07-20	2000-07-20	7
168	2004	2004_231	3D9.1BF178489C	231	NA	NA	250	NA	NA	NA	NA	NA	2004-08-18 10:20:00	2004-08-18 10:35:00	NA	NA	2004-09-06 17:18:00	2004-09-06 17:28:00	NA	NA	NA	NA	NA	NA	NA	NA	NA	NA	NA	NA	NA	NA	NA	NA	RINH	RINH	2003-04-16 12:00:00	3	2	H	2003	115	DMM02316.R1A	17020016	567	2002-11-12 07:50:00	2003-04-16	2002-11-12	11
169	2004	2004_222	3D9.1BF177E5AA	222	NA	NA	NA	NA	NA	NA	NA	NA	2004-08-09 04:05:00	2004-08-09 05:03:00	NA	NA	NA	NA	NA	NA	NA	NA	NA	NA	NA	NA	NA	NA	NA	NA	NA	NA	NA	NA	RINH	RINH	2003-04-16 12:00:00	3	2	H	2003	130	DMM02319.R2A	17020016	567	2002-11-15 07:47:00	2003-04-16	2002-11-15	11
170	2004	2004_214	3D9.1BF185180B	214	NA	NA	236	NA	NA	NA	NA	NA	2004-08-01 05:35:00	2004-08-01 05:40:00	NA	NA	2004-08-23 10:45:00	2004-08-23 13:00:00	NA	NA	NA	NA	NA	NA	NA	NA	NA	NA	NA	NA	NA	NA	NA	NA	RINH	RINH	2003-04-16 12:00:00	3	2	H	2003	118	DMM02318.R1A	17020016	567	2002-11-14 07:55:00	2003-04-16	2002-11-14	11
171	2004	2004_218	3D9.1BF177ED31	218	NA	NA	259	NA	NA	NA	NA	NA	2004-08-05 09:06:00	2004-08-05 09:11:00	NA	NA	2004-09-15 12:19:00	2004-09-15 14:09:00	NA	NA	NA	NA	NA	NA	NA	NA	NA	NA	NA	NA	NA	NA	NA	NA	RINH	RINH	2003-04-16 12:00:00	3	2	H	2003	117	DMM02319.R3A	17020016	567	2002-11-15 07:49:00	2003-04-16	2002-11-15	11
172	2004	2004_214	3D9.1BF15A567A	214	NA	NA	247	NA	NA	NA	255	NA	2004-08-01 09:57:00	2004-08-01 10:16:00	NA	NA	2004-09-03 08:42:00	2004-09-03 08:55:00	NA	NA	NA	NA	NA	NA	NA	NA	2004-09-11 10:07:00	2004-09-11 10:13:00	NA	NA	NA	NA	NA	NA	CHIWAR	EBNK	2003-04-28 16:15:00	3	2	H	2003	NA	DMM03118.X12	17020010	754.077.013	2003-04-28 13:41:00	2003-04-28	2003-04-28	4
173	2004	2004_229	3D9.1BF15D6A69	229	NA	NA	256	267	NA	263	260	NA	2004-08-16 06:08:00	2004-08-16 06:19:00	NA	NA	2004-09-12 06:55:00	2004-09-12 08:04:00	NA	NA	NA	NA	NA	NA	NA	NA	2004-09-16 18:03:00	2004-09-16 18:12:00	2004-09-19 12:59:00	2004-09-19 12:59:00	NA	NA	2004-09-23 07:07:00	2004-09-23 07:08:00	TWISPR	WELH	2003-05-02 10:40:00	3	2	H	2003	98	DMM03122.WR	17020005	843.066.018	2003-05-02 09:19:00	2003-05-02	2003-05-02	5
174	2004	2004_225	3D9.1BF18500D4	225	NA	NA	252	NA	NA	NA	258	NA	2004-08-12 19:20:00	2004-08-13 04:38:00	NA	NA	2004-09-08 10:30:00	2004-09-08 11:52:00	NA	NA	NA	NA	NA	NA	NA	NA	2004-09-14 13:59:00	2004-09-14 13:59:00	NA	NA	NA	NA	NA	NA	NASONC	EBNK	2003-04-30 11:30:00	3	2	H	2003	NA	DMM03120.X05	17020010	754.089.019	2003-04-30 08:32:00	2003-04-30	2003-04-30	4
175	2004	2004_225	3D9.1BF15AE170	225	NA	NA	254	NA	NA	277	258	NA	2004-08-12 08:40:00	2004-08-12 09:23:00	NA	NA	2004-09-10 07:45:00	2004-09-10 08:58:00	NA	NA	NA	NA	NA	NA	NA	NA	2004-09-14 10:48:00	2004-09-14 11:36:00	2004-10-03 08:46:00	2004-10-03 08:46:00	NA	NA	NA	NA	NASONC	CHEL	2003-04-15 12:00:00	3	2	H	2003	99	DMM02281.C2A	17020005	754.089	2002-10-08 07:40:00	2003-04-15	2002-10-08	10
176	2004	2004_190	3D9.1BF15EB60E	190	NA	NA	200	NA	NA	NA	211	NA	2004-07-08 10:47:00	2004-07-09 12:57:00	NA	NA	2004-07-18 09:35:00	2004-07-18 10:48:00	NA	NA	NA	NA	NA	NA	NA	NA	2004-07-29 15:20:00	2004-07-29 15:26:00	NA	NA	NA	NA	NA	NA	TWISPR	WELH	2003-05-02 10:40:00	3	2	H	2003	92	DMM03122.WR	17020005	843.066.018	2003-05-02 09:19:00	2003-05-02	2003-05-02	5
177	2004	2004_214	3D9.1BF16068A3	214	NA	NA	NA	NA	NA	NA	NA	NA	2004-08-01 09:22:00	2004-08-01 10:23:00	NA	NA	NA	NA	NA	NA	NA	NA	NA	NA	NA	NA	NA	NA	NA	NA	NA	NA	NA	NA	TWIS2P	WELH	2003-05-12 12:00:00	3	2	H	2003	98	DMM03132.ARM	17020005	843.066.002	2003-05-12 08:21:00	2003-05-12	2003-05-12	5
178	2004	2004_215	3D9.1BF1770D05	215	NA	NA	247	NA	NA	NA	NA	NA	2004-08-02 08:11:00	2004-08-02 09:09:00	NA	NA	2004-09-03 02:19:00	2004-09-03 05:01:00	NA	NA	NA	NA	NA	NA	NA	NA	NA	NA	NA	NA	NA	NA	NA	NA	RINH	RINH	2003-04-16 12:00:00	3	2	H	2003	112	DMM02316.R1A	17020016	567	2002-11-12 07:50:00	2003-04-16	2002-11-12	11
179	2004	2004_247	3D9.1BF161D058	247	NA	NA	253	266	NA	261	258	NA	2004-09-03 09:20:00	2004-09-03 09:31:00	NA	NA	2004-09-09 06:07:00	2004-09-09 07:39:00	NA	NA	NA	NA	NA	NA	NA	NA	2004-09-14 07:35:00	2004-09-14 10:33:00	2004-09-17 14:29:00	2004-09-17 14:58:00	NA	NA	2004-09-22 08:51:00	2004-09-22 08:53:00	CHEWUR	WELH	2003-04-29 10:40:00	3	2	H	2003	94	DMM03119.WR	17020005	843.080.026	2003-04-29 09:36:00	2003-04-29	2003-04-29	4
180	2004	2004_191	3D9.1BF159A106	191	NA	NA	252	NA	NA	NA	NA	NA	2004-07-09 08:38:00	2004-07-09 15:45:00	NA	NA	2004-09-08 14:08:00	2004-09-08 16:09:00	NA	NA	NA	NA	NA	NA	NA	NA	NA	NA	NA	NA	NA	NA	NA	NA	TOPPEC	TOPPEC	2002-03-01 10:00:00	3	2	W	2002	147	BDW02060.T97	17030003	539.130.016	2002-03-01 09:34:00	2002-03-01	2002-03-01	3
181	2004	2004_215	3D9.1BF162D33F	215	NA	NA	NA	NA	NA	NA	NA	NA	2004-08-02 10:08:00	2004-08-02 10:51:00	NA	NA	NA	NA	NA	NA	NA	NA	NA	NA	NA	NA	NA	NA	NA	NA	NA	NA	NA	NA	RINH	RINH	2003-04-16 12:00:00	3	2	H	2003	133	DMM02317.R3A	17020016	567	2002-11-13 07:44:00	2003-04-16	2002-11-13	11
182	2004	2004_218	3D9.1BF17783DC	218	NA	NA	252	NA	NA	NA	NA	NA	2004-08-05 12:15:00	2004-08-05 13:13:00	NA	NA	2004-09-08 16:05:00	2004-09-08 16:21:00	NA	NA	NA	NA	NA	NA	NA	NA	NA	NA	NA	NA	NA	NA	NA	NA	RINH	RINH	2003-04-16 12:00:00	3	2	H	2003	135	DMM02316.R2A	17020016	567	2002-11-12 07:58:00	2003-04-16	2002-11-12	11
183	2004	2004_230	3D9.1BF184C803	230	NA	NA	245	NA	NA	NA	NA	NA	2004-08-17 13:16:00	2004-08-17 13:26:00	NA	NA	2004-09-01 08:19:00	2004-09-01 09:26:00	NA	NA	NA	NA	NA	NA	NA	NA	NA	NA	NA	NA	NA	NA	NA	NA	RINH	RINH	2003-04-16 12:00:00	3	2	H	2003	116	DMM02318.R2A	17020016	567	2002-11-14 07:56:00	2003-04-16	2002-11-14	11
184	2004	2004_218	3D9.1BF1618BAC	218	NA	NA	226	241	NA	237	233	NA	2004-08-05 07:12:00	2004-08-05 07:18:00	NA	NA	2004-08-13 05:08:00	2004-08-13 07:43:00	NA	NA	NA	NA	NA	NA	NA	NA	2004-08-20 13:25:00	2004-08-20 13:27:00	2004-08-24 12:20:00	2004-08-24 12:43:00	NA	NA	2004-08-28 12:30:00	2004-08-28 12:50:00	OKANR	WELH	2003-05-08 15:05:00	3	2	H	2003	94	DMM03128.WR3	17020005	858.098	2003-05-08 14:04:00	2003-05-08	2003-05-08	5
185	2004	2004_200	3D9.1BF185DFC7	200	NA	NA	210	NA	NA	NA	NA	NA	2004-07-18 14:27:00	2004-07-18 14:39:00	NA	NA	2004-07-28 12:07:00	2004-07-28 14:17:00	NA	NA	NA	NA	NA	NA	NA	NA	NA	NA	NA	NA	NA	NA	NA	NA	RINH	RINH	2003-04-16 12:00:00	3	2	H	2003	121	DMM02318.R3A	17020016	567	2002-11-14 07:58:00	2003-04-16	2002-11-14	11
186	2004	2004_229	3D9.1BF14EF7E5	229	NA	NA	257	268	NA	266	262	NA	2004-08-16 13:54:00	2004-08-16 14:01:00	NA	NA	2004-09-13 09:19:00	2004-09-13 10:38:00	NA	NA	NA	NA	NA	NA	NA	NA	2004-09-18 15:18:00	2004-09-18 15:23:00	2004-09-22 05:17:00	2004-09-22 05:20:00	NA	NA	2004-09-24 16:59:00	2004-09-24 16:59:00	WINT	WINT	2003-04-23 12:00:00	3	2	H	2003	NA	DMM03014.WI1	17020008	843.081	2003-01-14 07:01:00	2003-04-23	2003-01-14	1
187	2004	2004_215	3D9.1BF17BF213	215	252	247	245	NA	NA	NA	NA	NA	2004-08-02 16:50:00	2004-08-02 17:40:00	NA	NA	2004-09-01 17:11:00	2004-09-01 18:26:00	2004-09-03 14:22:00	2004-09-03 14:30:00	NA	NA	NA	NA	2004-09-08 08:03:00	2004-09-08 09:05:00	NA	NA	NA	NA	NA	NA	NA	NA	IMNTRP	IMNTRP	2003-04-16 01:17:00	3	2	H	2003	232	PJC03105.NT1	17060102	522.308.007	2003-04-15 20:35:00	2003-04-16	2003-04-15	4
188	2004	2004_214	3D9.1BF159EDAE	214	NA	NA	270	NA	NA	NA	NA	NA	2004-08-01 07:27:00	2004-08-01 07:41:00	NA	NA	2004-09-26 07:16:00	2004-09-26 07:16:00	NA	NA	NA	NA	NA	NA	NA	NA	NA	NA	NA	NA	NA	NA	NA	NA	TOPPEC	TOPPEC	2002-12-20 08:30:00	3	2	W	2003	115	BDW02354.TU2	17030003	539.130.048	2002-12-20 08:00:00	2002-12-20	2002-12-20	12
189	2004	2004_225	3D9.1BF16316C3	225	NA	NA	256	NA	NA	NA	NA	NA	2004-08-12 18:21:00	2004-08-12 18:47:00	NA	NA	2004-09-12 13:03:00	2004-09-12 15:00:00	NA	NA	NA	NA	NA	NA	NA	NA	NA	NA	NA	NA	NA	NA	NA	NA	RINH	RINH	2003-04-16 12:00:00	3	2	H	2003	108	DMM02317.R3A	17020016	567	2002-11-13 07:44:00	2003-04-16	2002-11-13	11
190	2004	2004_213	3D9.1BF144A1BB	213	NA	NA	221	NA	NA	NA	NA	NA	2004-07-31 07:03:00	2004-07-31 07:52:00	NA	NA	2004-08-08 14:17:00	2004-08-08 14:27:00	NA	NA	NA	NA	NA	NA	NA	NA	NA	NA	NA	NA	NA	NA	NA	NA	RINH	RINH	2003-04-16 12:00:00	3	2	H	2003	112	DMM02315.R1A	17020016	567	2002-11-11 11:42:00	2003-04-16	2002-11-11	11
191	2004	2004_213	3D9.1BF17DC48C	213	NA	NA	232	NA	NA	241	237	NA	2004-07-31 12:44:00	2004-07-31 13:31:00	NA	NA	2004-08-19 13:35:00	2004-08-19 14:47:00	NA	NA	NA	NA	NA	NA	NA	NA	2004-08-24 10:08:00	2004-08-24 10:08:00	2004-08-28 09:50:00	2004-08-28 10:16:00	NA	NA	NA	NA	CHIWAR	EBNK	2003-04-30 12:00:00	3	2	H	2003	104	DMM02283.E1A	17020010	754.077	2002-10-10 06:54:00	2003-04-30	2002-10-10	10
192	2004	2004_214	3D9.1BF184E388	214	NA	NA	226	NA	NA	NA	NA	NA	2004-08-01 16:57:00	2004-08-01 17:01:00	NA	NA	2004-08-13 13:30:00	2004-08-13 14:27:00	NA	NA	NA	NA	NA	NA	NA	NA	NA	NA	NA	NA	NA	NA	NA	NA	RINH	RINH	2003-04-16 12:00:00	3	2	H	2003	106	DMM02318.R1A	17020016	567	2002-11-14 07:55:00	2003-04-16	2002-11-14	11
193	2004	2004_215	3D9.1BF161DAD5	215	NA	NA	247	NA	NA	NA	275	NA	2004-08-02 10:56:00	2004-08-02 12:12:00	NA	NA	2004-09-03 09:50:00	2004-09-03 10:02:00	NA	NA	NA	NA	NA	NA	NA	NA	2004-10-01 06:53:00	2004-10-01 06:59:00	NA	NA	NA	NA	NA	NA	RINH	RINH	2003-04-16 12:00:00	3	2	H	2003	136	DMM02317.R3A	17020016	567	2002-11-13 07:44:00	2003-04-16	2002-11-13	11
194	2004	2004_225	3D9.1BF15E4C6D	225	NA	NA	NA	NA	NA	NA	NA	NA	2004-08-12 07:56:00	2004-08-12 08:03:00	NA	NA	NA	NA	NA	NA	NA	NA	NA	NA	NA	NA	NA	NA	NA	NA	NA	NA	NA	NA	TWISPR	WELH	2003-05-06 11:40:00	3	2	H	2003	120	DMM03126.WR2	17020005	843.066.018	2003-05-06 10:36:00	2003-05-06	2003-05-06	5
195	2004	2004_204	3D9.1BF0F2E36C	204	NA	NA	NA	NA	NA	NA	NA	NA	2004-07-22 15:54:00	2004-07-22 16:47:00	NA	NA	NA	NA	NA	NA	NA	NA	NA	NA	NA	NA	NA	NA	NA	NA	NA	NA	NA	NA	TOPPEC	TOPPEC	2002-12-31 08:30:00	3	2	W	2003	181	BDW02365.TU2	17030003	539.130.048	2002-12-31 08:00:00	2002-12-31	2002-12-31	12
196	2004	2004_227	3D9.1BF177421A	227	NA	NA	260	NA	NA	NA	275	NA	2004-08-14 06:45:00	2004-08-14 06:57:00	NA	NA	2004-09-16 05:52:00	2004-09-16 07:02:00	NA	NA	NA	NA	NA	NA	NA	NA	2004-10-01 07:11:00	2004-10-01 07:14:00	NA	NA	NA	NA	NA	NA	RINH	RINH	2003-04-16 12:00:00	3	2	H	2003	124	DMM02320.R1A	17020016	567	2002-11-16 08:02:00	2003-04-16	2002-11-16	11
197	2004	2004_225	3D9.1BF1635FDE	225	NA	NA	NA	NA	NA	NA	NA	NA	2004-08-12 13:46:00	2004-08-12 14:44:00	NA	NA	NA	NA	NA	NA	NA	NA	NA	NA	NA	NA	NA	NA	NA	NA	NA	NA	NA	NA	RINH	RINH	2003-04-16 12:00:00	3	2	H	2003	118	DMM02317.R3A	17020016	567	2002-11-13 07:44:00	2003-04-16	2002-11-13	11
198	2004	2004_229	3D9.1BF1769B61	229	NA	NA	244	NA	NA	NA	NA	NA	2004-08-16 09:29:00	2004-08-16 10:40:00	NA	NA	2004-08-31 06:08:00	2004-08-31 07:42:00	NA	NA	NA	NA	NA	NA	NA	NA	NA	NA	NA	NA	NA	NA	NA	NA	RINH	RINH	2003-04-16 12:00:00	3	2	H	2003	128	DMM02319.R2A	17020016	567	2002-11-15 07:47:00	2003-04-16	2002-11-15	11
199	2004	2004_215	3D9.1BF1770A89	215	NA	NA	NA	NA	NA	NA	NA	NA	2004-08-02 09:11:00	2004-08-02 09:30:00	NA	NA	NA	NA	NA	NA	NA	NA	NA	NA	NA	NA	NA	NA	NA	NA	NA	NA	NA	NA	RINH	RINH	2003-04-16 12:00:00	3	2	H	2003	113	DMM02315.R1A	17020016	567	2002-11-11 11:42:00	2003-04-16	2002-11-11	11
200	2004	2004_215	3D9.1BF0DD5E54	215	NA	NA	336	NA	NA	NA	NA	NA	2004-08-02 19:25:00	2004-08-02 20:59:00	NA	NA	2004-12-01 19:09:00	2004-12-01 22:02:00	NA	NA	NA	NA	NA	NA	NA	NA	NA	NA	NA	NA	NA	NA	NA	NA	TOPPEC	TOPPEC	2003-01-16 08:45:00	3	2	W	2003	135	BDW03016.TU2	17030003	539.130.048	2003-01-16 08:00:00	2003-01-16	2003-01-16	1
201	2004	2004_229	3D9.1BF176809B	229	NA	NA	NA	NA	NA	NA	NA	NA	2004-08-16 19:58:00	2004-08-16 21:27:00	NA	NA	NA	NA	NA	NA	NA	NA	NA	NA	NA	NA	NA	NA	NA	NA	NA	NA	NA	NA	RINH	RINH	2003-04-16 12:00:00	3	2	H	2003	133	DMM02319.R3A	17020016	567	2002-11-15 07:49:00	2003-04-16	2002-11-15	11
202	2004	2004_216	3D9.1BF15C1C17	216	NA	NA	NA	NA	NA	NA	NA	NA	2004-08-03 07:05:00	2004-08-03 07:59:00	NA	NA	NA	NA	NA	NA	NA	NA	NA	NA	NA	NA	NA	NA	NA	NA	NA	NA	NA	NA	RINH	RINH	2003-04-16 12:00:00	3	2	H	2003	125	DMM02317.R1A	17020016	567	2002-11-13 07:34:00	2003-04-16	2002-11-13	11
203	2004	2004_215	3D9.1BF185DC34	215	NA	NA	221	NA	NA	NA	NA	NA	2004-08-02 12:15:00	2004-08-02 13:07:00	NA	NA	2004-08-08 06:08:00	2004-08-08 07:56:00	NA	NA	NA	NA	NA	NA	NA	NA	NA	NA	NA	NA	NA	NA	NA	NA	RINH	RINH	2003-04-16 12:00:00	3	2	H	2003	118	DMM02318.R3A	17020016	567	2002-11-14 07:58:00	2003-04-16	2002-11-14	11
204	2004	2004_229	3D9.1BF17872B9	229	NA	NA	NA	NA	NA	NA	NA	NA	2004-08-16 05:52:00	2004-08-16 06:35:00	NA	NA	NA	NA	NA	NA	NA	NA	NA	NA	NA	NA	NA	NA	NA	NA	NA	NA	NA	NA	RINH	RINH	2003-04-16 12:00:00	3	2	H	2003	100	DMM02318.R1A	17020016	567	2002-11-14 07:55:00	2003-04-16	2002-11-14	11
205	2004	2004_216	3D9.1BF1621988	216	NA	NA	NA	NA	NA	NA	NA	NA	2004-08-03 06:36:00	2004-08-03 07:11:00	NA	NA	NA	NA	NA	NA	NA	NA	NA	NA	NA	NA	NA	NA	NA	NA	NA	NA	NA	NA	RINH	RINH	2003-04-16 12:00:00	3	2	H	2003	138	DMM02317.R3A	17020016	567	2002-11-13 07:44:00	2003-04-16	2002-11-13	11
206	2004	2004_231	3D9.1BF15E302A	231	NA	NA	NA	NA	NA	NA	NA	NA	2004-08-18 07:28:00	2004-08-18 08:25:00	NA	NA	NA	NA	NA	NA	NA	NA	NA	NA	NA	NA	NA	NA	NA	NA	NA	NA	NA	NA	TWISPR	WELH	2003-05-02 10:40:00	3	2	H	2003	90	DMM03122.WR	17020005	843.066.018	2003-05-02 09:19:00	2003-05-02	2003-05-02	5
207	2004	2004_225	3D9.1BF15D9FBB	225	NA	NA	NA	NA	NA	NA	NA	NA	2004-08-12 13:48:00	2004-08-12 14:34:00	NA	NA	NA	NA	NA	NA	NA	NA	NA	NA	NA	NA	NA	NA	NA	NA	NA	NA	NA	NA	TWISPR	WELH	2003-05-08 12:00:00	3	2	H	2003	98	DMM03128.WR	17020005	843.066.018	2003-05-08 09:27:00	2003-05-08	2003-05-08	5
208	2004	2004_215	3D9.1BF17781AF	215	NA	NA	NA	NA	NA	NA	NA	NA	2004-08-02 15:50:00	2004-08-02 16:46:00	NA	NA	NA	NA	NA	NA	NA	NA	NA	NA	NA	NA	NA	NA	NA	NA	NA	NA	NA	NA	RINH	RINH	2003-04-16 12:00:00	3	2	H	2003	130	DMM02315.R3A	17020016	567	2002-11-11 11:36:00	2003-04-16	2002-11-11	11
209	2004	2004_215	3D9.1BF15883FA	215	263	258	256	NA	NA	NA	NA	NA	2004-08-02 08:15:00	2004-08-02 08:25:00	NA	NA	2004-09-12 08:33:00	2004-09-12 09:50:00	2004-09-14 08:18:00	2004-09-14 09:04:00	NA	NA	NA	NA	2004-09-19 14:37:00	2004-09-19 16:01:00	NA	NA	NA	NA	NA	NA	NA	NA	CATHEC	CATHEC	2002-04-24 16:23:00	3	2	W	2002	148	BCJ02114.CA1	17060104	522.271.232.032	2002-04-24 16:20:00	2002-04-24	2002-04-24	4
210	2004	2004_215	3D9.1BF18698D6	215	NA	NA	NA	NA	NA	NA	NA	NA	2004-08-02 11:02:00	2004-08-02 11:12:00	NA	NA	NA	NA	NA	NA	NA	NA	NA	NA	NA	NA	NA	NA	NA	NA	NA	NA	NA	NA	RINH	RINH	2003-04-16 12:00:00	3	2	H	2003	123	DMM02319.R1A	17020016	567	2002-11-15 07:46:00	2003-04-16	2002-11-15	11
211	2004	2004_215	3D9.1BF16F687C	215	NA	NA	NA	NA	NA	NA	NA	NA	2004-08-02 08:19:00	2004-08-02 08:28:00	NA	NA	NA	NA	NA	NA	NA	NA	NA	NA	NA	NA	NA	NA	NA	NA	NA	NA	NA	NA	NASONC	CHEL	2003-04-15 12:00:00	3	2	H	2003	118	DMM02281.C3A	17020005	754.089	2002-10-08 08:03:00	2003-04-15	2002-10-08	10
212	2004	2004_231	3D9.1BF15B16E2	231	NA	NA	NA	NA	NA	NA	NA	NA	2004-08-18 08:07:00	2004-08-18 08:19:00	NA	NA	NA	NA	NA	NA	NA	NA	NA	NA	NA	NA	NA	NA	NA	NA	NA	NA	NA	NA	RINH	RINH	2003-04-16 12:00:00	3	2	H	2003	126	DMM02317.R3A	17020016	567	2002-11-13 07:44:00	2003-04-16	2002-11-13	11
213	2004	2004_203	3D9.1BF1863732	203	NA	NA	210	NA	NA	NA	NA	NA	2004-07-21 13:00:00	2004-07-21 13:49:00	NA	NA	2004-07-28 05:09:00	2004-07-28 07:23:00	NA	NA	NA	NA	NA	NA	NA	NA	NA	NA	NA	NA	NA	NA	NA	NA	RINH	RINH	2003-04-16 12:00:00	3	2	H	2003	108	DMM02319.R3A	17020016	567	2002-11-15 07:49:00	2003-04-16	2002-11-15	11
214	2004	2004_229	3D9.1BF17660AF	229	NA	NA	244	263	NA	259	255	NA	2004-08-16 18:05:00	2004-08-16 18:51:00	NA	NA	2004-08-31 06:31:00	2004-08-31 08:03:00	NA	NA	NA	NA	NA	NA	NA	NA	2004-09-11 12:29:00	2004-09-11 12:29:00	2004-09-15 12:09:00	2004-09-15 12:09:00	NA	NA	2004-09-19 16:25:00	2004-09-19 16:29:00	RINH	RINH	2003-04-16 12:00:00	3	2	H	2003	112	DMM02318.R1A	17020016	567	2002-11-14 07:55:00	2003-04-16	2002-11-14	11
215	2004	2004_229	3D9.1BF186BD2D	229	NA	NA	254	NA	NA	NA	NA	NA	2004-08-16 12:22:00	2004-08-16 12:22:00	NA	NA	2004-09-10 04:53:00	2004-09-10 06:27:00	NA	NA	NA	NA	NA	NA	NA	NA	NA	NA	NA	NA	NA	NA	NA	NA	RINH	RINH	2003-04-16 12:00:00	3	2	H	2003	115	DMM02316.R3A	17020016	567	2002-11-12 08:00:00	2003-04-16	2002-11-12	11
216	2004	2004_216	3D9.1BF1766154	216	NA	NA	NA	NA	NA	NA	NA	NA	2004-08-03 09:28:00	2004-08-03 09:44:00	NA	NA	NA	NA	NA	NA	NA	NA	NA	NA	NA	NA	NA	NA	NA	NA	NA	NA	NA	NA	RINH	RINH	2003-04-16 12:00:00	3	2	H	2003	120	DMM02315.R2A	17020016	567	2002-11-11 11:37:00	2003-04-16	2002-11-11	11
217	2004	2004_224	3D9.1BF1770295	224	NA	NA	242	NA	NA	NA	NA	NA	2004-08-11 07:34:00	2004-08-11 07:42:00	NA	NA	2004-08-29 13:10:00	2004-08-29 14:31:00	NA	NA	NA	NA	NA	NA	NA	NA	NA	NA	NA	NA	NA	NA	NA	NA	RINH	RINH	2003-04-16 12:00:00	3	2	H	2003	107	DMM02318.R2A	17020016	567	2002-11-14 07:56:00	2003-04-16	2002-11-14	11
218	2004	2004_216	3D9.1BF1786E2D	216	NA	NA	252	NA	NA	NA	NA	NA	2004-08-03 10:42:00	2004-08-03 11:42:00	NA	NA	2004-09-08 19:43:00	2004-09-08 20:00:00	NA	NA	NA	NA	NA	NA	NA	NA	NA	NA	NA	NA	NA	NA	NA	NA	RINH	RINH	2003-04-16 12:00:00	3	2	H	2003	144	DMM02317.R1A	17020016	567	2002-11-13 07:34:00	2003-04-16	2002-11-13	11
219	2004	2004_213	3D9.1BF177E439	213	NA	NA	223	NA	NA	NA	NA	NA	2004-07-31 13:01:00	2004-07-31 14:03:00	NA	NA	2004-08-10 03:40:00	2004-08-10 18:32:00	NA	NA	NA	NA	NA	NA	NA	NA	NA	NA	NA	NA	NA	NA	NA	NA	RINH	RINH	2003-04-16 12:00:00	3	2	H	2003	109	DMM02319.R1A	17020016	567	2002-11-15 07:46:00	2003-04-16	2002-11-15	11
220	2004	2004_213	3D9.1BF15A3D08	213	NA	NA	NA	NA	NA	NA	NA	NA	2004-07-31 03:19:00	2004-07-31 04:29:00	NA	NA	NA	NA	NA	NA	NA	NA	NA	NA	NA	NA	NA	NA	NA	NA	NA	NA	NA	NA	CHIWAR	EBNK	2003-04-28 11:30:00	3	2	H	2003	NA	DMM03118.X08	17020010	754.077.013	2003-04-28 09:15:00	2003-04-28	2003-04-28	4
221	2004	2004_224	3D9.1BF15E5A14	224	NA	NA	231	244	NA	NA	236	NA	2004-08-11 13:05:00	2004-08-11 14:02:00	NA	NA	2004-08-18 14:51:00	2004-08-18 15:05:00	NA	NA	NA	NA	NA	NA	NA	NA	2004-08-23 17:48:00	2004-08-23 17:48:00	NA	NA	NA	NA	2004-08-31 05:09:00	2004-08-31 05:09:00	TWISPR	WELH	2003-05-01 14:05:00	3	2	H	2003	106	DMM03121.WR3	17020005	843.066.018	2003-05-01 13:06:00	2003-05-01	2003-05-01	5
222	2004	2004_225	3D9.1BF174411E	225	NA	NA	NA	NA	NA	NA	NA	NA	2004-08-12 09:56:00	2004-08-12 10:13:00	NA	NA	NA	NA	NA	NA	NA	NA	NA	NA	NA	NA	NA	NA	NA	NA	NA	NA	NA	NA	CHEWUR	WELH	2003-04-29 10:40:00	3	2	H	2003	90	DMM03119.WR	17020005	843.080.026	2003-04-29 09:36:00	2003-04-29	2003-04-29	4
223	2004	2004_230	3D9.1BF1720F00	230	NA	NA	252	266	NA	261	258	NA	2004-08-17 14:29:00	2004-08-17 15:29:00	NA	NA	2004-09-08 15:58:00	2004-09-08 17:14:00	NA	NA	NA	NA	NA	NA	NA	NA	2004-09-14 07:17:00	2004-09-14 07:17:00	2004-09-17 08:08:00	2004-09-17 08:08:00	NA	NA	2004-09-22 15:44:00	2004-09-22 15:44:00	SIMILR	WELH	2003-05-09 12:30:00	3	2	H	2003	108	DMM03129.WR	17020005	858.119.003	2003-05-09 09:35:00	2003-05-09	2003-05-09	5
224	2004	2004_203	3D9.1BF1605F80	203	NA	NA	245	NA	NA	NA	249	NA	2004-07-21 09:29:00	2004-07-21 13:17:00	NA	NA	2004-09-01 02:27:00	2004-09-01 06:14:00	NA	NA	NA	NA	NA	NA	NA	NA	2004-09-05 08:52:00	2004-09-05 08:52:00	NA	NA	NA	NA	NA	NA	CHIWAR	EBNK	2003-04-28 16:15:00	3	2	H	2003	NA	DMM03118.X09	17020010	754.077.013	2003-04-28 12:57:00	2003-04-28	2003-04-28	4
225	2004	2004_215	3D9.1BF177E8EF	215	NA	NA	NA	NA	NA	NA	NA	NA	2004-08-02 23:30:00	2004-08-03 02:06:00	NA	NA	NA	NA	NA	NA	NA	NA	NA	NA	NA	NA	NA	NA	NA	NA	NA	NA	NA	NA	RINH	RINH	2003-04-16 12:00:00	3	2	H	2003	130	DMM02315.R2A	17020016	567	2002-11-11 11:37:00	2003-04-16	2002-11-11	11
226	2004	2004_218	3D9.1BF16EF977	218	NA	NA	245	259	NA	254	251	NA	2004-08-05 15:49:00	2004-08-05 16:01:00	NA	NA	2004-09-01 17:37:00	2004-09-01 18:57:00	NA	NA	NA	NA	NA	NA	NA	NA	2004-09-07 09:06:00	2004-09-07 09:06:00	2004-09-10 08:11:00	2004-09-10 09:45:00	NA	NA	2004-09-15 15:17:00	2004-09-15 15:18:00	METHR	WELH	2003-04-23 12:00:00	3	2	H	2003	102	DMM03113.WR	17020005	843.104	2003-04-23 10:15:00	2003-04-23	2003-04-23	4
227	2004	2004_213	3D9.1BF1771B76	213	NA	NA	NA	NA	NA	NA	NA	NA	2004-07-31 06:46:00	2004-07-31 08:02:00	NA	NA	NA	NA	NA	NA	NA	NA	NA	NA	NA	NA	NA	NA	NA	NA	NA	NA	NA	NA	RINH	RINH	2003-04-16 12:00:00	3	2	H	2003	124	DMM02319.R2A	17020016	567	2002-11-15 07:47:00	2003-04-16	2002-11-15	11
228	2004	2004_191	3D9.1BF144713C	191	NA	NA	285	NA	NA	NA	NA	NA	2004-07-09 11:05:00	2004-07-09 12:06:00	NA	NA	2004-10-11 02:31:00	2004-10-11 08:11:00	NA	NA	NA	NA	NA	NA	NA	NA	NA	NA	NA	NA	NA	NA	NA	NA	RINH	RINH	2003-04-16 12:00:00	3	2	H	2003	124	DMM02315.R1A	17020016	567	2002-11-11 11:42:00	2003-04-16	2002-11-11	11
229	2004	2004_224	3D9.1BF1870F4F	224	NA	NA	255	NA	NA	NA	NA	NA	2004-08-11 12:19:00	2004-08-11 12:32:00	NA	NA	2004-09-11 07:33:00	2004-09-11 08:42:00	NA	NA	NA	NA	NA	NA	NA	NA	NA	NA	NA	NA	NA	NA	NA	NA	RINH	RINH	2003-04-16 12:00:00	3	2	H	2003	114	DMM02318.R1A	17020016	567	2002-11-14 07:55:00	2003-04-16	2002-11-14	11
230	2004	2004_225	3D9.1BF16C2292	225	NA	NA	253	274	NA	270	266	NA	2004-08-12 11:27:00	2004-08-12 11:42:00	NA	NA	2004-09-09 11:46:00	2004-09-09 13:33:00	NA	NA	NA	NA	NA	NA	NA	NA	2004-09-22 10:18:00	2004-09-22 10:21:00	2004-09-26 14:50:00	2004-09-26 14:57:00	NA	NA	2004-09-30 11:13:00	2004-09-30 11:14:00	TWISPR	WELH	2003-05-01 14:05:00	3	2	H	2003	95	DMM03121.WR3	17020005	843.066.018	2003-05-01 13:06:00	2003-05-01	2003-05-01	5
231	2004	2004_214	3D9.1BF17302A4	214	NA	NA	221	236	NA	231	227	NA	2004-08-01 14:27:00	2004-08-01 14:51:00	NA	NA	2004-08-08 09:36:00	2004-08-08 10:56:00	NA	NA	NA	NA	NA	NA	NA	NA	2004-08-14 11:05:00	2004-08-14 11:13:00	2004-08-18 14:37:00	2004-08-18 14:37:00	NA	NA	2004-08-23 15:42:00	2004-08-23 15:45:00	OKANR	WELH	2003-05-14 11:40:00	3	2	H	2003	101	DMM03134.WR	17020005	858.098	2003-05-14 09:31:00	2003-05-14	2003-05-14	5
232	2004	2004_218	3D9.1BF17105FD	218	NA	NA	248	262	NA	258	253	NA	2004-08-05 18:09:00	2004-08-05 18:54:00	NA	NA	2004-09-04 13:31:00	2004-09-04 13:41:00	NA	NA	NA	NA	NA	NA	NA	NA	2004-09-09 18:12:00	2004-09-09 18:13:00	2004-09-14 10:16:00	2004-09-14 11:09:00	NA	NA	2004-09-18 00:57:00	2004-09-18 00:58:00	CHEWUR	WELH	2003-05-05 11:00:00	3	2	H	2003	115	DMM03125.WR2	17020005	843.080.026	2003-05-05 09:59:00	2003-05-05	2003-05-05	5
233	2004	2004_230	3D9.1BF16FC006	230	NA	NA	NA	NA	NA	NA	NA	NA	2004-08-17 09:31:00	2004-08-17 17:22:00	NA	NA	NA	NA	NA	NA	NA	NA	NA	NA	NA	NA	NA	NA	NA	NA	NA	NA	NA	NA	OKANR	WELH	2003-05-08 15:05:00	3	2	H	2003	94	DMM03128.WR3	17020005	858.098	2003-05-08 14:04:00	2003-05-08	2003-05-08	5
234	2004	2004_230	3D9.1BF162E7CD	230	NA	NA	NA	NA	NA	NA	NA	NA	2004-08-17 14:05:00	2004-08-17 14:47:00	NA	NA	NA	NA	NA	NA	NA	NA	NA	NA	NA	NA	NA	NA	NA	NA	NA	NA	NA	NA	OKANR	WELH	2003-05-08 13:00:00	3	2	H	2003	110	DMM03128.WR2	17020005	858.098	2003-05-08 11:22:00	2003-05-08	2003-05-08	5
235	2004	2004_227	3D9.1BF16F2636	227	NA	NA	258	268	NA	265	262	NA	2004-08-14 12:53:00	2004-08-14 14:45:00	NA	NA	2004-09-14 02:49:00	2004-09-14 05:44:00	NA	NA	NA	NA	NA	NA	NA	NA	2004-09-18 20:27:00	2004-09-18 20:27:00	2004-09-21 11:35:00	2004-09-21 11:35:00	NA	NA	2004-09-24 16:04:00	2004-09-24 16:05:00	OKANR	WELH	2003-05-08 15:05:00	3	2	H	2003	102	DMM03128.WR3	17020005	858.098	2003-05-08 14:04:00	2003-05-08	2003-05-08	5
236	2004	2004_204	3D9.1BF1874057	204	NA	NA	NA	NA	NA	NA	NA	NA	2004-07-22 10:18:00	2004-07-22 11:38:00	NA	NA	NA	NA	NA	NA	NA	NA	NA	NA	NA	NA	NA	NA	NA	NA	NA	NA	NA	NA	RINH	RINH	2003-04-16 12:00:00	3	2	H	2003	130	DMM02316.R2A	17020016	567	2002-11-12 07:58:00	2003-04-16	2002-11-12	11
237	2004	2004_213	3D9.1BF16923B1	213	282	276	275	NA	NA	NA	NA	NA	2004-07-31 18:27:00	2004-07-31 18:34:00	NA	NA	2004-10-01 04:04:00	2004-10-01 06:03:00	2004-10-02 17:49:00	2004-10-02 17:51:00	NA	NA	NA	NA	2004-10-08 16:59:00	2004-10-08 18:37:00	NA	NA	NA	NA	NA	NA	NA	NA	TUCR	TUCR	2002-05-27 20:00:00	3	2	W	2002	170	MLS02147.SMT	17060107	522.100.003	2002-05-27 19:57:00	2002-05-27	2002-05-27	5
238	2004	2004_216	3D9.1BF1714E88	216	NA	NA	223	240	NA	NA	232	NA	2004-08-03 05:33:00	2004-08-03 05:44:00	NA	NA	2004-08-10 18:26:00	2004-08-11 04:37:00	NA	NA	NA	NA	NA	NA	NA	NA	2004-08-19 08:27:00	2004-08-19 08:30:00	NA	NA	NA	NA	2004-08-27 07:28:00	2004-08-27 07:29:00	CHEWUR	WELH	2003-04-29 11:05:00	3	2	H	2003	103	DMM03119.WR2	17020005	843.080.026	2003-04-29 10:04:00	2003-04-29	2003-04-29	4
239	2004	2004_266	3D9.1BF185095F	266	NA	NA	274	NA	NA	290	283	NA	2004-09-22 10:08:00	2004-09-22 17:24:00	NA	NA	2004-09-30 11:05:00	2004-09-30 12:10:00	NA	NA	NA	NA	NA	NA	NA	NA	2004-10-09 14:00:00	2004-10-11 07:35:00	2004-10-16 07:37:00	2004-10-16 07:37:00	NA	NA	NA	NA	NASONC	EBNK	2003-04-30 11:30:00	3	2	H	2003	NA	DMM03120.X02	17020010	754.089.012	2003-04-30 07:50:00	2003-04-30	2003-04-30	4
240	2004	2004_216	3D9.1BF170236D	216	NA	NA	247	270	NA	NA	261	NA	2004-08-03 18:44:00	2004-08-03 19:25:00	NA	NA	2004-09-03 10:47:00	2004-09-03 10:59:00	NA	NA	NA	NA	NA	NA	NA	NA	2004-09-17 16:03:00	2004-09-17 16:07:00	NA	NA	NA	NA	2004-09-26 14:15:00	2004-09-26 14:15:00	SIMILR	WELH	2003-05-14 16:30:00	3	2	H	2003	102	DMM03134.WR3	17020005	858.119.003	2003-05-14 13:53:00	2003-05-14	2003-05-14	5
241	2004	2004_225	3D9.1BF176A1D5	225	NA	NA	NA	NA	NA	NA	NA	NA	2004-08-12 13:43:00	2004-08-12 14:29:00	NA	NA	NA	NA	NA	NA	NA	NA	NA	NA	NA	NA	NA	NA	NA	NA	NA	NA	NA	NA	RINH	RINH	2003-04-16 12:00:00	3	2	H	2003	127	DMM02319.R3A	17020016	567	2002-11-15 07:49:00	2003-04-16	2002-11-15	11
242	2004	2004_229	3D9.1BF16F1069	229	NA	NA	235	249	NA	245	241	NA	2004-08-16 15:03:00	2004-08-16 15:44:00	NA	NA	2004-08-22 08:13:00	2004-08-22 08:32:00	NA	NA	NA	NA	NA	NA	NA	NA	2004-08-28 16:36:00	2004-08-28 16:43:00	2004-09-01 20:04:00	2004-09-01 20:04:00	NA	NA	2004-09-05 13:46:00	2004-09-05 13:48:00	METHR	WELH	2003-04-24 15:00:00	3	2	H	2003	95	DMM03114.WR	17020005	843.104	2003-04-24 13:46:00	2003-04-24	2003-04-24	4
243	2004	2004_224	3D9.1BF1774B00	224	NA	NA	253	NA	NA	NA	NA	NA	2004-08-11 09:21:00	2004-08-11 10:10:00	NA	NA	2004-09-09 09:21:00	2004-09-09 11:07:00	NA	NA	NA	NA	NA	NA	NA	NA	NA	NA	NA	NA	NA	NA	NA	NA	RINH	RINH	2003-04-16 12:00:00	3	2	H	2003	115	DMM02316.R1A	17020016	567	2002-11-12 07:50:00	2003-04-16	2002-11-12	11
244	2004	2004_218	3D9.1BF1769FBE	218	NA	NA	235	NA	NA	249	245	NA	2004-08-05 05:47:00	2004-08-05 05:50:00	NA	NA	2004-08-22 16:06:00	2004-08-22 17:27:00	NA	NA	NA	NA	NA	NA	NA	NA	2004-09-01 10:21:00	2004-09-01 10:31:00	2004-09-05 05:24:00	2004-12-25 16:59:00	NA	NA	NA	NA	RINH	RINH	2003-04-16 12:00:00	3	2	H	2003	135	DMM02316.R3A	17020016	567	2002-11-12 08:00:00	2003-04-16	2002-11-12	11
245	2004	2004_213	3D9.1BF1628A8F	213	NA	NA	NA	NA	NA	NA	NA	NA	2004-07-31 06:37:00	2004-07-31 07:20:00	NA	NA	NA	NA	NA	NA	NA	NA	NA	NA	NA	NA	NA	NA	NA	NA	NA	NA	NA	NA	METHR	WELH	2003-04-30 10:40:00	3	2	H	2003	102	DMM03120.WR2	17020005	843.104	2003-04-30 09:40:00	2003-04-30	2003-04-30	4
246	2004	2004_267	3D9.1BF1005DE9	267	283	277	274	NA	NA	NA	NA	NA	2004-09-23 19:08:00	2004-09-23 20:02:00	NA	NA	2004-09-30 14:32:00	2004-09-30 16:03:00	2004-10-03 07:21:00	2004-10-03 07:36:00	NA	NA	NA	NA	2004-10-09 09:18:00	2004-10-09 10:30:00	NA	NA	NA	NA	NA	NA	NA	NA	OHARAC	OHARAC	2000-08-29 18:00:00	3	2	W	2001	120	AAB00242.OC2	17060302	522.224.120.037.012	2000-08-29 16:43:00	2000-08-29	2000-08-29	8
247	2004	2004_224	3D9.1BF0FF23BF	224	258	252	249	NA	NA	NA	NA	NA	2004-08-11 08:58:00	2004-08-11 09:09:00	NA	NA	2004-09-05 11:56:00	2004-09-05 13:05:00	2004-09-08 13:46:00	2004-09-08 13:47:00	NA	NA	NA	NA	2004-09-14 09:23:00	2004-09-14 11:24:00	NA	NA	NA	NA	NA	NA	NA	NA	BARGAC	BARGAC	2000-08-05 06:17:00	3	2	W	2001	149	RBK00218.BG2	17060207	522.303.255	2000-08-05 08:20:00	2000-08-05	2000-08-05	8
248	2004	2004_267	3D9.1BF177B69F	267	NA	NA	275	NA	NA	NA	NA	NA	2004-09-23 13:19:00	2004-09-23 15:18:00	NA	NA	2004-10-01 12:09:00	2004-10-01 13:09:00	NA	NA	NA	NA	NA	NA	NA	NA	NA	NA	NA	NA	NA	NA	NA	NA	RINH	RINH	2003-04-16 12:00:00	3	2	H	2003	107	DMM02318.R2A	17020016	567	2002-11-14 07:56:00	2003-04-16	2002-11-14	11
249	2004	2004_230	3D9.1BF1775F17	230	NA	NA	258	NA	NA	NA	NA	NA	2004-08-17 12:26:00	2004-08-17 12:36:00	NA	NA	2004-09-14 11:45:00	2004-09-14 12:56:00	NA	NA	NA	NA	NA	NA	NA	NA	NA	NA	NA	NA	NA	NA	NA	NA	RINH	RINH	2003-04-16 12:00:00	3	2	H	2003	111	DMM02315.R1A	17020016	567	2002-11-11 11:42:00	2003-04-16	2002-11-11	11
250	2004	2004_225	3D9.1BF15E7572	225	NA	NA	243	254	NA	NA	248	NA	2004-08-12 06:32:00	2004-08-12 06:43:00	NA	NA	2004-08-30 18:48:00	2004-08-31 03:11:00	NA	NA	NA	NA	NA	NA	NA	NA	2004-09-04 13:31:00	2004-09-04 13:33:00	NA	NA	NA	NA	2004-09-10 15:14:00	2004-09-10 15:14:00	TWISPR	WELH	2003-05-06 11:30:00	3	2	H	2003	103	DMM03126.WR	17020005	843.066.018	2003-05-06 10:03:00	2003-05-06	2003-05-06	5
251	2004	2004_218	3D9.1BF15B7A81	218	NA	NA	250	261	NA	258	254	NA	2004-08-05 06:25:00	2004-08-05 06:29:00	NA	NA	2004-09-06 09:35:00	2004-09-06 10:48:00	NA	NA	NA	NA	NA	NA	NA	NA	2004-09-10 16:01:00	2004-09-10 16:01:00	2004-09-14 09:32:00	2004-09-14 09:32:00	NA	NA	2004-09-17 09:22:00	2004-09-17 09:24:00	OKANR	WELH	2003-05-08 13:00:00	3	2	H	2003	109	DMM03128.WR2	17020005	858.098	2003-05-08 11:22:00	2003-05-08	2003-05-08	5
252	2004	2004_230	3D9.1BF17767DA	230	NA	NA	NA	NA	NA	NA	NA	NA	2004-08-17 15:50:00	2004-08-17 16:32:00	NA	NA	NA	NA	NA	NA	NA	NA	NA	NA	NA	NA	NA	NA	NA	NA	NA	NA	NA	NA	RINH	RINH	2003-04-16 12:00:00	3	2	H	2003	135	DMM02319.R1A	17020016	567	2002-11-15 07:46:00	2003-04-16	2002-11-15	11
253	2004	2004_231	3D9.1BF185F231	231	NA	NA	255	NA	NA	NA	NA	NA	2004-08-18 14:01:00	2004-08-18 14:48:00	NA	NA	2004-09-11 06:35:00	2004-09-11 08:42:00	NA	NA	NA	NA	NA	NA	NA	NA	NA	NA	NA	NA	NA	NA	NA	NA	RINH	RINH	2003-04-16 12:00:00	3	2	H	2003	132	DMM02318.R2A	17020016	567	2002-11-14 07:56:00	2003-04-16	2002-11-14	11
254	2004	2004_225	3D9.1BF17D7EBD	225	NA	NA	274	NA	NA	NA	284	NA	2004-08-12 11:47:00	2004-08-12 12:50:00	NA	NA	2004-09-30 13:52:00	2004-09-30 15:21:00	NA	NA	NA	NA	NA	NA	NA	NA	2004-10-10 13:57:00	2004-10-10 13:57:00	NA	NA	NA	NA	NA	NA	NASONC	CHEL	2003-04-15 12:00:00	3	2	H	2003	101	DMM02281.C2A	17020005	754.089	2002-10-08 07:40:00	2003-04-15	2002-10-08	10
255	2004	2004_214	3D9.1BF15FCEEC	214	NA	NA	248	274	NA	NA	260	NA	2004-08-01 16:28:00	2004-08-01 17:42:00	NA	NA	2004-09-04 08:53:00	2004-09-04 10:15:00	NA	NA	NA	NA	NA	NA	NA	NA	2004-09-16 17:58:00	2004-09-16 17:58:00	NA	NA	NA	NA	2004-09-30 14:21:00	2004-09-30 14:21:00	TWISPR	WELH	2003-05-01 16:00:00	3	2	H	2003	114	DMM03121.WR4	17020005	843.066.018	2003-05-01 14:07:00	2003-05-01	2003-05-01	5
256	2004	2004_218	3D9.1BF15AAADB	218	NA	NA	NA	NA	NA	NA	NA	NA	2004-08-05 09:10:00	2004-08-05 09:20:00	NA	NA	NA	NA	NA	NA	NA	NA	NA	NA	NA	NA	NA	NA	NA	NA	NA	NA	NA	NA	CHIWAR	EBNK	2003-04-30 12:00:00	3	2	H	2003	100	DMM02287.E3A	17020010	754.077	2002-10-14 07:38:00	2003-04-30	2002-10-14	10
257	2004	2004_230	3D9.1BF17255A9	230	NA	NA	245	256	NA	253	249	NA	2004-08-17 16:47:00	2004-08-17 17:37:00	NA	NA	2004-09-01 06:47:00	2004-09-01 08:17:00	NA	NA	NA	NA	NA	NA	NA	NA	2004-09-05 14:38:00	2004-09-05 14:44:00	2004-09-09 13:29:00	2004-09-09 13:56:00	NA	NA	2004-09-12 16:18:00	2004-09-12 16:19:00	OMAKC	WELH	2003-05-07 13:00:00	3	2	H	2003	82	DMM03127.WR2	17020005	858.052	2003-05-07 10:51:00	2003-05-07	2003-05-07	5
258	2004	2004_225	3D9.1BF163B1BD	225	NA	NA	249	260	NA	257	253	NA	2004-08-12 08:44:00	2004-08-12 09:36:00	NA	NA	2004-09-05 06:20:00	2004-09-05 07:53:00	NA	NA	NA	NA	NA	NA	NA	NA	2004-09-09 12:15:00	2004-09-09 12:15:00	2004-09-13 13:50:00	2004-09-13 13:58:00	NA	NA	2004-09-16 03:56:00	2004-09-16 03:58:00	CHEWUR	WELH	2003-05-05 11:00:00	3	2	H	2003	109	DMM03125.WR2	17020005	843.080.026	2003-05-05 09:59:00	2003-05-05	2003-05-05	5
259	2004	2004_230	3D9.1BF185664C	230	NA	NA	272	NA	NA	284	279	NA	2004-08-17 07:42:00	2004-08-18 13:48:00	NA	NA	2004-09-28 16:30:00	2004-09-28 16:45:00	NA	NA	NA	NA	NA	NA	NA	NA	2004-10-05 07:58:00	2004-10-05 07:58:00	2004-10-10 07:49:00	2004-10-10 07:49:00	NA	NA	NA	NA	NASONC	EBNK	2003-04-30 16:00:00	3	2	H	2003	NA	DMM03120.X07	17020010	754.089.012	2003-04-30 13:20:00	2003-04-30	2003-04-30	4
260	2004	2004_199	3D9.1BF1777A30	199	NA	NA	NA	NA	NA	NA	NA	NA	2004-07-17 20:04:00	2004-07-18 04:11:00	NA	NA	NA	NA	NA	NA	NA	NA	NA	NA	NA	NA	NA	NA	NA	NA	NA	NA	NA	NA	RINH	RINH	2003-04-16 12:00:00	3	2	H	2003	137	DMM02315.R2A	17020016	567	2002-11-11 11:37:00	2003-04-16	2002-11-11	11
261	2004	2004_199	3D9.1BF11B90FF	199	295	290	289	NA	NA	NA	NA	NA	2004-07-17 10:43:00	2004-07-17 11:13:00	NA	NA	2004-10-15 07:24:00	2004-10-15 08:48:00	2004-10-16 17:19:00	2004-10-16 17:24:00	NA	NA	NA	NA	2004-10-21 12:31:00	2004-10-21 13:27:00	NA	NA	NA	NA	NA	NA	NA	NA	LOSTIR	LOSTIR	2001-10-16 08:58:00	3	2	W	2002	160	EVD01289.LT1	17060105	522.271.131.042.003	2001-10-16 08:55:00	2001-10-16	2001-10-16	10
262	2004	2004_227	3D9.1BF178650B	227	NA	NA	255	NA	NA	NA	NA	NA	2004-08-14 07:14:00	2004-08-14 07:26:00	NA	NA	2004-09-11 05:37:00	2004-09-11 07:11:00	NA	NA	NA	NA	NA	NA	NA	NA	NA	NA	NA	NA	NA	NA	NA	NA	RINH	RINH	2003-04-16 12:00:00	3	2	H	2003	123	DMM02316.R1A	17020016	567	2002-11-12 07:50:00	2003-04-16	2002-11-12	11
263	2004	2004_247	3D9.1BF18288D7	247	262	256	254	NA	NA	NA	NA	NA	2004-09-03 07:32:00	2004-09-03 08:05:00	NA	NA	2004-09-10 05:55:00	2004-09-10 08:41:00	2004-09-12 17:46:00	2004-09-12 17:48:00	NA	NA	NA	NA	2004-09-18 06:06:00	2004-09-18 07:17:00	NA	NA	NA	NA	NA	NA	NA	NA	IMNTRP	IMNTRP	2003-05-05 23:56:00	3	2	W	2003	184	PJC03125.NT1	17060102	522.308.007	2003-05-05 23:06:00	2003-05-05	2003-05-05	5
264	2004	2004_216	3D9.1BF1801B86	216	NA	NA	NA	NA	NA	NA	NA	NA	2004-08-03 13:02:00	2004-08-03 13:22:00	NA	NA	NA	NA	NA	NA	NA	NA	NA	NA	NA	NA	NA	NA	NA	NA	NA	NA	NA	NA	CHIWAR	EBNK	2003-04-28 11:30:00	3	2	H	2003	NA	DMM03118.X07	17020010	754.077.013	2003-04-28 08:37:00	2003-04-28	2003-04-28	4
265	2004	2004_218	3D9.1BF175D7C9	218	NA	NA	NA	NA	NA	NA	NA	NA	2004-08-05 10:51:00	2004-08-05 11:38:00	NA	NA	NA	NA	NA	NA	NA	NA	NA	NA	NA	NA	NA	NA	NA	NA	NA	NA	NA	NA	WINT	WINT	2003-04-23 12:00:00	3	2	H	2003	NA	DMM03013.WI1	17020008	843.081	2003-01-13 07:04:00	2003-04-23	2003-01-13	1
266	2004	2004_225	3D9.1BF1785B7C	225	NA	NA	256	NA	NA	NA	NA	NA	2004-08-12 10:56:00	2004-08-12 11:41:00	NA	NA	2004-09-12 07:04:00	2004-09-12 08:22:00	NA	NA	NA	NA	NA	NA	NA	NA	NA	NA	NA	NA	NA	NA	NA	NA	RINH	RINH	2003-04-16 12:00:00	3	2	H	2003	122	DMM02318.R2A	17020016	567	2002-11-14 07:56:00	2003-04-16	2002-11-14	11
267	2004	2004_247	3D9.1BF15FB00F	247	NA	NA	256	272	NA	268	264	NA	2004-09-03 18:38:00	2004-09-04 04:37:00	NA	NA	2004-09-12 08:13:00	2004-09-12 10:01:00	NA	NA	NA	NA	NA	NA	NA	NA	2004-09-20 07:50:00	2004-09-20 07:50:00	2004-09-24 13:30:00	2004-09-24 13:32:00	NA	NA	2004-09-28 07:38:00	2004-09-28 07:41:00	TWISPR	WELH	2003-05-02 10:40:00	3	2	H	2003	106	DMM03122.WR	17020005	843.066.018	2003-05-02 09:19:00	2003-05-02	2003-05-02	5
268	2004	2004_200	3D9.1BF15D84EB	200	NA	NA	NA	NA	NA	NA	NA	NA	2004-07-18 09:06:00	2004-07-18 10:05:00	NA	NA	NA	NA	NA	NA	NA	NA	NA	NA	NA	NA	NA	NA	NA	NA	NA	NA	NA	NA	TWISPR	WELH	2003-05-01 16:00:00	3	2	H	2003	104	DMM03121.WR4	17020005	843.066.018	2003-05-01 14:07:00	2003-05-01	2003-05-01	5
269	2004	2004_222	3D9.1BF1851FD0	222	NA	NA	NA	NA	NA	NA	NA	NA	2004-08-09 13:49:00	2004-08-09 14:52:00	NA	NA	NA	NA	NA	NA	NA	NA	NA	NA	NA	NA	NA	NA	NA	NA	NA	NA	NA	NA	RINH	RINH	2003-04-16 12:00:00	3	2	H	2003	109	DMM02319.R1A	17020016	567	2002-11-15 07:46:00	2003-04-16	2002-11-15	11
270	2004	2004_224	3D9.1BF1784EF8	224	NA	NA	244	NA	NA	NA	NA	NA	2004-08-11 13:12:00	2004-08-11 13:52:00	NA	NA	2004-08-31 03:23:00	2004-08-31 05:27:00	NA	NA	NA	NA	NA	NA	NA	NA	NA	NA	NA	NA	NA	NA	NA	NA	RINH	RINH	2003-04-16 12:00:00	3	2	H	2003	136	DMM02316.R3A	17020016	567	2002-11-12 08:00:00	2003-04-16	2002-11-12	11
271	2004	2004_224	3D9.1BF17792B5	224	NA	NA	253	NA	NA	NA	NA	NA	2004-08-11 07:59:00	2004-08-11 07:59:00	NA	NA	2004-09-09 08:00:00	2004-09-09 09:26:00	NA	NA	NA	NA	NA	NA	NA	NA	NA	NA	NA	NA	NA	NA	NA	NA	RINH	RINH	2003-04-16 12:00:00	3	2	H	2003	117	DMM02317.R1A	17020016	567	2002-11-13 07:34:00	2003-04-16	2002-11-13	11
272	2004	2004_204	3D9.1BF179176C	204	254	249	247	NA	NA	NA	NA	NA	2004-07-22 06:49:00	2004-07-24 08:23:00	NA	NA	2004-09-03 05:38:00	2004-09-03 06:48:00	2004-09-05 01:09:00	2004-09-05 02:41:00	NA	NA	NA	NA	2004-09-10 14:14:00	2004-09-10 15:50:00	NA	NA	NA	NA	NA	NA	NA	NA	LSHEEF	IRRI	2003-04-09 12:00:00	3	2	H	2003	180	BCJ03029.23A	17070101	522.308.032.005.008	2003-01-29 10:27:00	2003-04-09	2003-01-29	1
273	2004	2004_225	3D9.1BF177230B	225	NA	NA	NA	NA	NA	NA	NA	NA	2004-08-12 08:35:00	2004-08-12 09:24:00	NA	NA	NA	NA	NA	NA	NA	NA	NA	NA	NA	NA	NA	NA	NA	NA	NA	NA	NA	NA	RINH	RINH	2003-04-16 12:00:00	3	2	H	2003	124	DMM02317.R1A	17020016	567	2002-11-13 07:34:00	2003-04-16	2002-11-13	11
274	2004	2004_225	3D9.1BF1720D29	225	NA	NA	245	282	NA	252	249	NA	2004-08-12 18:24:00	2004-08-12 23:57:00	NA	NA	2004-09-01 12:25:00	2004-09-01 13:44:00	NA	NA	NA	NA	NA	NA	NA	NA	2004-09-05 16:03:00	2004-09-05 16:06:00	2004-09-08 11:03:00	2004-09-08 16:33:00	NA	NA	2004-10-08 11:12:00	2004-10-08 11:14:00	CHEWUR	WELH	2003-05-01 10:30:00	3	2	H	2003	113	DMM03121.WR	17020005	843.080.026	2003-05-01 09:12:00	2003-05-01	2003-05-01	5
275	2004	2004_231	3D9.1BF177B4AA	231	NA	NA	250	NA	NA	NA	NA	NA	2004-08-18 09:13:00	2004-08-18 10:42:00	NA	NA	2004-09-06 09:42:00	2004-09-06 12:51:00	NA	NA	NA	NA	NA	NA	NA	NA	NA	NA	NA	NA	NA	NA	NA	NA	RINH	RINH	2003-04-16 12:00:00	3	2	H	2003	124	DMM02319.R1A	17020016	567	2002-11-15 07:46:00	2003-04-16	2002-11-15	11
276	2004	2004_230	3D9.1BF185210D	230	NA	NA	251	NA	NA	NA	NA	NA	2004-08-17 12:11:00	2004-08-17 12:51:00	NA	NA	2004-09-07 02:57:00	2004-09-07 03:11:00	NA	NA	NA	NA	NA	NA	NA	NA	NA	NA	NA	NA	NA	NA	NA	NA	RINH	RINH	2003-04-16 12:00:00	3	2	H	2003	123	DMM02319.R3A	17020016	567	2002-11-15 07:49:00	2003-04-16	2002-11-15	11
277	2004	2004_225	3D9.1BF177C017	225	NA	NA	283	NA	NA	NA	NA	NA	2004-08-12 12:06:00	2004-08-12 12:58:00	NA	NA	2004-10-09 14:54:00	2004-10-10 07:05:00	NA	NA	NA	NA	NA	NA	NA	NA	NA	NA	NA	NA	NA	NA	NA	NA	RINH	RINH	2003-04-16 12:00:00	3	2	H	2003	102	DMM02319.R3A	17020016	567	2002-11-15 07:49:00	2003-04-16	2002-11-15	11
278	2004	2004_231	3D9.1BF177F336	231	NA	NA	256	NA	NA	NA	NA	NA	2004-08-18 06:29:00	2004-08-18 07:04:00	NA	NA	2004-09-12 10:31:00	2004-09-12 12:18:00	NA	NA	NA	NA	NA	NA	NA	NA	NA	NA	NA	NA	NA	NA	NA	NA	RINH	RINH	2003-04-16 12:00:00	3	2	H	2003	125	DMM02319.R3A	17020016	567	2002-11-15 07:49:00	2003-04-16	2002-11-15	11
279	2004	2004_222	3D9.1BF17F682E	222	NA	NA	242	NA	NA	254	246	NA	2004-08-09 05:11:00	2004-08-09 05:54:00	NA	NA	2004-08-29 02:58:00	2004-08-29 03:10:00	NA	NA	NA	NA	NA	NA	NA	NA	2004-09-02 06:59:00	2004-09-02 09:01:00	2004-09-10 08:26:00	2004-09-10 08:41:00	NA	NA	NA	NA	CHIWAR	EBNK	2003-04-30 12:00:00	3	2	H	2003	101	DMM02283.E3A	17020010	754.077	2002-10-10 07:59:00	2003-04-30	2002-10-10	10
280	2004	2004_231	3D9.1BF16278C6	231	NA	NA	242	254	NA	251	247	NA	2004-08-18 07:44:00	2004-08-18 09:07:00	NA	NA	2004-08-29 11:05:00	2004-08-29 11:17:00	NA	NA	NA	NA	NA	NA	NA	NA	2004-09-03 07:34:00	2004-09-03 07:34:00	2004-09-07 06:19:00	2004-09-07 06:19:00	NA	NA	2004-09-10 13:06:00	2004-09-10 13:07:00	METHR	WELH	2003-05-05 14:20:00	3	2	H	2003	98	DMM03125.WR3	17020005	843.104	2003-05-05 13:22:00	2003-05-05	2003-05-05	5
281	2004	2004_231	3D9.1BF1537509	231	NA	NA	NA	NA	NA	NA	NA	NA	2004-08-18 08:39:00	2004-08-18 08:52:00	NA	NA	NA	NA	NA	NA	NA	NA	NA	NA	NA	NA	NA	NA	NA	NA	NA	NA	NA	NA	RINH	RINH	2003-04-16 12:00:00	3	2	H	2003	131	DMM02316.R3A	17020016	567	2002-11-12 08:00:00	2003-04-16	2002-11-12	11
282	2004	2004_233	3D9.1BF1769A9D	233	NA	NA	239	NA	NA	NA	NA	NA	2004-08-20 08:20:00	2004-08-20 09:18:00	NA	NA	2004-08-26 14:56:00	2004-08-26 16:14:00	NA	NA	NA	NA	NA	NA	NA	NA	NA	NA	NA	NA	NA	NA	NA	NA	RINH	RINH	2003-04-16 12:00:00	3	2	H	2003	138	DMM02319.R3A	17020016	567	2002-11-15 07:49:00	2003-04-16	2002-11-15	11
283	2004	2004_215	3D9.1BF16FD16E	215	NA	NA	228	240	NA	NA	233	NA	2004-08-02 09:04:00	2004-08-02 09:19:00	NA	NA	2004-08-15 17:30:00	2004-08-15 17:41:00	NA	NA	NA	NA	NA	NA	NA	NA	2004-08-20 17:29:00	2004-08-20 17:29:00	NA	NA	NA	NA	2004-08-27 13:17:00	2004-08-27 13:17:00	OKANR	WELH	2003-05-08 15:05:00	3	2	H	2003	102	DMM03128.WR3	17020005	858.098	2003-05-08 14:04:00	2003-05-08	2003-05-08	5
284	2004	2004_215	3D9.1BF1852123	215	NA	NA	NA	NA	NA	NA	NA	NA	2004-08-02 06:49:00	2004-08-02 07:41:00	NA	NA	NA	NA	NA	NA	NA	NA	NA	NA	NA	NA	NA	NA	NA	NA	NA	NA	NA	NA	RINH	RINH	2003-04-16 12:00:00	3	2	H	2003	119	DMM02319.R2A	17020016	567	2002-11-15 07:47:00	2003-04-16	2002-11-15	11
285	2004	2004_231	3D9.1BF15DBEA0	231	NA	NA	238	251	NA	NA	243	NA	2004-08-18 12:31:00	2004-08-18 12:36:00	NA	NA	2004-08-25 19:01:00	2004-08-25 19:19:00	NA	NA	NA	NA	NA	NA	NA	NA	2004-08-30 05:37:00	2004-08-30 05:40:00	NA	NA	NA	NA	2004-09-07 12:09:00	2004-09-07 12:09:00	WINT	WINT	2003-04-23 12:00:00	3	2	H	2003	NA	DMM03017.WI1	17020008	843.081	2003-01-17 06:55:00	2003-04-23	2003-01-17	1
286	2004	2004_230	3D9.1BF186C36D	230	NA	NA	NA	NA	NA	NA	NA	NA	2004-08-17 16:06:00	2004-08-17 16:16:00	NA	NA	NA	NA	NA	NA	NA	NA	NA	NA	NA	NA	NA	NA	NA	NA	NA	NA	NA	NA	RINH	RINH	2003-04-16 12:00:00	3	2	H	2003	130	DMM02316.R3A	17020016	567	2002-11-12 08:00:00	2003-04-16	2002-11-12	11
287	2004	2004_225	3D9.1BF15E988A	225	NA	NA	277	287	NA	284	282	NA	2004-08-12 15:06:00	2004-08-12 16:11:00	NA	NA	2004-10-03 11:42:00	2004-10-03 13:23:00	NA	NA	NA	NA	NA	NA	NA	NA	2004-10-08 09:23:00	2004-10-08 09:23:00	2004-10-10 11:03:00	2004-10-10 11:05:00	NA	NA	2004-10-13 12:33:00	2004-10-13 12:33:00	TWISPR	WELH	2003-05-06 15:00:00	3	2	H	2003	99	DMM03126.WR3	17020005	843.066.018	2003-05-06 13:58:00	2003-05-06	2003-05-06	5
288	2004	2004_248	3D9.1BF0EB7941	248	263	257	255	NA	NA	NA	NA	NA	2004-09-04 08:56:00	2004-09-04 10:11:00	NA	NA	2004-09-11 06:28:00	2004-09-11 11:10:00	2004-09-13 17:00:00	2004-09-13 17:04:00	NA	NA	NA	NA	2004-09-19 12:49:00	2004-09-19 14:09:00	NA	NA	NA	NA	NA	NA	NA	NA	SECESR	SECESR	2001-06-10 17:00:00	3	2	W	2001	128	JNL01161.SRT	17060208	522.303.215.059.030	2001-06-10 07:11:00	2001-06-10	2001-06-10	6
289	2004	2004_224	3D9.1BF1777717	224	NA	NA	264	NA	NA	NA	NA	NA	2004-08-11 14:49:00	2004-08-11 14:59:00	NA	NA	2004-09-20 14:42:00	2004-09-20 16:02:00	NA	NA	NA	NA	NA	NA	NA	NA	NA	NA	NA	NA	NA	NA	NA	NA	RINH	RINH	2003-04-16 12:00:00	3	2	H	2003	134	DMM02315.R2A	17020016	567	2002-11-11 11:37:00	2003-04-16	2002-11-11	11
290	2004	2004_228	3D9.1BF176466D	228	NA	NA	253	NA	NA	NA	NA	NA	2004-08-15 15:23:00	2004-08-15 16:15:00	NA	NA	2004-09-09 01:55:00	2004-09-09 05:42:00	NA	NA	NA	NA	NA	NA	NA	NA	NA	NA	NA	NA	NA	NA	NA	NA	RINH	RINH	2003-04-16 12:00:00	3	2	H	2003	125	DMM02316.R3A	17020016	567	2002-11-12 08:00:00	2003-04-16	2002-11-12	11
291	2004	2004_231	3D9.1BF1777DC2	231	NA	NA	238	NA	NA	268	263	NA	2004-08-18 09:41:00	2004-08-18 10:19:00	NA	NA	2004-08-25 18:43:00	2004-08-26 05:32:00	NA	NA	NA	NA	NA	NA	NA	NA	2004-09-19 15:27:00	2004-09-19 15:34:00	2004-09-24 06:52:00	2004-09-24 06:59:00	NA	NA	NA	NA	RINH	RINH	2003-04-16 12:00:00	3	2	H	2003	103	DMM02319.R1A	17020016	567	2002-11-15 07:46:00	2003-04-16	2002-11-15	11
292	2004	2004_225	3D9.1BF18008E6	225	NA	NA	253	NA	NA	NA	259	NA	2004-08-12 11:05:00	2004-08-12 11:05:00	NA	NA	2004-09-09 11:40:00	2004-09-09 13:32:00	NA	NA	NA	NA	NA	NA	NA	NA	2004-09-15 07:45:00	2004-09-17 13:03:00	NA	NA	NA	NA	NA	NA	CHIWAR	EBNK	2003-04-30 12:00:00	3	2	H	2003	88	DMM02288.E2A	17020010	754.077	2002-10-15 07:40:00	2003-04-30	2002-10-15	10
293	2004	2004_225	3D9.1BF15EDA76	225	NA	NA	251	265	NA	261	258	NA	2004-08-12 11:10:00	2004-08-12 12:31:00	NA	NA	2004-09-07 17:49:00	2004-09-08 04:33:00	NA	NA	NA	NA	NA	NA	NA	NA	2004-09-14 04:30:00	2004-09-14 04:34:00	2004-09-17 16:24:00	2004-09-17 16:57:00	NA	NA	2004-09-21 14:41:00	2004-09-21 14:42:00	TWISPR	WELH	2003-05-06 15:00:00	3	2	H	2003	119	DMM03126.WR3	17020005	843.066.018	2003-05-06 13:58:00	2003-05-06	2003-05-06	5
294	2004	2004_245	3D9.1BF150EBB6	245	NA	NA	262	NA	NA	NA	269	NA	2004-09-01 09:39:00	2004-09-01 09:39:00	NA	NA	2004-09-18 03:40:00	2004-09-18 05:51:00	NA	NA	NA	NA	NA	NA	NA	NA	2004-09-25 08:24:00	2004-09-25 08:24:00	NA	NA	NA	NA	NA	NA	NASONC	EBNK	2003-04-30 11:30:00	3	2	H	2003	NA	DMM03120.X02	17020010	754.089.012	2003-04-30 07:50:00	2003-04-30	2003-04-30	4
295	2004	2004_231	3D9.1BF14495D3	231	NA	NA	NA	NA	NA	NA	NA	NA	2004-08-18 07:57:00	2004-08-18 08:10:00	NA	NA	NA	NA	NA	NA	NA	NA	NA	NA	NA	NA	NA	NA	NA	NA	NA	NA	NA	NA	RINH	RINH	2003-04-16 12:00:00	3	2	H	2003	136	DMM02315.R3A	17020016	567	2002-11-11 11:36:00	2003-04-16	2002-11-11	11
296	2004	2004_231	3D9.1BF1859C3C	231	NA	NA	257	NA	NA	268	262	NA	2004-08-18 17:26:00	2004-08-18 18:12:00	NA	NA	2004-09-13 10:18:00	2004-09-13 10:32:00	NA	NA	NA	NA	NA	NA	NA	NA	2004-09-18 12:00:00	2004-09-18 12:00:00	2004-09-24 06:43:00	2004-09-24 06:48:00	NA	NA	NA	NA	NASONC	CHEL	2003-04-15 12:00:00	3	2	H	2003	138	DMM02280.C2A	17020005	754.089	2002-10-07 08:30:00	2003-04-15	2002-10-07	10
297	2004	2004_231	3D9.1BF1742A39	231	NA	NA	NA	NA	NA	NA	NA	NA	2004-08-18 13:37:00	2004-08-18 14:36:00	NA	NA	NA	NA	NA	NA	NA	NA	NA	NA	NA	NA	NA	NA	NA	NA	NA	NA	NA	NA	CHEWUR	WELH	2003-05-05 10:25:00	3	2	H	2003	92	DMM03125.WR	17020005	843.080.026	2003-05-05 09:25:00	2003-05-05	2003-05-05	5
298	2004	2004_248	3D9.1BF171A21D	248	NA	NA	258	288	NA	276	272	NA	2004-09-04 12:47:00	2004-09-04 13:41:00	NA	NA	2004-09-14 07:49:00	2004-09-14 09:27:00	NA	NA	NA	NA	NA	NA	NA	NA	2004-09-28 06:58:00	2004-09-28 07:02:00	2004-10-02 11:46:00	2004-10-02 11:46:00	NA	NA	2004-10-14 12:53:00	2004-10-14 12:55:00	TWISPR	WELH	2003-05-02 10:40:00	3	2	H	2003	98	DMM03122.WR	17020005	843.066.018	2003-05-02 09:19:00	2003-05-02	2003-05-02	5
299	2004	2004_224	3D9.1BF17717FF	224	NA	NA	258	NA	NA	NA	NA	NA	2004-08-11 06:07:00	2004-08-11 06:18:00	NA	NA	2004-09-14 06:13:00	2004-09-14 06:32:00	NA	NA	NA	NA	NA	NA	NA	NA	NA	NA	NA	NA	NA	NA	NA	NA	RINH	RINH	2003-04-16 12:00:00	3	2	H	2003	125	DMM02316.R1A	17020016	567	2002-11-12 07:50:00	2003-04-16	2002-11-12	11
300	2004	2004_215	3D9.1BF1764713	215	NA	NA	264	NA	NA	NA	NA	NA	2004-08-02 11:24:00	2004-08-02 12:20:00	NA	NA	2004-09-20 19:15:00	2004-09-21 06:00:00	NA	NA	NA	NA	NA	NA	NA	NA	NA	NA	NA	NA	NA	NA	NA	NA	RINH	RINH	2003-04-16 12:00:00	3	2	H	2003	113	DMM02316.R2A	17020016	567	2002-11-12 07:58:00	2003-04-16	2002-11-12	11
301	2004	2004_191	3D9.1BF170E17E	191	NA	NA	201	217	NA	NA	209	NA	2004-07-09 13:51:00	2004-07-09 14:50:00	NA	NA	2004-07-19 06:29:00	2004-07-19 06:49:00	NA	NA	NA	NA	NA	NA	NA	NA	2004-07-27 16:50:00	2004-07-27 16:56:00	NA	NA	NA	NA	2004-08-04 15:28:00	2004-08-04 15:30:00	OKANR	WELH	2003-05-08 15:05:00	3	2	H	2003	88	DMM03128.WR3	17020005	858.098	2003-05-08 14:04:00	2003-05-08	2003-05-08	5
302	2004	2004_215	3D9.1BF14AB7F0	215	NA	NA	NA	NA	NA	NA	NA	NA	2004-08-02 09:21:00	2004-08-02 09:26:00	NA	NA	NA	NA	NA	NA	NA	NA	NA	NA	NA	NA	NA	NA	NA	NA	NA	NA	NA	NA	RINH	RINH	2003-04-16 12:00:00	3	2	H	2003	116	DMM02315.R1A	17020016	567	2002-11-11 11:42:00	2003-04-16	2002-11-11	11
303	2004	2004_191	3D9.1BF17BD8AC	191	251	208	199	NA	NA	NA	NA	NA	2004-07-09 18:11:00	2004-07-09 18:11:00	NA	NA	2004-07-17 19:09:00	2004-07-19 08:29:00	2004-07-26 16:12:00	2004-07-26 16:47:00	NA	NA	NA	NA	2004-09-07 07:57:00	2004-09-07 09:55:00	NA	NA	NA	NA	NA	NA	NA	NA	IMNTRP	IMNTRP	2003-04-30 05:27:00	3	2	H	2003	260	PJC03120.NT1	17060102	522.308.007	2003-04-30 04:26:00	2003-04-30	2003-04-30	4
304	2004	2004_225	3D9.1BF1871085	225	NA	NA	246	NA	NA	NA	NA	NA	2004-08-12 13:54:00	2004-08-12 14:42:00	NA	NA	2004-09-02 08:29:00	2004-09-02 08:44:00	NA	NA	NA	NA	NA	NA	NA	NA	NA	NA	NA	NA	NA	NA	NA	NA	RINH	RINH	2003-04-16 12:00:00	3	2	H	2003	110	DMM02319.R2A	17020016	567	2002-11-15 07:47:00	2003-04-16	2002-11-15	11
305	2004	2004_203	3D9.1BF178559C	203	NA	NA	244	NA	NA	NA	NA	NA	2004-07-21 07:02:00	2004-07-21 10:06:00	NA	NA	2004-08-31 04:54:00	2004-08-31 06:18:00	NA	NA	NA	NA	NA	NA	NA	NA	NA	NA	NA	NA	NA	NA	NA	NA	RINH	RINH	2003-04-16 12:00:00	3	2	H	2003	115	DMM02319.R3A	17020016	567	2002-11-15 07:49:00	2003-04-16	2002-11-15	11
306	2004	2004_215	3D9.1BF175112D	215	NA	NA	221	242	NA	239	235	NA	2004-08-02 06:21:00	2004-08-02 07:13:00	NA	NA	2004-08-08 07:59:00	2004-08-08 09:50:00	NA	NA	NA	NA	NA	NA	NA	NA	2004-08-22 10:29:00	2004-08-22 10:33:00	2004-08-26 23:44:00	2004-08-26 23:44:00	NA	NA	2004-08-29 23:15:00	2004-08-29 23:17:00	CHEWUR	WELH	2003-04-28 16:00:00	3	2	H	2003	97	DMM03118.WR2	17020005	843.080.026	2003-04-28 14:45:00	2003-04-28	2003-04-28	4
307	2004	2004_232	3D9.1BF177E4B1	232	NA	NA	NA	NA	NA	NA	NA	NA	2004-08-19 09:24:00	2004-08-19 09:39:00	NA	NA	NA	NA	NA	NA	NA	NA	NA	NA	NA	NA	NA	NA	NA	NA	NA	NA	NA	NA	RINH	RINH	2003-04-16 12:00:00	3	2	H	2003	113	DMM02315.R1A	17020016	567	2002-11-11 11:42:00	2003-04-16	2002-11-11	11
308	2004	2004_215	3D9.1BF163BB4B	215	NA	NA	NA	NA	NA	NA	NA	NA	2004-08-02 06:47:00	2004-08-02 07:36:00	NA	NA	NA	NA	NA	NA	NA	NA	NA	NA	NA	NA	NA	NA	NA	NA	NA	NA	NA	NA	CHEWUR	WELH	2003-04-28 16:00:00	3	2	H	2003	112	DMM03118.WR2	17020005	843.080.026	2003-04-28 14:45:00	2003-04-28	2003-04-28	4
309	2004	2004_225	3D9.1BF15F5692	225	NA	NA	252	264	NA	NA	256	NA	2004-08-12 17:31:00	2004-08-12 18:14:00	NA	NA	2004-09-08 05:43:00	2004-09-08 07:43:00	NA	NA	NA	NA	NA	NA	NA	NA	2004-09-12 07:26:00	2004-09-12 07:37:00	NA	NA	NA	NA	2004-09-20 03:35:00	2004-09-20 03:36:00	TWISPR	WELH	2003-05-06 16:55:00	3	2	H	2003	107	DMM03126.WR4	17020005	843.066.018	2003-05-06 14:57:00	2003-05-06	2003-05-06	5
310	2004	2004_231	3D9.1BF1852B14	231	NA	NA	249	NA	NA	NA	NA	NA	2004-08-18 18:08:00	2004-08-18 18:24:00	NA	NA	2004-09-05 13:50:00	2004-09-05 15:10:00	NA	NA	NA	NA	NA	NA	NA	NA	NA	NA	NA	NA	NA	NA	NA	NA	RINH	RINH	2003-04-16 12:00:00	3	2	H	2003	112	DMM02318.R1A	17020016	567	2002-11-14 07:55:00	2003-04-16	2002-11-14	11
311	2004	2004_231	3D9.1BF0FF81FB	231	268	258	256	NA	NA	NA	NA	NA	2004-08-18 16:47:00	2004-08-18 16:57:00	NA	NA	2004-09-12 11:25:00	2004-09-12 12:42:00	2004-09-14 10:48:00	2004-09-14 10:50:00	NA	NA	NA	NA	2004-09-24 13:59:00	2004-09-24 14:56:00	NA	NA	NA	NA	NA	NA	NA	NA	CHAMBC	CHAMBC	2001-07-07 12:00:00	3	2	W	2001	147	AFB01178.CHC	17060207	522.303.282	2001-06-27 09:49:00	2001-07-07	2001-06-27	6
312	2004	2004_230	3D9.1BF1771BC5	230	NA	NA	NA	NA	NA	NA	NA	NA	2004-08-17 16:42:00	2004-08-17 17:41:00	NA	NA	NA	NA	NA	NA	NA	NA	NA	NA	NA	NA	NA	NA	NA	NA	NA	NA	NA	NA	RINH	RINH	2003-04-16 12:00:00	3	2	H	2003	104	DMM02319.R1A	17020016	567	2002-11-15 07:46:00	2003-04-16	2002-11-15	11
313	2004	2004_225	3D9.1BF17902FA	225	NA	NA	246	255	NA	NA	249	NA	2004-08-12 05:56:00	2004-08-12 06:32:00	NA	NA	2004-09-02 02:23:00	2004-09-02 05:30:00	NA	NA	NA	NA	NA	NA	NA	NA	2004-09-05 14:53:00	2004-09-05 14:56:00	NA	NA	NA	NA	2004-09-11 04:59:00	2004-09-11 05:01:00	METHR	WELH	2003-04-23 12:00:00	3	2	H	2003	102	DMM03113.WR	17020005	843.104	2003-04-23 10:15:00	2003-04-23	2003-04-23	4
314	2004	2004_215	3D9.1BF172DBC4	215	NA	NA	245	255	NA	253	249	NA	2004-08-02 16:36:00	2004-08-02 16:50:00	NA	NA	2004-09-01 06:31:00	2004-09-01 07:49:00	NA	NA	NA	NA	NA	NA	NA	NA	2004-09-05 08:32:00	2004-09-05 08:32:00	2004-09-09 02:57:00	2004-09-09 02:57:00	NA	NA	2004-09-11 13:33:00	2004-09-11 13:34:00	METHR	WELH	2003-04-24 15:00:00	3	2	H	2003	102	DMM03114.WR	17020005	843.104	2003-04-24 13:46:00	2003-04-24	2003-04-24	4
315	2004	2004_225	3D9.1BF187C036	225	NA	NA	247	NA	NA	NA	NA	NA	2004-08-12 07:37:00	2004-08-12 08:23:00	NA	NA	2004-09-03 05:39:00	2004-09-03 06:50:00	NA	NA	NA	NA	NA	NA	NA	NA	NA	NA	NA	NA	NA	NA	NA	NA	RINH	RINH	2003-04-16 12:00:00	3	2	H	2003	106	DMM02316.R1A	17020016	567	2002-11-12 07:50:00	2003-04-16	2002-11-12	11
316	2004	2004_225	3D9.1BF17867F2	225	NA	NA	263	NA	NA	NA	NA	NA	2004-08-12 08:59:00	2004-08-12 10:27:00	NA	NA	2004-09-19 15:35:00	2004-09-19 16:56:00	NA	NA	NA	NA	NA	NA	NA	NA	NA	NA	NA	NA	NA	NA	NA	NA	RINH	RINH	2003-04-16 12:00:00	3	2	H	2003	116	DMM02319.R1A	17020016	567	2002-11-15 07:46:00	2003-04-16	2002-11-15	11
317	2004	2004_215	3D9.1BF17063FF	215	NA	NA	245	265	NA	260	253	NA	2004-08-02 12:41:00	2004-08-02 12:52:00	NA	NA	2004-09-01 00:59:00	2004-09-01 01:38:00	NA	NA	NA	NA	NA	NA	NA	NA	2004-09-09 14:33:00	2004-09-09 14:34:00	2004-09-16 06:29:00	2004-09-16 06:50:00	NA	NA	2004-09-21 16:11:00	2004-09-21 16:13:00	OKANR	WELH	2003-05-14 13:05:00	3	2	H	2003	113	DMM03134.WR2	17020005	858.098	2003-05-14 10:03:00	2003-05-14	2003-05-14	5
318	2004	2004_229	3D9.1BF1747C72	229	NA	NA	247	261	NA	257	254	NA	2004-08-16 07:53:00	2004-08-16 08:52:00	NA	NA	2004-09-03 15:45:00	2004-09-03 16:59:00	NA	NA	NA	NA	NA	NA	NA	NA	2004-09-10 06:08:00	2004-09-10 06:13:00	2004-09-13 01:54:00	2004-09-13 09:09:00	NA	NA	2004-09-17 16:03:00	2004-09-17 16:04:00	OKANR	WELH	2003-05-08 15:05:00	3	2	H	2003	119	DMM03128.WR3	17020005	858.098	2003-05-08 14:04:00	2003-05-08	2003-05-08	5
319	2004	2004_215	3D9.1BF17789AE	215	NA	NA	254	NA	NA	NA	267	NA	2004-08-02 06:16:00	2004-08-02 06:23:00	NA	NA	2004-09-10 13:46:00	2004-09-10 15:35:00	NA	NA	NA	NA	NA	NA	NA	NA	2004-09-23 14:38:00	2004-09-23 15:04:00	NA	NA	NA	NA	NA	NA	RINH	RINH	2003-04-16 12:00:00	3	2	H	2003	142	DMM02317.R2A	17020016	567	2002-11-13 07:41:00	2003-04-16	2002-11-13	11
320	2004	2004_229	3D9.1BF1785958	229	NA	NA	252	NA	NA	NA	NA	NA	2004-08-16 07:25:00	2004-08-16 07:37:00	NA	NA	2004-09-08 13:09:00	2004-09-08 14:27:00	NA	NA	NA	NA	NA	NA	NA	NA	NA	NA	NA	NA	NA	NA	NA	NA	RINH	RINH	2003-04-16 12:00:00	3	2	H	2003	128	DMM02319.R2A	17020016	567	2002-11-15 07:47:00	2003-04-16	2002-11-15	11
321	2004	2004_224	3D9.1BF178463C	224	NA	NA	265	NA	NA	NA	NA	NA	2004-08-11 15:10:00	2004-08-11 15:26:00	NA	NA	2004-09-21 13:53:00	2004-09-21 15:20:00	NA	NA	NA	NA	NA	NA	NA	NA	NA	NA	NA	NA	NA	NA	NA	NA	RINH	RINH	2003-04-16 12:00:00	3	2	H	2003	114	DMM02317.R2A	17020016	567	2002-11-13 07:41:00	2003-04-16	2002-11-13	11
322	2004	2004_215	3D9.1BF15E15F5	215	NA	NA	NA	NA	NA	NA	NA	NA	2004-08-02 08:14:00	2004-08-02 09:03:00	NA	NA	NA	NA	NA	NA	NA	NA	NA	NA	NA	NA	NA	NA	NA	NA	NA	NA	NA	NA	RINH	RINH	2003-04-16 12:00:00	3	2	H	2003	145	DMM02320.R2A	17020016	567	2002-11-16 07:59:00	2003-04-16	2002-11-16	11
323	2004	2004_215	3D9.1BF1608084	215	NA	NA	248	264	NA	259	254	NA	2004-08-02 10:20:00	2004-08-02 10:40:00	NA	NA	2004-09-04 17:31:00	2004-09-05 06:37:00	NA	NA	NA	NA	NA	NA	NA	NA	2004-09-10 11:16:00	2004-09-10 11:16:00	2004-09-15 06:41:00	2004-09-15 06:41:00	NA	NA	2004-09-20 14:53:00	2004-09-20 14:55:00	TWIS2P	WELH	2003-05-12 12:00:00	3	2	H	2003	97	DMM03132.ARM	17020005	843.066.002	2003-05-12 08:21:00	2003-05-12	2003-05-12	5
324	2004	2004_213	3D9.1BF1696AD5	213	261	256	255	NA	NA	NA	NA	NA	2004-07-31 07:31:00	2004-07-31 08:28:00	NA	NA	2004-09-11 05:39:00	2004-09-11 07:00:00	2004-09-12 10:07:00	2004-09-12 10:10:00	NA	NA	NA	NA	2004-09-17 10:44:00	2004-09-17 11:59:00	NA	NA	NA	NA	NA	NA	NA	NA	IMNTRP	IMNTRP	2002-05-07 06:35:00	3	2	W	2002	203	JAH02127.NT1	17060102	522.308.007	2002-05-07 04:34:00	2002-05-07	2002-05-07	5
325	2004	2004_232	3D9.1BF186B3B3	232	NA	NA	266	NA	NA	NA	NA	NA	2004-08-19 17:14:00	2004-08-19 17:14:00	NA	NA	2004-09-22 06:50:00	2004-09-22 07:04:00	NA	NA	NA	NA	NA	NA	NA	NA	NA	NA	NA	NA	NA	NA	NA	NA	RINH	RINH	2003-04-16 12:00:00	3	2	H	2003	140	DMM02319.R3A	17020016	567	2002-11-15 07:49:00	2003-04-16	2002-11-15	11
326	2004	2004_263	3D9.1BF14F7B74	263	NA	NA	270	NA	NA	NA	NA	NA	2004-09-19 07:07:00	2004-09-19 07:41:00	NA	NA	2004-09-26 09:13:00	2004-09-26 09:28:00	NA	NA	NA	NA	NA	NA	NA	NA	NA	NA	NA	NA	NA	NA	NA	NA	RINH	RINH	2003-04-16 12:00:00	3	2	H	2003	126	DMM02317.R2A	17020016	567	2002-11-13 07:41:00	2003-04-16	2002-11-13	11
327	2004	2004_215	3D9.1BF16066E8	215	NA	NA	243	267	NA	256	252	NA	2004-08-02 10:20:00	2004-08-02 11:35:00	NA	NA	2004-08-30 15:41:00	2004-08-30 17:43:00	NA	NA	NA	NA	NA	NA	NA	NA	2004-09-08 13:42:00	2004-09-08 14:34:00	2004-09-12 11:22:00	2004-09-12 12:49:00	NA	NA	2004-09-23 15:10:00	2004-09-23 15:11:00	TWISPR	WELH	2003-05-01 16:00:00	3	2	H	2003	113	DMM03121.WR4	17020005	843.066.018	2003-05-01 14:07:00	2003-05-01	2003-05-01	5
328	2004	2004_215	3D9.1BF177756A	215	NA	NA	224	NA	NA	NA	NA	NA	2004-08-02 07:19:00	2004-08-02 07:53:00	NA	NA	2004-08-11 06:19:00	2004-08-11 07:48:00	NA	NA	NA	NA	NA	NA	NA	NA	NA	NA	NA	NA	NA	NA	NA	NA	RINH	RINH	2003-04-16 12:00:00	3	2	H	2003	110	DMM02320.R3A	17020016	567	2002-11-16 07:59:00	2003-04-16	2002-11-16	11
329	2004	2004_193	3D9.1BF177DFDF	193	NA	NA	NA	NA	NA	NA	NA	NA	2004-07-11 18:20:00	2004-07-11 19:09:00	NA	NA	NA	NA	NA	NA	NA	NA	NA	NA	NA	NA	NA	NA	NA	NA	NA	NA	NA	NA	RINH	RINH	2003-04-16 12:00:00	3	2	H	2003	124	DMM02319.R2A	17020016	567	2002-11-15 07:47:00	2003-04-16	2002-11-15	11
330	2004	2004_229	3D9.1BF16E33FA	229	NA	NA	NA	NA	NA	NA	NA	NA	2004-08-16 15:13:00	2004-08-16 15:50:00	NA	NA	NA	NA	NA	NA	NA	NA	NA	NA	NA	NA	NA	NA	NA	NA	NA	NA	NA	NA	METHR	WELH	2003-04-30 10:20:00	3	2	H	2003	87	DMM03120.WR	17020005	843.104	2003-04-30 09:21:00	2003-04-30	2003-04-30	4
331	2004	2004_229	3D9.1BF15E6277	229	NA	NA	254	264	NA	261	259	NA	2004-08-16 07:08:00	2004-08-16 07:41:00	NA	NA	2004-09-10 14:46:00	2004-09-10 15:47:00	NA	NA	NA	NA	NA	NA	NA	NA	2004-09-15 16:14:00	2004-09-15 16:17:00	2004-09-17 15:04:00	2004-09-17 15:04:00	NA	NA	2004-09-20 22:07:00	2004-09-20 22:08:00	TWISPR	WELH	2003-05-07 10:50:00	3	2	H	2003	102	DMM03127.WR	17020005	843.066.018	2003-05-07 09:52:00	2003-05-07	2003-05-07	5
332	2004	2004_167	3D9.1BF1672C09	167	186	177	175	NA	NA	NA	NA	NA	2004-06-15 10:37:00	2004-06-15 14:21:00	NA	NA	2004-06-23 06:35:00	2004-06-23 08:02:00	2004-06-25 03:54:00	2004-06-25 03:57:00	NA	NA	NA	NA	2004-07-04 15:27:00	2004-07-04 16:24:00	NA	NA	NA	NA	NA	NA	NA	NA	GRNTRP	GRNTRP	2002-04-18 14:00:00	3	2	W	2002	170	LRB02108.GR1	17060106	522.271.002	2002-04-18 08:48:00	2002-04-18	2002-04-18	4
333	2004	2004_224	3D9.1BF1780EA5	224	NA	NA	250	NA	NA	NA	NA	NA	2004-08-11 09:56:00	2004-08-11 10:00:00	NA	NA	2004-09-06 04:30:00	2004-09-06 05:58:00	NA	NA	NA	NA	NA	NA	NA	NA	NA	NA	NA	NA	NA	NA	NA	NA	RINH	RINH	2003-04-16 12:00:00	3	2	H	2003	132	DMM02316.R2A	17020016	567	2002-11-12 07:58:00	2003-04-16	2002-11-12	11
334	2004	2004_213	3D9.1BF15A3A01	213	NA	NA	253	NA	NA	260	257	NA	2004-07-31 16:10:00	2004-07-31 16:20:00	NA	NA	2004-09-09 12:34:00	2004-09-09 14:10:00	NA	NA	NA	NA	NA	NA	NA	NA	2004-09-13 16:18:00	2004-09-13 16:21:00	2004-09-16 07:30:00	2004-09-16 07:30:00	NA	NA	NA	NA	CHIWAR	EBNK	2003-04-28 16:15:00	3	2	H	2003	NA	DMM03118.X12	17020010	754.077.013	2003-04-28 13:41:00	2003-04-28	2003-04-28	4
335	2004	2004_215	3D9.1BF15C3114	215	NA	NA	243	NA	NA	NA	NA	NA	2004-08-02 06:03:00	2004-08-02 06:06:00	NA	NA	2004-08-30 10:19:00	2004-08-30 11:25:00	NA	NA	NA	NA	NA	NA	NA	NA	NA	NA	NA	NA	NA	NA	NA	NA	RINH	RINH	2003-04-16 12:00:00	3	2	H	2003	109	DMM02317.R1A	17020016	567	2002-11-13 07:34:00	2003-04-16	2002-11-13	11
336	2004	2004_224	3D9.1BF177CDB7	224	NA	NA	253	NA	NA	NA	NA	NA	2004-08-11 14:31:00	2004-08-11 14:40:00	NA	NA	2004-09-09 16:18:00	2004-09-10 07:51:00	NA	NA	NA	NA	NA	NA	NA	NA	NA	NA	NA	NA	NA	NA	NA	NA	RINH	RINH	2003-04-16 12:00:00	3	2	H	2003	123	DMM02317.R3A	17020016	567	2002-11-13 07:44:00	2003-04-16	2002-11-13	11
337	2004	2004_213	3D9.1BF1771415	213	NA	NA	253	NA	NA	NA	NA	NA	2004-07-31 05:52:00	2004-07-31 06:07:00	NA	NA	2004-09-09 08:53:00	2004-09-09 12:05:00	NA	NA	NA	NA	NA	NA	NA	NA	NA	NA	NA	NA	NA	NA	NA	NA	RINH	RINH	2003-04-16 12:00:00	3	2	H	2003	112	DMM02316.R2A	17020016	567	2002-11-12 07:58:00	2003-04-16	2002-11-12	11
338	2004	2004_213	3D9.1BF163BF07	213	NA	NA	NA	NA	NA	NA	NA	NA	2004-07-31 08:15:00	2004-07-31 09:02:00	NA	NA	NA	NA	NA	NA	NA	NA	NA	NA	NA	NA	NA	NA	NA	NA	NA	NA	NA	NA	METHR	WELH	2003-05-05 14:50:00	3	2	H	2003	108	DMM03125.WR4	17020005	843.104	2003-05-05 13:51:00	2003-05-05	2003-05-05	5
339	2004	2004_232	3D9.1BF17798CB	232	NA	NA	262	NA	NA	NA	NA	NA	2004-08-19 16:38:00	2004-08-19 17:23:00	NA	NA	2004-09-18 07:45:00	2004-09-18 09:30:00	NA	NA	NA	NA	NA	NA	NA	NA	NA	NA	NA	NA	NA	NA	NA	NA	RINH	RINH	2003-04-16 12:00:00	3	2	H	2003	130	DMM02320.R1A	17020016	567	2002-11-16 08:02:00	2003-04-16	2002-11-16	11
340	2004	2004_213	3D9.1BF17DF3D1	213	NA	NA	219	233	NA	NA	224	NA	2004-07-31 13:27:00	2004-07-31 14:06:00	NA	NA	2004-08-06 06:22:00	2004-08-06 06:38:00	NA	NA	NA	NA	NA	NA	NA	NA	2004-08-11 14:30:00	2004-08-11 14:36:00	NA	NA	NA	NA	2004-08-20 14:48:00	2004-08-20 14:48:00	NASONC	EBNK	2003-04-29 16:00:00	3	2	H	2003	NA	DMM03119.X07	17020010	754.089.012	2003-04-29 13:28:00	2003-04-29	2003-04-29	4
341	2004	2004_216	3D9.1BF17E61B5	216	NA	NA	254	NA	NA	261	259	NA	2004-08-03 17:07:00	2004-08-03 17:07:00	NA	NA	2004-09-10 15:02:00	2004-09-10 16:19:00	NA	NA	NA	NA	NA	NA	NA	NA	2004-09-15 04:12:00	2004-09-15 04:12:00	2004-09-17 16:12:00	2004-09-17 16:12:00	NA	NA	NA	NA	NASONC	CHEL	2003-04-15 12:00:00	3	2	H	2003	93	DMM02281.C2A	17020005	754.089	2002-10-08 07:40:00	2003-04-15	2002-10-08	10
342	2004	2004_209	3D9.1BF177D9FE	209	NA	NA	254	NA	NA	NA	NA	NA	2004-07-27 15:50:00	2004-07-27 16:46:00	NA	NA	2004-09-10 16:31:00	2004-09-10 16:40:00	NA	NA	NA	NA	NA	NA	NA	NA	NA	NA	NA	NA	NA	NA	NA	NA	RINH	RINH	2003-04-16 12:00:00	3	2	H	2003	119	DMM02320.R2A	17020016	567	2002-11-16 07:59:00	2003-04-16	2002-11-16	11
343	2004	2004_209	3D9.1BF16EBAD2	209	NA	NA	NA	NA	NA	NA	NA	NA	2004-07-27 11:42:00	2004-07-27 12:14:00	NA	NA	NA	NA	NA	NA	NA	NA	NA	NA	NA	NA	NA	NA	NA	NA	NA	NA	NA	NA	CHEWUR	WELH	2003-05-07 13:30:00	3	2	H	2003	110	DMM03127.WR4	17020005	843.080.026	2003-05-07 12:03:00	2003-05-07	2003-05-07	5
344	2004	2004_225	3D9.1BF16288D6	225	NA	NA	NA	NA	NA	NA	NA	NA	2004-08-12 12:14:00	2004-08-12 12:50:00	NA	NA	NA	NA	NA	NA	NA	NA	NA	NA	NA	NA	NA	NA	NA	NA	NA	NA	NA	NA	METHR	WELH	2003-05-02 14:40:00	3	2	H	2003	98	DMM03122.WR3	17020005	843.104	2003-05-02 13:38:00	2003-05-02	2003-05-02	5
345	2004	2004_225	3D9.1BF16BA861	225	273	267	265	NA	NA	NA	NA	NA	2004-08-12 10:02:00	2004-08-12 10:55:00	NA	NA	2004-09-21 06:25:00	2004-09-21 07:48:00	2004-09-23 08:05:00	2004-09-23 08:10:00	NA	NA	NA	NA	2004-09-29 15:18:00	2004-09-29 16:46:00	NA	NA	NA	NA	NA	NA	NA	NA	YANKFK	HAGE	2003-05-14 12:00:00	3	2	H	2003	173	DTV03051.H68	17040212	522.303.591	2003-02-20 06:51:00	2003-05-14	2003-02-20	2
346	2004	2004_233	3D9.1BF1677C6C	233	278	272	269	NA	NA	NA	NA	NA	2004-08-20 13:03:00	2004-08-20 13:39:00	NA	NA	2004-09-25 10:27:00	2004-09-25 11:44:00	2004-09-28 08:05:00	2004-09-28 08:07:00	NA	NA	NA	NA	2004-10-04 11:55:00	2004-10-04 18:34:00	NA	NA	NA	NA	NA	NA	NA	NA	IMNTRP	IMNTRP	2002-05-18 04:28:00	3	2	H	2002	254	JAH02138.NT1	17060102	522.308.007	2002-05-18 00:38:00	2002-05-18	2002-05-18	5
347	2004	2004_213	3D9.1BF17006AA	213	NA	NA	243	255	NA	NA	249	NA	2004-07-31 09:35:00	2004-07-31 09:35:00	NA	NA	2004-08-30 13:34:00	2004-08-30 13:48:00	NA	NA	NA	NA	NA	NA	NA	NA	2004-09-05 12:48:00	2004-09-05 12:49:00	NA	NA	NA	NA	2004-09-11 21:51:00	2004-09-11 21:55:00	CHEWUR	WELH	2003-05-01 10:30:00	3	2	H	2003	94	DMM03121.WR	17020005	843.080.026	2003-05-01 09:12:00	2003-05-01	2003-05-01	5
348	2004	2004_213	3D9.1BF16B2ECA	213	NA	NA	249	NA	NA	NA	NA	NA	2004-07-31 07:13:00	2004-07-31 07:13:00	NA	NA	2004-09-05 04:50:00	2004-09-05 06:25:00	NA	NA	NA	NA	NA	NA	NA	NA	NA	NA	NA	NA	NA	NA	NA	NA	RINH	RINH	2003-04-16 12:00:00	3	2	H	2003	128	DMM02317.R1A	17020016	567	2002-11-13 07:34:00	2003-04-16	2002-11-13	11
349	2004	2004_230	3D9.1BF14F1AC7	230	NA	NA	NA	NA	NA	NA	NA	NA	2004-08-17 08:11:00	2004-08-17 11:03:00	NA	NA	NA	NA	NA	NA	NA	NA	NA	NA	NA	NA	NA	NA	NA	NA	NA	NA	NA	NA	METHR	WELH	2003-04-23 12:00:00	3	2	H	2003	96	DMM03113.WR	17020005	843.104	2003-04-23 10:15:00	2003-04-23	2003-04-23	4
350	2004	2004_233	3D9.1BF162946B	233	NA	NA	NA	NA	NA	NA	NA	NA	2004-08-20 09:54:00	2004-08-20 10:39:00	NA	NA	NA	NA	NA	NA	NA	NA	NA	NA	NA	NA	NA	NA	NA	NA	NA	NA	NA	NA	RINH	RINH	2003-04-16 12:00:00	3	2	H	2003	137	DMM02317.R3A	17020016	567	2002-11-13 07:44:00	2003-04-16	2002-11-13	11
351	2004	2004_216	3D9.1BF1636230	216	NA	NA	254	NA	NA	NA	NA	NA	2004-08-03 08:20:00	2004-08-03 08:28:00	NA	NA	2004-09-10 11:41:00	2004-09-10 13:21:00	NA	NA	NA	NA	NA	NA	NA	NA	NA	NA	NA	NA	NA	NA	NA	NA	RINH	RINH	2003-04-16 12:00:00	3	2	H	2003	114	DMM02317.R3A	17020016	567	2002-11-13 07:44:00	2003-04-16	2002-11-13	11
352	2004	2004_214	3D9.1BF184EEB9	214	NA	NA	253	NA	NA	NA	NA	NA	2004-08-01 05:08:00	2004-08-01 05:57:00	NA	NA	2004-09-09 09:04:00	2004-09-09 10:33:00	NA	NA	NA	NA	NA	NA	NA	NA	NA	NA	NA	NA	NA	NA	NA	NA	RINH	RINH	2003-04-16 12:00:00	3	2	H	2003	115	DMM02318.R1A	17020016	567	2002-11-14 07:55:00	2003-04-16	2002-11-14	11
353	2004	2004_230	3D9.1BF17DD076	230	NA	NA	256	NA	NA	NA	262	NA	2004-08-17 15:42:00	2004-08-17 16:23:00	NA	NA	2004-09-12 16:19:00	2004-09-12 17:41:00	NA	NA	NA	NA	NA	NA	NA	NA	2004-09-18 12:08:00	2004-09-18 12:08:00	NA	NA	NA	NA	NA	NA	NASONC	CHEL	2003-04-15 12:00:00	3	2	H	2003	104	DMM02280.C2A	17020005	754.089	2002-10-07 08:30:00	2003-04-15	2002-10-07	10
354	2004	2004_213	3D9.1BF17727D4	213	NA	NA	252	NA	NA	NA	NA	NA	2004-07-31 15:38:00	2004-07-31 16:45:00	NA	NA	2004-09-08 20:14:00	2004-09-09 03:33:00	NA	NA	NA	NA	NA	NA	NA	NA	NA	NA	NA	NA	NA	NA	NA	NA	RINH	RINH	2003-04-16 12:00:00	3	2	H	2003	119	DMM02319.R1A	17020016	567	2002-11-15 07:46:00	2003-04-16	2002-11-15	11
355	2004	2004_218	3D9.1BF17796C9	218	NA	NA	224	NA	NA	NA	NA	NA	2004-08-05 08:20:00	2004-08-05 09:30:00	NA	NA	2004-08-11 16:48:00	2004-08-11 18:42:00	NA	NA	NA	NA	NA	NA	NA	NA	NA	NA	NA	NA	NA	NA	NA	NA	RINH	RINH	2003-04-16 12:00:00	3	2	H	2003	120	DMM02316.R3A	17020016	567	2002-11-12 08:00:00	2003-04-16	2002-11-12	11
356	2004	2004_230	3D9.1BF161B740	230	NA	NA	235	247	NA	244	241	NA	2004-08-17 11:51:00	2004-08-17 12:25:00	NA	NA	2004-08-22 14:23:00	2004-08-22 15:54:00	NA	NA	NA	NA	NA	NA	NA	NA	2004-08-28 09:03:00	2004-08-28 09:03:00	2004-08-31 06:06:00	2004-08-31 06:06:00	NA	NA	2004-09-03 15:29:00	2004-09-03 15:30:00	CHEWUR	WELH	2003-05-01 10:30:00	3	2	H	2003	106	DMM03121.WR2	17020005	843.080.026	2003-05-01 09:29:00	2003-05-01	2003-05-01	5
357	2004	2004_265	3D9.1BF1508D8B	265	NA	NA	NA	NA	NA	NA	NA	NA	2004-09-21 09:48:00	2004-09-21 10:00:00	NA	NA	NA	NA	NA	NA	NA	NA	NA	NA	NA	NA	NA	NA	NA	NA	NA	NA	NA	NA	RINH	RINH	2003-04-16 12:00:00	3	2	H	2003	122	DMM02320.R2A	17020016	567	2002-11-16 07:59:00	2003-04-16	2002-11-16	11
358	2004	2004_227	3D9.1BF177C050	227	NA	NA	262	NA	NA	NA	NA	NA	2004-08-14 07:06:00	2004-08-14 07:21:00	NA	NA	2004-09-18 16:45:00	2004-09-18 18:01:00	NA	NA	NA	NA	NA	NA	NA	NA	NA	NA	NA	NA	NA	NA	NA	NA	RINH	RINH	2003-04-16 12:00:00	3	2	H	2003	125	DMM02317.R1A	17020016	567	2002-11-13 07:34:00	2003-04-16	2002-11-13	11
359	2004	2004_199	3D9.1BF15AF495	199	NA	NA	256	NA	NA	263	261	NA	2004-07-17 12:55:00	2004-07-17 13:43:00	NA	NA	2004-09-12 10:05:00	2004-09-12 10:59:00	NA	NA	NA	NA	NA	NA	NA	NA	2004-09-17 06:43:00	2004-09-17 07:04:00	2004-09-19 12:57:00	2004-09-19 12:58:00	NA	NA	NA	NA	NASONC	EBNK	2003-04-30 11:30:00	3	2	H	2003	NA	DMM03120.X01	17020010	754.089.012	2003-04-30 07:37:00	2003-04-30	2003-04-30	4
360	2004	2004_227	3D9.1BF1871C0B	227	NA	NA	259	NA	NA	NA	NA	NA	2004-08-14 12:46:00	2004-08-14 12:54:00	NA	NA	2004-09-15 14:55:00	2004-09-15 16:51:00	NA	NA	NA	NA	NA	NA	NA	NA	NA	NA	NA	NA	NA	NA	NA	NA	RINH	RINH	2003-04-16 12:00:00	3	2	H	2003	120	DMM02315.R1A	17020016	567	2002-11-11 11:42:00	2003-04-16	2002-11-11	11
361	2004	2004_199	3D9.1BF1776275	199	NA	NA	252	NA	NA	NA	NA	NA	2004-07-17 12:07:00	2004-07-17 12:07:00	NA	NA	2004-09-08 12:10:00	2004-09-08 13:22:00	NA	NA	NA	NA	NA	NA	NA	NA	NA	NA	NA	NA	NA	NA	NA	NA	RINH	RINH	2003-04-16 12:00:00	3	2	H	2003	114	DMM02315.R1A	17020016	567	2002-11-11 11:42:00	2003-04-16	2002-11-11	11
362	2004	2004_227	3D9.1BF1778F15	227	NA	NA	NA	NA	NA	NA	NA	NA	2004-08-14 06:40:00	2004-08-14 06:47:00	NA	NA	NA	NA	NA	NA	NA	NA	NA	NA	NA	NA	NA	NA	NA	NA	NA	NA	NA	NA	RINH	RINH	2003-04-16 12:00:00	3	2	H	2003	119	DMM02316.R1A	17020016	567	2002-11-12 07:50:00	2003-04-16	2002-11-12	11
363	2004	2004_227	3D9.1BF15A2014	227	NA	NA	258	NA	NA	NA	263	NA	2004-08-14 08:35:00	2004-08-14 09:35:00	NA	NA	2004-09-14 16:09:00	2004-09-14 17:58:00	NA	NA	NA	NA	NA	NA	NA	NA	2004-09-19 10:38:00	2004-09-19 10:38:00	NA	NA	NA	NA	NA	NA	CHIWAR	EBNK	2003-04-28 11:30:00	3	2	H	2003	NA	DMM03118.X07	17020010	754.077.013	2003-04-28 08:37:00	2003-04-28	2003-04-28	4
364	2004	2004_225	3D9.1BF18005A3	225	NA	NA	244	265	NA	259	252	NA	2004-08-12 08:46:00	2004-08-12 09:10:00	NA	NA	2004-08-31 10:26:00	2004-08-31 10:39:00	NA	NA	NA	NA	NA	NA	NA	NA	2004-09-08 09:56:00	2004-09-08 11:37:00	2004-09-15 11:34:00	2004-09-15 13:39:00	NA	NA	2004-09-21 07:14:00	2004-09-21 07:17:00	CHIWAR	EBNK	2003-04-30 12:00:00	3	2	H	2003	108	DMM02287.E1A	17020010	754.077	2002-10-14 06:31:00	2003-04-30	2002-10-14	10
365	2004	2004_225	3D9.1BF177B841	225	NA	NA	244	NA	NA	NA	NA	NA	2004-08-12 06:55:00	2004-08-12 07:08:00	NA	NA	2004-08-31 14:41:00	2004-08-31 16:42:00	NA	NA	NA	NA	NA	NA	NA	NA	NA	NA	NA	NA	NA	NA	NA	NA	RINH	RINH	2003-04-16 12:00:00	3	2	H	2003	112	DMM02318.R3A	17020016	567	2002-11-14 07:58:00	2003-04-16	2002-11-14	11
366	2004	2004_225	3D9.1BF1779F4F	225	NA	NA	NA	NA	NA	NA	NA	NA	2004-08-12 11:30:00	2004-08-12 12:24:00	NA	NA	NA	NA	NA	NA	NA	NA	NA	NA	NA	NA	NA	NA	NA	NA	NA	NA	NA	NA	RINH	RINH	2003-04-16 12:00:00	3	2	H	2003	127	DMM02316.R3A	17020016	567	2002-11-12 08:00:00	2003-04-16	2002-11-12	11
367	2004	2004_216	3D9.1BF14EE6BE	216	NA	NA	235	249	NA	245	240	NA	2004-08-03 17:18:00	2004-08-03 18:11:00	NA	NA	2004-08-22 10:44:00	2004-08-22 11:00:00	NA	NA	NA	NA	NA	NA	NA	NA	2004-08-27 10:26:00	2004-08-27 10:26:00	2004-09-01 08:36:00	2004-09-01 08:36:00	NA	NA	2004-09-05 07:04:00	2004-09-05 07:04:00	WINT	WINT	2003-04-23 12:00:00	3	2	H	2003	NA	DMM03011.WI1	17020008	843.081	2003-01-11 07:12:00	2003-04-23	2003-01-11	1
368	2004	2004_199	3D9.1BF160A33F	199	NA	NA	221	270	NA	265	259	NA	2004-07-17 07:26:00	2004-07-17 07:44:00	NA	NA	2004-08-08 07:01:00	2004-08-08 09:59:00	NA	NA	NA	NA	NA	NA	NA	NA	2004-09-15 09:38:00	2004-09-15 09:49:00	2004-09-21 06:35:00	2004-09-21 06:39:00	NA	NA	2004-09-26 12:19:00	2004-09-26 12:21:00	TWISPR	WELH	2003-05-01 16:00:00	3	2	H	2003	100	DMM03121.WR4	17020005	843.066.018	2003-05-01 14:07:00	2003-05-01	2003-05-01	5
369	2004	2004_225	3D9.1BF177D005	225	NA	NA	263	NA	NA	NA	NA	NA	2004-08-12 13:06:00	2004-08-12 13:59:00	NA	NA	2004-09-19 05:55:00	2004-09-19 07:35:00	NA	NA	NA	NA	NA	NA	NA	NA	NA	NA	NA	NA	NA	NA	NA	NA	RINH	RINH	2003-04-16 12:00:00	3	2	H	2003	130	DMM02319.R3A	17020016	567	2002-11-15 07:49:00	2003-04-16	2002-11-15	11
370	2004	2004_225	3D9.1BF13A37C9	225	261	257	256	NA	NA	NA	NA	NA	2004-08-12 09:26:00	2004-08-12 09:37:00	NA	NA	2004-09-12 07:18:00	2004-09-12 08:33:00	2004-09-13 16:44:00	2004-09-13 16:53:00	NA	NA	NA	NA	2004-09-17 09:29:00	2004-09-17 10:21:00	NA	NA	NA	NA	NA	NA	NA	NA	IMNTRP	IMNTRP	2003-04-03 08:23:00	3	2	W	2003	174	PJC03093.NT1	17060102	522.308.007	2003-04-03 06:19:00	2003-04-03	2003-04-03	4
371	2004	2004_213	3D9.1BF176357D	213	NA	NA	219	NA	NA	NA	228	NA	2004-07-31 07:44:00	2004-07-31 08:29:00	NA	NA	2004-08-06 06:41:00	2004-08-06 08:35:00	NA	NA	NA	NA	NA	NA	NA	NA	2004-08-15 07:21:00	2004-08-15 07:39:00	NA	NA	NA	NA	NA	NA	RINH	RINH	2003-04-16 12:00:00	3	2	H	2003	137	DMM02316.R2A	17020016	567	2002-11-12 07:58:00	2003-04-16	2002-11-12	11
372	2004	2004_214	3D9.1BF1785C92	214	NA	NA	NA	NA	NA	NA	NA	NA	2004-08-01 07:20:00	2004-08-01 08:27:00	NA	NA	NA	NA	NA	NA	NA	NA	NA	NA	NA	NA	NA	NA	NA	NA	NA	NA	NA	NA	RINH	RINH	2003-04-16 12:00:00	3	2	H	2003	142	DMM02317.R2A	17020016	567	2002-11-13 07:41:00	2003-04-16	2002-11-13	11
373	2004	2004_230	3D9.1BF17822AD	230	NA	NA	243	NA	NA	254	249	NA	2004-08-17 10:51:00	2004-08-17 10:53:00	NA	NA	2004-08-30 16:04:00	2004-08-30 17:26:00	NA	NA	NA	NA	NA	NA	NA	NA	2004-09-05 16:57:00	2004-09-05 17:05:00	2004-09-10 03:42:00	2004-09-10 03:49:00	NA	NA	NA	NA	RINH	RINH	2003-04-16 12:00:00	3	2	H	2003	124	DMM02316.R1A	17020016	567	2002-11-12 07:50:00	2003-04-16	2002-11-12	11
374	2004	2004_230	3D9.1BF1777FD1	230	NA	NA	249	NA	NA	NA	NA	NA	2004-08-17 07:18:00	2004-08-17 07:54:00	NA	NA	2004-09-05 04:39:00	2004-09-05 06:11:00	NA	NA	NA	NA	NA	NA	NA	NA	NA	NA	NA	NA	NA	NA	NA	NA	RINH	RINH	2003-04-16 12:00:00	3	2	H	2003	123	DMM02319.R3A	17020016	567	2002-11-15 07:49:00	2003-04-16	2002-11-15	11
375	2004	2004_267	3D9.1BF177C0EB	267	NA	NA	276	NA	NA	NA	NA	NA	2004-09-23 06:00:00	2004-09-23 06:15:00	NA	NA	2004-10-02 10:16:00	2004-10-02 12:05:00	NA	NA	NA	NA	NA	NA	NA	NA	NA	NA	NA	NA	NA	NA	NA	NA	RINH	RINH	2003-04-16 12:00:00	3	2	H	2003	120	DMM02316.R3A	17020016	567	2002-11-12 08:00:00	2003-04-16	2002-11-12	11
376	2004	2004_268	3D9.1BF185196D	268	NA	NA	274	NA	NA	NA	NA	NA	2004-09-24 16:05:00	2004-09-24 16:38:00	NA	NA	2004-09-30 07:51:00	2004-09-30 08:02:00	NA	NA	NA	NA	NA	NA	NA	NA	NA	NA	NA	NA	NA	NA	NA	NA	RINH	RINH	2003-04-16 12:00:00	3	2	H	2003	126	DMM02318.R2A	17020016	567	2002-11-14 07:56:00	2003-04-16	2002-11-14	11
377	2004	2004_225	3D9.1BF1879EEC	225	NA	NA	256	NA	NA	NA	NA	NA	2004-08-12 09:51:00	2004-08-12 10:49:00	NA	NA	2004-09-12 13:03:00	2004-09-12 14:21:00	NA	NA	NA	NA	NA	NA	NA	NA	NA	NA	NA	NA	NA	NA	NA	NA	RINH	RINH	2003-04-16 12:00:00	3	2	H	2003	106	DMM02318.R1A	17020016	567	2002-11-14 07:55:00	2003-04-16	2002-11-14	11
378	2004	2004_247	3D9.1BF162CCAF	247	NA	NA	NA	NA	NA	NA	NA	NA	2004-09-03 18:01:00	2004-09-03 18:21:00	NA	NA	NA	NA	NA	NA	NA	NA	NA	NA	NA	NA	NA	NA	NA	NA	NA	NA	NA	NA	METHR	WELH	2003-04-24 15:00:00	3	2	H	2003	107	DMM03114.WR	17020005	843.104	2003-04-24 13:46:00	2003-04-24	2003-04-24	4
379	2004	2004_247	3D9.1BF177FD52	247	NA	NA	268	NA	NA	NA	NA	NA	2004-09-03 07:40:00	2004-09-03 08:53:00	NA	NA	2004-09-24 11:14:00	2004-09-24 12:27:00	NA	NA	NA	NA	NA	NA	NA	NA	NA	NA	NA	NA	NA	NA	NA	NA	RINH	RINH	2003-04-16 12:00:00	3	2	H	2003	116	DMM02316.R3A	17020016	567	2002-11-12 08:00:00	2003-04-16	2002-11-12	11
380	2004	2004_230	3D9.1BF186DE65	230	NA	NA	NA	NA	NA	NA	NA	NA	2004-08-17 12:12:00	2004-08-17 13:28:00	NA	NA	NA	NA	NA	NA	NA	NA	NA	NA	NA	NA	NA	NA	NA	NA	NA	NA	NA	NA	RINH	RINH	2003-04-16 12:00:00	3	2	H	2003	104	DMM02316.R1A	17020016	567	2002-11-12 07:50:00	2003-04-16	2002-11-12	11
381	2004	2004_247	3D9.1BF1858412	247	NA	NA	254	281	NA	265	261	NA	2004-09-03 15:49:00	2004-09-03 16:15:00	NA	NA	2004-09-10 08:47:00	2004-09-10 10:39:00	NA	NA	NA	NA	NA	NA	NA	NA	2004-09-17 14:21:00	2004-09-17 14:27:00	2004-09-21 13:29:00	2004-09-21 13:29:00	NA	NA	2004-10-07 18:46:00	2004-10-07 18:52:00	NASONC	CHEL	2003-04-15 12:00:00	3	2	H	2003	104	DMM02281.C1A	17020005	754.089	2002-10-08 06:37:00	2003-04-15	2002-10-08	10
382	2004	2004_269	3D9.1BF1632B15	269	NA	NA	NA	285	NA	283	280	NA	2004-09-25 20:36:00	2004-09-25 20:36:00	NA	NA	NA	NA	NA	NA	NA	NA	NA	NA	NA	NA	2004-10-06 18:40:00	2004-10-06 18:42:00	2004-10-09 11:43:00	2004-10-09 12:02:00	NA	NA	2004-10-11 11:48:00	2004-10-11 11:49:00	METHR	WELH	2003-04-25 11:30:00	3	2	H	2003	97	DMM03115.WR	17020005	843.104	2003-04-25 09:48:00	2003-04-25	2003-04-25	4
383	2004	2004_269	3D9.1BF1622236	269	NA	NA	275	288	NA	NA	281	NA	2004-09-25 06:33:00	2004-09-25 06:39:00	NA	NA	2004-10-01 06:11:00	2004-10-01 07:07:00	NA	NA	NA	NA	NA	NA	NA	NA	2004-10-07 12:50:00	2004-10-07 13:32:00	NA	NA	NA	NA	2004-10-14 10:12:00	2004-10-14 10:13:00	METHR	WELH	2003-04-24 15:00:00	3	2	H	2003	96	DMM03114.WR	17020005	843.104	2003-04-24 13:46:00	2003-04-24	2003-04-24	4
384	2004	2004_199	3D9.1BF176542C	199	NA	NA	251	NA	NA	NA	NA	NA	2004-07-17 08:24:00	2004-07-17 09:01:00	NA	NA	2004-09-07 06:42:00	2004-09-07 08:15:00	NA	NA	NA	NA	NA	NA	NA	NA	NA	NA	NA	NA	NA	NA	NA	NA	RINH	RINH	2003-04-16 12:00:00	3	2	H	2003	103	DMM02319.R1A	17020016	567	2002-11-15 07:46:00	2003-04-16	2002-11-15	11
385	2004	2004_269	3D9.1BF1786D87	269	NA	NA	275	NA	NA	NA	290	NA	2004-09-25 11:43:00	2004-09-25 11:52:00	NA	NA	2004-10-01 19:58:00	2004-10-01 21:50:00	NA	NA	NA	NA	NA	NA	NA	NA	2004-10-16 16:34:00	2004-10-16 16:37:00	NA	NA	NA	NA	NA	NA	RINH	RINH	2003-04-16 12:00:00	3	2	H	2003	133	DMM02319.R3A	17020016	567	2002-11-15 07:49:00	2003-04-16	2002-11-15	11
386	2004	2004_269	3D9.1BF186CCF1	269	NA	NA	279	NA	NA	NA	NA	NA	2004-09-25 12:23:00	2004-09-25 12:59:00	NA	NA	2004-10-05 06:13:00	2004-10-05 08:39:00	NA	NA	NA	NA	NA	NA	NA	NA	NA	NA	NA	NA	NA	NA	NA	NA	RINH	RINH	2003-04-16 12:00:00	3	2	H	2003	124	DMM02319.R2A	17020016	567	2002-11-15 07:47:00	2003-04-16	2002-11-15	11
387	2004	2004_200	3D9.1BF177376C	200	NA	NA	NA	NA	NA	NA	NA	NA	2004-07-18 07:51:00	2004-07-18 08:34:00	NA	NA	NA	NA	NA	NA	NA	NA	NA	NA	NA	NA	NA	NA	NA	NA	NA	NA	NA	NA	RINH	RINH	2003-04-16 12:00:00	3	2	H	2003	123	DMM02320.R2A	17020016	567	2002-11-16 07:59:00	2003-04-16	2002-11-16	11
388	2004	2004_224	3D9.1BF17776A3	224	NA	NA	258	NA	NA	NA	NA	NA	2004-08-11 17:28:00	2004-08-11 17:44:00	NA	NA	2004-09-14 07:29:00	2004-09-14 13:26:00	NA	NA	NA	NA	NA	NA	NA	NA	NA	NA	NA	NA	NA	NA	NA	NA	RINH	RINH	2003-04-16 12:00:00	3	2	H	2003	104	DMM02319.R1A	17020016	567	2002-11-15 07:46:00	2003-04-16	2002-11-15	11
389	2004	2004_270	3D9.1BF0F35962	270	287	281	279	NA	NA	NA	NA	NA	2004-09-26 11:09:00	2004-09-26 11:09:00	NA	NA	2004-10-05 06:07:00	2004-10-05 07:09:00	2004-10-07 07:09:00	2004-10-07 07:12:00	NA	NA	NA	NA	2004-10-13 11:04:00	2004-10-13 12:18:00	NA	NA	NA	NA	NA	NA	NA	NA	JOHTRP	JOHTRP	2001-07-27 19:08:00	3	2	W	2002	173	JLV01208.JCT	17060208	522.303.215.060.024.007	2001-07-27 06:49:00	2001-07-27	2001-07-27	7
390	2004	2004_247	3D9.1BF187000E	247	NA	NA	257	NA	NA	NA	NA	NA	2004-09-03 09:43:00	2004-09-03 10:42:00	NA	NA	2004-09-13 10:01:00	2004-09-13 11:53:00	NA	NA	NA	NA	NA	NA	NA	NA	NA	NA	NA	NA	NA	NA	NA	NA	RINH	RINH	2003-04-16 12:00:00	3	2	H	2003	112	DMM02318.R3A	17020016	567	2002-11-14 07:58:00	2003-04-16	2002-11-14	11
391	2004	2004_188	3D9.1BF1772999	188	NA	NA	NA	NA	NA	NA	NA	NA	2004-07-06 13:37:00	2004-07-06 14:21:00	NA	NA	NA	NA	NA	NA	NA	NA	NA	NA	NA	NA	NA	NA	NA	NA	NA	NA	NA	NA	RINH	RINH	2003-04-16 12:00:00	3	2	H	2003	137	DMM02316.R1A	17020016	567	2002-11-12 07:50:00	2003-04-16	2002-11-12	11
392	2004	2004_213	3D9.1BF17647A3	213	NA	NA	NA	NA	NA	NA	NA	NA	2004-07-31 09:40:00	2004-07-31 10:35:00	NA	NA	NA	NA	NA	NA	NA	NA	NA	NA	NA	NA	NA	NA	NA	NA	NA	NA	NA	NA	RINH	RINH	2003-04-16 12:00:00	3	2	H	2003	106	DMM02320.R3A	17020016	567	2002-11-16 07:59:00	2003-04-16	2002-11-16	11
393	2004	2004_225	3D9.1BF177246C	225	NA	NA	230	NA	NA	NA	252	NA	2004-08-12 08:23:00	2004-08-12 09:28:00	NA	NA	2004-08-17 11:11:00	2004-08-17 13:21:00	NA	NA	NA	NA	NA	NA	NA	NA	2004-09-08 12:20:00	2004-09-08 14:25:00	NA	NA	NA	NA	NA	NA	RINH	RINH	2003-04-16 12:00:00	3	2	H	2003	115	DMM02319.R3A	17020016	567	2002-11-15 07:49:00	2003-04-16	2002-11-15	11
394	2004	2004_231	3D9.1BF17E8490	231	NA	NA	242	NA	NA	262	256	NA	2004-08-18 08:36:00	2004-08-18 08:52:00	NA	NA	2004-08-29 06:13:00	2004-08-29 06:27:00	NA	NA	NA	NA	NA	NA	NA	NA	2004-09-12 06:35:00	2004-09-12 06:35:00	2004-09-18 09:44:00	2004-09-18 09:44:00	NA	NA	NA	NA	NASONC	CHEL	2003-04-15 12:00:00	3	2	H	2003	113	DMM02280.C2A	17020005	754.089	2002-10-07 08:30:00	2003-04-15	2002-10-07	10
395	2004	2004_231	3D9.1BF1786001	231	NA	NA	NA	NA	NA	NA	NA	NA	2004-08-18 10:00:00	2004-08-18 10:09:00	NA	NA	NA	NA	NA	NA	NA	NA	NA	NA	NA	NA	NA	NA	NA	NA	NA	NA	NA	NA	RINH	RINH	2003-04-16 12:00:00	3	2	H	2003	120	DMM02319.R3A	17020016	567	2002-11-15 07:49:00	2003-04-16	2002-11-15	11
396	2004	2004_222	3D9.1BF1772095	222	NA	NA	257	NA	NA	NA	NA	NA	2004-08-09 09:46:00	2004-08-09 10:42:00	NA	NA	2004-09-13 06:28:00	2004-09-13 08:11:00	NA	NA	NA	NA	NA	NA	NA	NA	NA	NA	NA	NA	NA	NA	NA	NA	RINH	RINH	2003-04-16 12:00:00	3	2	H	2003	117	DMM02320.R2A	17020016	567	2002-11-16 07:59:00	2003-04-16	2002-11-16	11
397	2004	2004_231	3D9.1BF1637D5E	231	NA	NA	257	NA	NA	NA	NA	NA	2004-08-18 17:03:00	2004-08-18 18:01:00	NA	NA	2004-09-13 15:55:00	2004-09-13 17:25:00	NA	NA	NA	NA	NA	NA	NA	NA	NA	NA	NA	NA	NA	NA	NA	NA	RINH	RINH	2003-04-16 12:00:00	3	2	H	2003	122	DMM02317.R1A	17020016	567	2002-11-13 07:34:00	2003-04-16	2002-11-13	11
398	2004	2004_231	3D9.1BF1716160	231	NA	NA	246	258	NA	NA	251	NA	2004-08-18 14:14:00	2004-08-18 14:34:00	NA	NA	2004-09-02 05:17:00	2004-09-02 07:58:00	NA	NA	NA	NA	NA	NA	NA	NA	2004-09-07 14:48:00	2004-09-07 14:58:00	NA	NA	NA	NA	2004-09-14 08:07:00	2004-09-14 08:07:00	TWISPR	WELH	2003-05-07 10:50:00	3	2	H	2003	99	DMM03127.WR	17020005	843.066.018	2003-05-07 09:52:00	2003-05-07	2003-05-07	5
399	2004	2004_222	3D9.1BF172068D	222	NA	NA	250	NA	NA	NA	NA	NA	2004-08-09 09:07:00	2004-08-09 09:17:00	NA	NA	2004-09-06 08:04:00	2004-09-06 08:15:00	NA	NA	NA	NA	NA	NA	NA	NA	NA	NA	NA	NA	NA	NA	NA	NA	RINH	RINH	2003-04-16 12:00:00	3	2	H	2003	115	DMM02317.R1A	17020016	567	2002-11-13 07:34:00	2003-04-16	2002-11-13	11
400	2004	2004_247	3D9.1BF1638FA0	247	NA	NA	257	281	NA	NA	270	NA	2004-09-03 14:42:00	2004-09-03 16:11:00	NA	NA	2004-09-13 09:48:00	2004-09-13 11:26:00	NA	NA	NA	NA	NA	NA	NA	NA	2004-09-26 16:50:00	2004-09-26 17:21:00	NA	NA	NA	NA	2004-10-07 03:13:00	2004-10-07 03:13:00	CHEWUR	WELH	2003-04-28 15:00:00	3	2	H	2003	93	DMM03118.WR	17020005	843.080.026	2003-04-28 14:06:00	2003-04-28	2003-04-28	4
401	2004	2004_222	3D9.1BF17FED26	222	NA	NA	271	NA	NA	278	275	NA	2004-08-09 12:03:00	2004-08-09 12:14:00	NA	NA	2004-09-27 06:31:00	2004-09-27 07:59:00	NA	NA	NA	NA	NA	NA	NA	NA	2004-10-01 23:23:00	2004-10-01 23:23:00	2004-10-04 19:08:00	2004-10-04 19:08:00	NA	NA	NA	NA	CHIWAR	EBNK	2003-04-28 16:15:00	3	2	H	2003	NA	DMM03118.X09	17020010	754.077.013	2003-04-28 12:57:00	2003-04-28	2003-04-28	4
402	2004	2004_222	3D9.1BF17767CF	222	NA	NA	NA	NA	NA	NA	NA	NA	2004-08-09 16:59:00	2004-08-09 17:06:00	NA	NA	NA	NA	NA	NA	NA	NA	NA	NA	NA	NA	NA	NA	NA	NA	NA	NA	NA	NA	RINH	RINH	2003-04-16 12:00:00	3	2	H	2003	121	DMM02319.R3A	17020016	567	2002-11-15 07:49:00	2003-04-16	2002-11-15	11
403	2004	2004_189	3D9.1BF1785BDD	189	NA	NA	NA	NA	NA	NA	NA	NA	2004-07-07 19:54:00	2004-07-08 04:26:00	NA	NA	NA	NA	NA	NA	NA	NA	NA	NA	NA	NA	NA	NA	NA	NA	NA	NA	NA	NA	RINH	RINH	2003-04-16 12:00:00	3	2	H	2003	124	DMM02316.R1A	17020016	567	2002-11-12 07:50:00	2003-04-16	2002-11-12	11
404	2004	2004_190	3D9.1BF1857678	190	NA	NA	208	NA	NA	NA	NA	NA	2004-07-08 06:32:00	2004-07-09 11:51:00	NA	NA	2004-07-26 13:18:00	2004-07-26 13:32:00	NA	NA	NA	NA	NA	NA	NA	NA	NA	NA	NA	NA	NA	NA	NA	NA	NASONC	CHEL	2003-04-15 12:00:00	3	2	H	2003	103	DMM02280.C3A	17020005	754.089	2002-10-07 08:41:00	2003-04-15	2002-10-07	10
405	2004	2004_231	3D9.1BF16FE2C8	231	NA	NA	NA	NA	NA	NA	NA	NA	2004-08-18 15:16:00	2004-08-18 15:26:00	NA	NA	NA	NA	NA	NA	NA	NA	NA	NA	NA	NA	NA	NA	NA	NA	NA	NA	NA	NA	RINH	RINH	2003-04-16 12:00:00	3	2	H	2003	126	DMM02317.R2A	17020016	567	2002-11-13 07:41:00	2003-04-16	2002-11-13	11
406	2004	2004_231	3D9.1BF1723BFD	231	NA	NA	246	264	NA	257	253	NA	2004-08-18 08:31:00	2004-08-18 08:37:00	NA	NA	2004-09-02 05:16:00	2004-09-02 07:23:00	NA	NA	NA	NA	NA	NA	NA	NA	2004-09-09 09:17:00	2004-09-09 09:48:00	2004-09-13 17:20:00	2004-09-14 07:50:00	NA	NA	2004-09-20 08:57:00	2004-09-20 08:57:00	TWISPR	WELH	2003-05-02 10:40:00	3	2	H	2003	105	DMM03122.WR	17020005	843.066.018	2003-05-02 09:19:00	2003-05-02	2003-05-02	5
407	2004	2004_204	3D9.1BF15C4A0A	204	NA	NA	209	222	NA	217	214	NA	2004-07-22 05:46:00	2004-07-22 09:51:00	NA	NA	2004-07-27 13:06:00	2004-07-27 14:03:00	NA	NA	NA	NA	NA	NA	NA	NA	2004-08-01 18:45:00	2004-08-01 18:47:00	2004-08-04 13:06:00	2004-08-04 13:08:00	NA	NA	2004-08-09 05:14:00	2004-08-09 05:14:00	TWISPR	WELH	2003-05-06 11:40:00	3	2	H	2003	106	DMM03126.WR2	17020005	843.066.018	2003-05-06 10:36:00	2003-05-06	2003-05-06	5
408	2004	2004_190	3D9.1BF15FB3CB	190	NA	NA	NA	NA	NA	NA	NA	NA	2004-07-08 16:27:00	2004-07-08 17:43:00	NA	NA	NA	NA	NA	NA	NA	NA	NA	NA	NA	NA	NA	NA	NA	NA	NA	NA	NA	NA	TWISPR	WELH	2003-05-01 16:00:00	3	2	H	2003	104	DMM03121.WR4	17020005	843.066.018	2003-05-01 14:07:00	2003-05-01	2003-05-01	5
409	2004	2004_200	3D9.1BF162E2F9	200	NA	NA	NA	NA	NA	NA	NA	NA	2004-07-18 11:12:00	2004-07-18 11:28:00	NA	NA	NA	NA	NA	NA	NA	NA	NA	NA	NA	NA	NA	NA	NA	NA	NA	NA	NA	NA	CHEWUR	WELH	2003-05-01 10:30:00	3	2	H	2003	95	DMM03121.WR	17020005	843.080.026	2003-05-01 09:12:00	2003-05-01	2003-05-01	5
410	2004	2004_248	3D9.1BF185DCC2	248	NA	NA	254	NA	NA	NA	NA	NA	2004-09-04 05:46:00	2004-09-04 05:56:00	NA	NA	2004-09-10 06:13:00	2004-09-10 06:26:00	NA	NA	NA	NA	NA	NA	NA	NA	NA	NA	NA	NA	NA	NA	NA	NA	RINH	RINH	2003-04-16 12:00:00	3	2	H	2003	128	DMM02318.R1A	17020016	567	2002-11-14 07:55:00	2003-04-16	2002-11-14	11
411	2004	2004_222	3D9.1BF177EECB	222	NA	NA	246	NA	NA	NA	NA	NA	2004-08-09 08:00:00	2004-08-09 08:14:00	NA	NA	2004-09-02 08:31:00	2004-09-02 08:47:00	NA	NA	NA	NA	NA	NA	NA	NA	NA	NA	NA	NA	NA	NA	NA	NA	RINH	RINH	2003-04-16 12:00:00	3	2	H	2003	112	DMM02320.R1A	17020016	567	2002-11-16 08:02:00	2003-04-16	2002-11-16	11
412	2004	2004_225	3D9.1BF1635931	225	NA	NA	NA	NA	NA	NA	NA	NA	2004-08-12 11:05:00	2004-08-12 11:22:00	NA	NA	NA	NA	NA	NA	NA	NA	NA	NA	NA	NA	NA	NA	NA	NA	NA	NA	NA	NA	RINH	RINH	2003-04-16 12:00:00	3	2	H	2003	113	DMM02317.R1A	17020016	567	2002-11-13 07:34:00	2003-04-16	2002-11-13	11
413	2004	2004_231	3D9.1BF16224AC	231	NA	NA	256	NA	NA	NA	NA	NA	2004-08-18 12:13:00	2004-08-18 12:21:00	NA	NA	2004-09-12 15:32:00	2004-09-12 16:54:00	NA	NA	NA	NA	NA	NA	NA	NA	NA	NA	NA	NA	NA	NA	NA	NA	RINH	RINH	2003-04-16 12:00:00	3	2	H	2003	132	DMM02317.R3A	17020016	567	2002-11-13 07:44:00	2003-04-16	2002-11-13	11
414	2004	2004_204	3D9.1BF1852A3A	204	NA	NA	217	NA	NA	NA	NA	NA	2004-07-22 09:43:00	2004-07-22 12:45:00	NA	NA	2004-08-04 05:24:00	2004-08-04 07:16:00	NA	NA	NA	NA	NA	NA	NA	NA	NA	NA	NA	NA	NA	NA	NA	NA	RINH	RINH	2003-04-16 12:00:00	3	2	H	2003	116	DMM02320.R2A	17020016	567	2002-11-16 07:59:00	2003-04-16	2002-11-16	11
415	2004	2004_222	3D9.1BF173905F	222	NA	NA	NA	NA	NA	NA	NA	NA	2004-08-09 10:50:00	2004-08-09 11:07:00	NA	NA	NA	NA	NA	NA	NA	NA	NA	NA	NA	NA	NA	NA	NA	NA	NA	NA	NA	NA	SIMILR	WELH	2003-05-16 12:30:00	3	2	H	2003	91	DMM03136.WR	17020005	858.119.003	2003-05-16 10:04:00	2003-05-16	2003-05-16	5
416	2004	2004_248	3D9.1BF1778887	248	NA	NA	254	NA	NA	NA	NA	NA	2004-09-04 13:10:00	2004-09-04 14:41:00	NA	NA	2004-09-10 02:42:00	2004-09-10 06:16:00	NA	NA	NA	NA	NA	NA	NA	NA	NA	NA	NA	NA	NA	NA	NA	NA	RINH	RINH	2003-04-16 12:00:00	3	2	H	2003	131	DMM02316.R2A	17020016	567	2002-11-12 07:58:00	2003-04-16	2002-11-12	11
417	2004	2004_245	3D9.1BF1778191	245	NA	NA	253	NA	NA	NA	NA	NA	2004-09-01 06:59:00	2004-09-01 06:59:00	NA	NA	2004-09-09 05:46:00	2004-09-09 07:51:00	NA	NA	NA	NA	NA	NA	NA	NA	NA	NA	NA	NA	NA	NA	NA	NA	RINH	RINH	2003-04-16 12:00:00	3	2	H	2003	102	DMM02315.R1A	17020016	567	2002-11-11 11:42:00	2003-04-16	2002-11-11	11
418	2004	2004_248	3D9.1BF186AC6D	248	NA	NA	254	NA	NA	NA	NA	NA	2004-09-04 09:52:00	2004-09-04 10:02:00	NA	NA	2004-09-10 06:05:00	2004-09-10 08:18:00	NA	NA	NA	NA	NA	NA	NA	NA	NA	NA	NA	NA	NA	NA	NA	NA	RINH	RINH	2003-04-16 12:00:00	3	2	H	2003	123	DMM02318.R2A	17020016	567	2002-11-14 07:56:00	2003-04-16	2002-11-14	11
419	2004	2004_224	3D9.1BF15FDD61	224	NA	NA	NA	NA	NA	NA	NA	NA	2004-08-11 18:18:00	2004-08-11 18:37:00	NA	NA	NA	NA	NA	NA	NA	NA	NA	NA	NA	NA	NA	NA	NA	NA	NA	NA	NA	NA	TWISPR	WELH	2003-05-06 11:40:00	3	2	H	2003	112	DMM03126.WR2	17020005	843.066.018	2003-05-06 10:36:00	2003-05-06	2003-05-06	5
420	2004	2004_231	3D9.1BF15A4C49	231	NA	NA	243	253	NA	250	248	NA	2004-08-18 08:21:00	2004-08-18 08:36:00	NA	NA	2004-08-30 10:08:00	2004-08-30 11:27:00	NA	NA	NA	NA	NA	NA	NA	NA	2004-09-04 12:59:00	2004-09-04 13:04:00	2004-09-06 15:12:00	2004-09-06 15:41:00	NA	NA	2004-09-09 19:21:00	2004-09-09 19:21:00	CHIWAR	EBNK	2003-04-30 12:00:00	3	2	H	2003	111	DMM02283.E2A	17020010	754.077	2002-10-10 07:53:00	2003-04-30	2002-10-10	10
421	2004	2004_232	3D9.1BF17E604C	232	NA	NA	252	NA	NA	260	257	NA	2004-08-19 08:10:00	2004-08-19 08:51:00	NA	NA	2004-09-08 05:47:00	2004-09-08 05:59:00	NA	NA	NA	NA	NA	NA	NA	NA	2004-09-13 10:36:00	2004-09-13 10:36:00	2004-09-16 09:09:00	2004-09-16 09:19:00	NA	NA	NA	NA	NASONC	CHEL	2003-04-15 12:00:00	3	2	H	2003	103	DMM02281.C1A	17020005	754.089	2002-10-08 06:37:00	2003-04-15	2002-10-08	10
422	2004	2004_232	3D9.1BF15EF0A2	232	NA	NA	249	259	NA	256	253	NA	2004-08-19 04:30:00	2004-08-19 04:45:00	NA	NA	2004-09-05 12:38:00	2004-09-05 13:46:00	NA	NA	NA	NA	NA	NA	NA	NA	2004-09-09 14:53:00	2004-09-09 14:59:00	2004-09-12 06:05:00	2004-09-12 06:05:00	NA	NA	2004-09-15 11:42:00	2004-09-15 11:43:00	OKANR	WELH	2003-05-14 13:05:00	3	2	H	2003	103	DMM03134.WR2	17020005	858.098	2003-05-14 10:03:00	2003-05-14	2003-05-14	5
423	2004	2004_215	3D9.1BF17BF567	215	260	256	254	NA	NA	NA	NA	NA	2004-08-02 20:00:00	2004-08-03 04:40:00	NA	NA	2004-09-10 13:44:00	2004-09-10 14:49:00	2004-09-12 06:30:00	2004-09-12 06:33:00	NA	NA	NA	NA	2004-09-16 10:59:00	2004-09-16 11:59:00	NA	NA	NA	NA	NA	NA	NA	NA	TUCR	TUCR	2003-05-14 10:00:00	3	2	W	2003	206	MLS03133.SMT	17060107	522.100.003	2003-05-13 10:00:00	2003-05-14	2003-05-13	5
424	2004	2004_232	3D9.1BF17DF078	232	NA	NA	244	270	NA	255	250	NA	2004-08-19 13:20:00	2004-08-19 14:21:00	NA	NA	2004-08-31 14:26:00	2004-08-31 14:40:00	NA	NA	NA	NA	NA	NA	NA	NA	2004-09-06 17:00:00	2004-09-07 07:51:00	2004-09-11 11:41:00	2004-09-11 11:41:00	NA	NA	2004-09-26 15:45:00	2004-09-26 15:51:00	CHIWAR	EBNK	2003-04-28 16:15:00	3	2	H	2003	NA	DMM03118.X11	17020010	754.077.013	2003-04-28 13:23:00	2003-04-28	2003-04-28	4
425	2004	2004_191	3D9.1BF185EC6C	191	NA	NA	197	NA	NA	NA	NA	NA	2004-07-09 14:27:00	2004-07-09 14:27:00	NA	NA	2004-07-15 05:26:00	2004-07-15 07:01:00	NA	NA	NA	NA	NA	NA	NA	NA	NA	NA	NA	NA	NA	NA	NA	NA	RINH	RINH	2003-04-16 12:00:00	3	2	H	2003	112	DMM02318.R1A	17020016	567	2002-11-14 07:55:00	2003-04-16	2002-11-14	11
426	2004	2004_191	3D9.1BF16E46AA	191	NA	NA	200	257	NA	NA	209	NA	2004-07-09 09:57:00	2004-07-09 14:25:00	NA	NA	2004-07-18 12:57:00	2004-07-18 15:32:00	NA	NA	NA	NA	NA	NA	NA	NA	2004-07-27 19:52:00	2004-07-27 20:04:00	NA	NA	NA	NA	2004-09-13 17:10:00	2004-09-13 17:10:00	METHR	WELH	2003-04-30 10:40:00	3	2	H	2003	104	DMM03120.WR2	17020005	843.104	2003-04-30 09:40:00	2003-04-30	2003-04-30	4
427	2004	2004_232	3D9.1BF17810CF	232	NA	NA	265	NA	NA	NA	NA	NA	2004-08-19 08:15:00	2004-08-19 09:15:00	NA	NA	2004-09-21 05:01:00	2004-09-21 06:32:00	NA	NA	NA	NA	NA	NA	NA	NA	NA	NA	NA	NA	NA	NA	NA	NA	RINH	RINH	2003-04-16 12:00:00	3	2	H	2003	126	DMM02319.R1A	17020016	567	2002-11-15 07:46:00	2003-04-16	2002-11-15	11
428	2004	2004_229	3D9.1BF1716B8C	229	NA	NA	244	257	NA	254	250	NA	2004-08-16 17:35:00	2004-08-16 17:35:00	NA	NA	2004-08-31 08:38:00	2004-08-31 10:16:00	NA	NA	NA	NA	NA	NA	NA	NA	2004-09-06 11:52:00	2004-09-06 11:52:00	2004-09-10 06:09:00	2004-09-10 06:09:00	NA	NA	2004-09-13 12:33:00	2004-09-13 12:33:00	OKANR	WELH	2003-05-08 15:05:00	3	2	H	2003	89	DMM03128.WR3	17020005	858.098	2003-05-08 14:04:00	2003-05-08	2003-05-08	5
429	2004	2004_229	3D9.1BF15DD2DE	229	NA	NA	236	250	NA	244	241	NA	2004-08-16 15:38:00	2004-08-16 16:24:00	NA	NA	2004-08-23 06:36:00	2004-08-23 08:01:00	NA	NA	NA	NA	NA	NA	NA	NA	2004-08-28 11:24:00	2004-08-28 11:29:00	2004-08-31 23:19:00	2004-08-31 23:19:00	NA	NA	2004-09-06 11:08:00	2004-09-06 11:09:00	WINT	WINT	2003-04-23 12:00:00	3	2	H	2003	167	DMM03016.WI1	17020008	843.081	2003-01-16 06:54:00	2003-04-23	2003-01-16	1
430	2004	2004_191	3D9.1BF1864018	191	NA	NA	NA	NA	NA	212	207	NA	2004-07-09 19:39:00	2004-07-09 19:43:00	NA	NA	NA	NA	NA	NA	NA	NA	NA	NA	NA	NA	2004-07-25 13:28:00	2004-07-25 13:28:00	2004-07-30 12:18:00	2004-07-30 12:18:00	NA	NA	NA	NA	RINH	RINH	2003-04-16 12:00:00	3	2	H	2003	99	DMM02318.R1A	17020016	567	2002-11-14 07:55:00	2003-04-16	2002-11-14	11
431	2004	2004_215	3D9.1BF15AC074	215	NA	NA	NA	NA	NA	NA	NA	NA	2004-08-02 12:22:00	2004-08-02 13:06:00	NA	NA	NA	NA	NA	NA	NA	NA	NA	NA	NA	NA	NA	NA	NA	NA	NA	NA	NA	NA	CHIWAR	EBNK	2003-04-30 12:00:00	3	2	H	2003	87	DMM02283.E2A	17020010	754.077	2002-10-10 07:53:00	2003-04-30	2002-10-10	10
432	2004	2004_203	3D9.1BF1449C98	203	NA	NA	245	NA	NA	NA	NA	NA	2004-07-21 08:38:00	2004-07-22 10:56:00	NA	NA	2004-09-01 06:29:00	2004-09-01 07:53:00	NA	NA	NA	NA	NA	NA	NA	NA	NA	NA	NA	NA	NA	NA	NA	NA	RINH	RINH	2003-04-16 12:00:00	3	2	H	2003	138	DMM02315.R2A	17020016	567	2002-11-11 11:37:00	2003-04-16	2002-11-11	11
433	2004	2004_192	3D9.1BF177A28B	192	NA	NA	198	228	NA	NA	213	NA	2004-07-10 09:38:00	2004-07-10 10:33:00	NA	NA	2004-07-16 05:30:00	2004-07-16 07:15:00	NA	NA	NA	NA	NA	NA	NA	NA	2004-07-31 18:47:00	2004-07-31 18:47:00	NA	NA	NA	NA	2004-08-15 14:52:00	2004-08-15 14:53:00	RINH	RINH	2003-04-16 12:00:00	3	2	H	2003	105	DMM02319.R1A	17020016	567	2002-11-15 07:46:00	2003-04-16	2002-11-15	11
434	2004	2004_229	3D9.1BF1778262	229	NA	NA	NA	NA	NA	NA	NA	NA	2004-08-16 18:56:00	2004-08-16 19:48:00	NA	NA	NA	NA	NA	NA	NA	NA	NA	NA	NA	NA	NA	NA	NA	NA	NA	NA	NA	NA	RINH	RINH	2003-04-16 12:00:00	3	2	H	2003	126	DMM02316.R2A	17020016	567	2002-11-12 07:58:00	2003-04-16	2002-11-12	11
435	2004	2004_192	3D9.1BF1769A64	192	NA	NA	NA	NA	NA	NA	NA	NA	2004-07-10 16:47:00	2004-07-10 17:55:00	NA	NA	NA	NA	NA	NA	NA	NA	NA	NA	NA	NA	NA	NA	NA	NA	NA	NA	NA	NA	RINH	RINH	2003-04-16 12:00:00	3	2	H	2003	130	DMM02319.R3A	17020016	567	2002-11-15 07:49:00	2003-04-16	2002-11-15	11
436	2004	2004_215	3D9.1BF186026E	215	NA	NA	248	NA	NA	NA	NA	NA	2004-08-02 05:49:00	2004-08-02 05:53:00	NA	NA	2004-09-04 05:03:00	2004-09-04 06:55:00	NA	NA	NA	NA	NA	NA	NA	NA	NA	NA	NA	NA	NA	NA	NA	NA	RINH	RINH	2003-04-16 12:00:00	3	2	H	2003	119	DMM02318.R1A	17020016	567	2002-11-14 07:55:00	2003-04-16	2002-11-14	11
437	2004	2004_232	3D9.1BF1870C76	232	NA	257	256	NA	NA	274	270	NA	2004-08-19 07:27:00	2004-08-19 07:41:00	NA	NA	2004-09-12 06:14:00	2004-09-12 07:48:00	2004-09-13 17:39:00	2004-09-13 17:42:00	NA	NA	NA	NA	NA	NA	2004-09-26 17:31:00	2004-09-26 17:31:00	2004-09-30 12:11:00	2004-09-30 12:15:00	NA	NA	NA	NA	RINH	RINH	2003-04-16 12:00:00	3	2	H	2003	124	DMM02318.R1A	17020016	567	2002-11-14 07:55:00	2003-04-16	2002-11-14	11
438	2004	2004_229	3D9.1BF1867AC2	229	NA	NA	243	NA	NA	NA	253	NA	2004-08-16 07:59:00	2004-08-16 09:24:00	NA	NA	2004-08-30 12:19:00	2004-08-30 13:52:00	NA	NA	NA	NA	NA	NA	NA	NA	2004-09-09 10:29:00	2004-09-09 12:08:00	NA	NA	NA	NA	NA	NA	RINH	RINH	2003-04-16 12:00:00	3	2	H	2003	115	DMM02319.R1A	17020016	567	2002-11-15 07:46:00	2003-04-16	2002-11-15	11
439	2004	2004_225	3D9.1BF162DA29	225	NA	NA	263	NA	NA	NA	NA	NA	2004-08-12 09:36:00	2004-08-13 02:20:00	NA	NA	2004-09-19 12:16:00	2004-09-19 13:34:00	NA	NA	NA	NA	NA	NA	NA	NA	NA	NA	NA	NA	NA	NA	NA	NA	RINH	RINH	2003-04-16 12:00:00	3	2	H	2003	116	DMM02317.R1A	17020016	567	2002-11-13 07:34:00	2003-04-16	2002-11-13	11
440	2004	2004_229	3D9.1BF177100E	229	NA	NA	NA	NA	NA	NA	NA	NA	2004-08-16 09:31:00	2004-08-16 10:13:00	NA	NA	NA	NA	NA	NA	NA	NA	NA	NA	NA	NA	NA	NA	NA	NA	NA	NA	NA	NA	RINH	RINH	2003-04-16 12:00:00	3	2	H	2003	134	DMM02317.R1A	17020016	567	2002-11-13 07:34:00	2003-04-16	2002-11-13	11
441	2004	2004_232	3D9.1BF186C48F	232	NA	NA	264	NA	NA	NA	NA	NA	2004-08-19 01:45:00	2004-08-19 02:08:00	NA	NA	2004-09-20 16:16:00	2004-09-20 17:26:00	NA	NA	NA	NA	NA	NA	NA	NA	NA	NA	NA	NA	NA	NA	NA	NA	RINH	RINH	2003-04-16 12:00:00	3	2	H	2003	127	DMM02317.R2A	17020016	567	2002-11-13 07:41:00	2003-04-16	2002-11-13	11
442	2004	2004_215	3D9.1BF14AAA9D	215	NA	NA	245	NA	NA	NA	252	NA	2004-08-02 13:08:00	2004-08-02 13:11:00	NA	NA	2004-09-01 11:55:00	2004-09-01 13:11:00	NA	NA	NA	NA	NA	NA	NA	NA	2004-09-08 09:26:00	2004-09-08 10:55:00	NA	NA	NA	NA	NA	NA	RINH	RINH	2003-04-16 12:00:00	3	2	H	2003	117	DMM02315.R1A	17020016	567	2002-11-11 11:42:00	2003-04-16	2002-11-11	11
443	2004	2004_229	3D9.1BF17674FF	229	NA	NA	NA	NA	NA	NA	NA	NA	2004-08-16 08:38:00	2004-08-16 08:42:00	NA	NA	NA	NA	NA	NA	NA	NA	NA	NA	NA	NA	NA	NA	NA	NA	NA	NA	NA	NA	RINH	RINH	2003-04-16 12:00:00	3	2	H	2003	113	DMM02316.R1A	17020016	567	2002-11-12 07:50:00	2003-04-16	2002-11-12	11
444	2004	2004_262	3D9.1BF1704062	262	NA	NA	268	483	NA	276	274	NA	2004-09-18 18:40:00	2004-09-18 19:41:00	NA	NA	2004-09-24 14:23:00	2004-09-24 15:17:00	NA	NA	NA	NA	NA	NA	NA	NA	2004-09-30 05:24:00	2004-09-30 05:38:00	2004-10-02 22:40:00	2004-10-02 22:40:00	NA	NA	2005-04-28 11:13:00	2005-04-28 11:15:00	NASONC	EBNK	2003-04-30 16:00:00	3	2	H	2003	NA	DMM03120.X08	17020010	754.089.012	2003-04-30 13:29:00	2003-04-30	2003-04-30	4
445	2004	2004_215	3D9.1BF0EDA68A	215	277	271	269	NA	NA	NA	NA	NA	2004-08-02 06:02:00	2004-08-02 06:45:00	NA	NA	2004-09-25 16:36:00	2004-09-25 18:37:00	2004-09-27 09:08:00	2004-09-27 09:10:00	NA	NA	NA	NA	2004-10-03 13:29:00	2004-10-03 14:23:00	NA	NA	NA	NA	NA	NA	NA	NA	LOOKGC	LOOKGC	2001-03-21 00:00:00	3	2	W	2001	72	PTL01080.T01	17060104	522.271.137.001	2001-03-21 11:05:00	2001-03-21	2001-03-21	3
446	2004	2004_262	3D9.1BF12FB57F	262	276	271	269	NA	NA	NA	NA	NA	2004-09-18 06:51:00	2004-09-18 07:26:00	NA	NA	2004-09-25 07:45:00	2004-09-25 07:57:00	2004-09-27 05:59:00	2004-09-27 06:02:00	NA	NA	NA	NA	2004-10-02 13:08:00	2004-10-02 14:52:00	NA	NA	NA	NA	NA	NA	NA	NA	CFCTRP	CFCTRP	2001-10-31 17:20:00	3	2	W	2002	189	JJL01304.CFT	17060303	522.224.120.037.113.003	2001-10-31 09:39:00	2001-10-31	2001-10-31	10
447	2004	2004_225	3D9.1BF1629095	225	NA	NA	NA	NA	NA	NA	NA	NA	2004-08-12 12:25:00	2004-08-12 12:56:00	NA	NA	NA	NA	NA	NA	NA	NA	NA	NA	NA	NA	NA	NA	NA	NA	NA	NA	NA	NA	RINH	RINH	2003-04-16 12:00:00	3	2	H	2003	134	DMM02317.R3A	17020016	567	2002-11-13 07:44:00	2003-04-16	2002-11-13	11
448	2004	2004_229	3D9.1BF1865330	229	NA	NA	NA	NA	NA	NA	NA	NA	2004-08-16 07:22:00	2004-08-16 07:28:00	NA	NA	NA	NA	NA	NA	NA	NA	NA	NA	NA	NA	NA	NA	NA	NA	NA	NA	NA	NA	RINH	RINH	2003-04-16 12:00:00	3	2	H	2003	118	DMM02318.R2A	17020016	567	2002-11-14 07:56:00	2003-04-16	2002-11-14	11
449	2004	2004_232	3D9.1BF15A4BC3	232	NA	NA	244	NA	NA	253	249	NA	2004-08-19 11:12:00	2004-08-19 12:06:00	NA	NA	2004-08-31 19:00:00	2004-08-31 19:29:00	NA	NA	NA	NA	NA	NA	NA	NA	2004-09-05 11:15:00	2004-09-06 08:06:00	2004-09-09 05:43:00	2004-09-09 05:43:00	NA	NA	NA	NA	CHIWAR	EBNK	2003-04-29 12:00:00	3	2	H	2003	NA	DMM03119.X04	17020010	754.077.013	2003-04-29 08:04:00	2003-04-29	2003-04-29	4
450	2004	2004_263	3D9.1BF16FEF9C	263	NA	NA	270	290	NA	287	276	NA	2004-09-19 07:38:00	2004-09-19 07:47:00	NA	NA	2004-09-26 06:24:00	2004-09-26 07:37:00	NA	NA	NA	NA	NA	NA	NA	NA	2004-10-02 09:44:00	2004-10-02 09:50:00	2004-10-13 01:32:00	2004-10-13 01:32:00	NA	NA	2004-10-16 14:02:00	2004-10-16 14:05:00	TWISPR	WELH	2003-05-06 15:00:00	3	2	H	2003	115	DMM03126.WR3	17020005	843.066.018	2003-05-06 13:58:00	2003-05-06	2003-05-06	5
451	2004	2004_232	3D9.1BF17767E0	232	NA	NA	237	NA	NA	NA	NA	NA	2004-08-19 16:25:00	2004-08-19 16:25:00	NA	NA	2004-08-24 04:28:00	2004-08-24 06:42:00	NA	NA	NA	NA	NA	NA	NA	NA	NA	NA	NA	NA	NA	NA	NA	NA	RINH	RINH	2003-04-16 12:00:00	3	2	H	2003	113	DMM02320.R2A	17020016	567	2002-11-16 07:59:00	2003-04-16	2002-11-16	11
452	2004	2004_232	3D9.1BF15C47D7	232	NA	NA	253	264	NA	NA	259	NA	2004-08-19 09:44:00	2004-08-19 10:33:00	NA	NA	2004-09-09 15:32:00	2004-09-09 17:19:00	NA	NA	NA	NA	NA	NA	NA	NA	2004-09-15 07:18:00	2004-09-15 07:18:00	NA	NA	NA	NA	2004-09-20 11:00:00	2004-09-20 11:00:00	TWISPR	WELH	2003-05-02 10:40:00	3	2	H	2003	108	DMM03122.WR	17020005	843.066.018	2003-05-02 09:19:00	2003-05-02	2003-05-02	5
453	2004	2004_229	3D9.1BF185455F	229	NA	NA	NA	NA	NA	NA	NA	NA	2004-08-16 07:36:00	2004-08-16 08:22:00	NA	NA	NA	NA	NA	NA	NA	NA	NA	NA	NA	NA	NA	NA	NA	NA	NA	NA	NA	NA	NASONC	CHEL	2003-04-15 12:00:00	3	2	H	2003	114	DMM02282.C1A	17020005	754.089	2002-10-09 06:42:00	2003-04-15	2002-10-09	10
454	2004	2004_217	3D9.1BF186D568	217	NA	NA	246	NA	NA	NA	NA	NA	2004-08-04 09:01:00	2004-08-04 09:21:00	NA	NA	2004-09-02 06:02:00	2004-09-02 07:28:00	NA	NA	NA	NA	NA	NA	NA	NA	NA	NA	NA	NA	NA	NA	NA	NA	RINH	RINH	2003-04-16 12:00:00	3	2	H	2003	133	DMM02316.R3A	17020016	567	2002-11-12 08:00:00	2003-04-16	2002-11-12	11
455	2004	2004_215	3D9.1BF163B70E	215	NA	NA	246	NA	NA	NA	NA	NA	2004-08-02 17:22:00	2004-08-02 17:48:00	NA	NA	2004-09-02 05:34:00	2004-09-02 07:52:00	NA	NA	NA	NA	NA	NA	NA	NA	NA	NA	NA	NA	NA	NA	NA	NA	RINH	RINH	2003-04-16 12:00:00	3	2	H	2003	123	DMM02317.R1A	17020016	567	2002-11-13 07:34:00	2003-04-16	2002-11-13	11
456	2004	2004_229	3D9.1BF15A5B7E	229	NA	NA	268	NA	NA	275	273	NA	2004-08-16 15:03:00	2004-08-16 16:00:00	NA	NA	2004-09-24 19:00:00	2004-09-24 19:00:00	NA	NA	NA	NA	NA	NA	NA	NA	2004-09-29 14:55:00	2004-09-29 15:07:00	2004-10-01 16:17:00	2004-10-01 16:17:00	NA	NA	NA	NA	CHIWAR	EBNK	2003-04-30 12:00:00	3	2	H	2003	113	DMM02288.E1A	17020010	754.077	2002-10-15 06:38:00	2003-04-30	2002-10-15	10
457	2004	2004_215	3D9.1BF1852699	215	NA	NA	220	NA	NA	NA	NA	NA	2004-08-02 08:31:00	2004-08-02 09:09:00	NA	NA	2004-08-07 07:07:00	2004-08-07 07:26:00	NA	NA	NA	NA	NA	NA	NA	NA	NA	NA	NA	NA	NA	NA	NA	NA	RINH	RINH	2003-04-16 12:00:00	3	2	H	2003	137	DMM02318.R3A	17020016	567	2002-11-14 07:58:00	2003-04-16	2002-11-14	11
458	2004	2004_216	3D9.1BF18777F4	216	NA	NA	257	NA	NA	NA	NA	NA	2004-08-03 14:03:00	2004-08-03 14:40:00	NA	NA	2004-09-13 10:39:00	2004-09-13 10:53:00	NA	NA	NA	NA	NA	NA	NA	NA	NA	NA	NA	NA	NA	NA	NA	NA	RINH	RINH	2003-04-16 12:00:00	3	2	H	2003	124	DMM02319.R1A	17020016	567	2002-11-15 07:46:00	2003-04-16	2002-11-15	11
459	2004	2004_232	3D9.1BF1630945	232	NA	NA	246	265	NA	NA	NA	NA	2004-08-19 09:36:00	2004-08-19 10:50:00	NA	NA	2004-09-02 10:17:00	2004-09-02 10:39:00	NA	NA	NA	NA	NA	NA	NA	NA	NA	NA	NA	NA	NA	NA	2004-09-21 15:59:00	2004-09-21 15:59:00	TWISPR	WELH	2003-05-06 11:30:00	3	2	H	2003	86	DMM03126.WR	17020005	843.066.018	2003-05-06 10:03:00	2003-05-06	2003-05-06	5
460	2004	2004_264	3D9.1BF18003E5	264	NA	NA	272	NA	NA	287	279	NA	2004-09-20 11:53:00	2004-09-20 12:00:00	NA	NA	2004-09-28 05:40:00	2004-09-28 06:47:00	NA	NA	NA	NA	NA	NA	NA	NA	2004-10-05 08:45:00	2004-10-05 08:46:00	2004-10-13 09:18:00	2004-10-13 09:28:00	NA	NA	NA	NA	CHIWAR	EBNK	2003-04-28 16:15:00	3	2	H	2003	NA	DMM03118.X11	17020010	754.077.013	2003-04-28 13:23:00	2003-04-28	2003-04-28	4
461	2004	2004_233	3D9.1BF1761E17	233	NA	NA	247	261	NA	NA	253	NA	2004-08-20 13:36:00	2004-08-20 14:26:00	NA	NA	2004-09-03 17:25:00	2004-09-03 18:44:00	NA	NA	NA	NA	NA	NA	NA	NA	2004-09-09 14:29:00	2004-09-09 14:59:00	NA	NA	NA	NA	2004-09-17 12:48:00	2004-09-17 12:49:00	CHEWUR	WELH	2003-04-29 10:40:00	3	2	H	2003	90	DMM03119.WR	17020005	843.080.026	2003-04-29 09:36:00	2003-04-29	2003-04-29	4
462	2004	2004_209	3D9.1BF1759DA2	209	NA	NA	246	257	NA	NA	250	NA	2004-07-27 09:42:00	2004-07-27 11:39:00	NA	NA	2004-09-02 03:14:00	2004-09-02 03:34:00	NA	NA	NA	NA	NA	NA	NA	NA	2004-09-06 15:35:00	2004-09-06 15:35:00	NA	NA	NA	NA	2004-09-13 08:11:00	2004-09-13 08:13:00	CHEWUR	WELH	2003-04-28 16:00:00	3	2	H	2003	127	DMM03118.WR2	17020005	843.080.026	2003-04-28 14:45:00	2003-04-28	2003-04-28	4
463	2004	2004_264	3D9.1BF161E81F	264	NA	NA	275	292	NA	NA	283	NA	2004-09-20 14:12:00	2004-09-20 14:57:00	NA	NA	2004-10-01 09:13:00	2004-10-01 10:37:00	NA	NA	NA	NA	NA	NA	NA	NA	2004-10-09 09:06:00	2004-10-09 09:10:00	NA	NA	NA	NA	2004-10-18 10:39:00	2004-10-18 10:39:00	SIMILR	WELH	2003-05-14 16:30:00	3	2	H	2003	119	DMM03134.WR3	17020005	858.119.003	2003-05-14 13:53:00	2003-05-14	2003-05-14	5
464	2004	2004_230	3D9.1BF15DB0DC	230	NA	NA	237	253	NA	NA	NA	NA	2004-08-17 13:09:00	2004-08-17 14:03:00	NA	NA	2004-08-24 11:02:00	2004-08-24 12:39:00	NA	NA	NA	NA	NA	NA	NA	NA	NA	NA	NA	NA	NA	NA	2004-09-09 11:44:00	2004-09-09 11:44:00	TWIS2P	WELH	2003-05-12 12:00:00	3	2	H	2003	96	DMM03132.ARM	17020005	843.066.002	2003-05-12 08:21:00	2003-05-12	2003-05-12	5
465	2004	2004_173	3D9.1BF1525107	173	293	287	180	NA	NA	NA	NA	NA	2004-06-21 12:12:00	2004-06-21 13:20:00	NA	NA	2004-06-28 06:51:00	2004-06-28 09:40:00	2004-10-13 21:21:00	2004-10-13 21:25:00	NA	NA	NA	NA	2004-10-19 15:10:00	2004-10-19 16:23:00	NA	NA	NA	NA	NA	NA	NA	NA	WALLAR	WALLAR	2002-05-20 12:30:00	3	2	W	2002	182	GES02140.BGD	17070102	509.068	2002-05-20 09:48:00	2002-05-20	2002-05-20	5
466	2004	2004_224	3D9.1BF186DA51	224	NA	NA	250	NA	NA	NA	268	NA	2004-08-11 07:40:00	2004-08-11 08:14:00	NA	NA	2004-09-06 14:36:00	2004-09-06 15:27:00	NA	NA	NA	NA	NA	NA	NA	NA	2004-09-24 06:53:00	2004-09-24 06:58:00	NA	NA	NA	NA	NA	NA	RINH	RINH	2003-04-16 12:00:00	3	2	H	2003	135	DMM02316.R2A	17020016	567	2002-11-12 07:58:00	2003-04-16	2002-11-12	11
467	2004	2004_218	3D9.1BF1870F6C	218	NA	NA	NA	NA	NA	NA	NA	NA	2004-08-05 08:26:00	2004-08-05 08:32:00	NA	NA	NA	NA	NA	NA	NA	NA	NA	NA	NA	NA	NA	NA	NA	NA	NA	NA	NA	NA	RINH	RINH	2003-04-16 12:00:00	3	2	H	2003	114	DMM02318.R1A	17020016	567	2002-11-14 07:55:00	2003-04-16	2002-11-14	11
468	2004	2004_233	3D9.1BF186D2AD	233	NA	NA	253	NA	NA	NA	NA	NA	2004-08-20 07:25:00	2004-08-20 07:36:00	NA	NA	2004-09-09 05:56:00	2004-09-09 05:56:00	NA	NA	NA	NA	NA	NA	NA	NA	NA	NA	NA	NA	NA	NA	NA	NA	RINH	RINH	2003-04-16 12:00:00	3	2	H	2003	115	DMM02316.R3A	17020016	567	2002-11-12 08:00:00	2003-04-16	2002-11-12	11
469	2004	2004_216	3D9.1BF186DD59	216	NA	NA	NA	NA	NA	NA	NA	NA	2004-08-03 23:24:00	2004-08-03 23:24:00	NA	NA	NA	NA	NA	NA	NA	NA	NA	NA	NA	NA	NA	NA	NA	NA	NA	NA	NA	NA	RINH	RINH	2003-04-16 12:00:00	3	2	H	2003	126	DMM02317.R2A	17020016	567	2002-11-13 07:41:00	2003-04-16	2002-11-13	11
470	2004	2004_216	3D9.1BF185D5B8	216	NA	NA	NA	NA	NA	NA	NA	NA	2004-08-03 09:21:00	2004-08-03 10:20:00	NA	NA	NA	NA	NA	NA	NA	NA	NA	NA	NA	NA	NA	NA	NA	NA	NA	NA	NA	NA	RINH	RINH	2003-04-16 12:00:00	3	2	H	2003	115	DMM02319.R2A	17020016	567	2002-11-15 07:47:00	2003-04-16	2002-11-15	11
471	2004	2004_213	3D9.1BF15FE842	213	NA	NA	NA	NA	NA	NA	NA	NA	2004-07-31 15:02:00	2004-07-31 16:02:00	NA	NA	NA	NA	NA	NA	NA	NA	NA	NA	NA	NA	NA	NA	NA	NA	NA	NA	NA	NA	TWISPR	WELH	2003-05-08 12:00:00	3	2	H	2003	104	DMM03128.WR	17020005	843.066.018	2003-05-08 09:27:00	2003-05-08	2003-05-08	5
472	2004	2004_265	3D9.1BF1774A5E	265	NA	NA	271	NA	NA	NA	NA	NA	2004-09-21 07:23:00	2004-09-21 07:59:00	NA	NA	2004-09-27 07:06:00	2004-09-27 08:27:00	NA	NA	NA	NA	NA	NA	NA	NA	NA	NA	NA	NA	NA	NA	NA	NA	RINH	RINH	2003-04-16 12:00:00	3	2	H	2003	102	DMM02315.R1A	17020016	567	2002-11-11 11:42:00	2003-04-16	2002-11-11	11
473	2004	2004_265	3D9.1BF177F166	265	NA	NA	273	NA	NA	NA	NA	NA	2004-09-21 07:02:00	2004-09-21 07:31:00	NA	NA	2004-09-29 06:44:00	2004-09-29 06:57:00	NA	NA	NA	NA	NA	NA	NA	NA	NA	NA	NA	NA	NA	NA	NA	NA	RINH	RINH	2003-04-16 12:00:00	3	2	H	2003	127	DMM02315.R3A	17020016	567	2002-11-11 11:36:00	2003-04-16	2002-11-11	11
474	2004	2004_265	3D9.1BF1787916	265	NA	NA	274	NA	NA	NA	NA	NA	2004-09-21 09:01:00	2004-09-21 14:25:00	NA	NA	2004-09-30 09:40:00	2004-09-30 10:46:00	NA	NA	NA	NA	NA	NA	NA	NA	NA	NA	NA	NA	NA	NA	NA	NA	RINH	RINH	2003-04-16 12:00:00	3	2	H	2003	127	DMM02318.R2A	17020016	567	2002-11-14 07:56:00	2003-04-16	2002-11-14	11
475	2004	2004_216	3D9.1BF17C2E9A	216	NA	NA	NA	NA	NA	NA	NA	NA	2004-08-03 05:55:00	2004-08-03 05:55:00	NA	NA	NA	NA	NA	NA	NA	NA	NA	NA	NA	NA	NA	NA	NA	NA	NA	NA	NA	NA	IMNTRP	IMNTRP	2003-04-14 21:40:00	3	2	W	2003	197	PJC03104.NT1	17060102	522.308.007	2003-04-14 20:44:00	2003-04-14	2003-04-14	4
476	2004	2004_224	3D9.1BF17E8232	224	NA	NA	NA	NA	NA	278	275	NA	2004-08-11 16:14:00	2004-08-11 17:01:00	NA	NA	NA	NA	NA	NA	NA	NA	NA	NA	NA	NA	2004-10-01 10:28:00	2004-10-01 10:28:00	2004-10-04 08:50:00	2004-10-04 08:50:00	NA	NA	NA	NA	NASONC	CHEL	2003-04-15 12:00:00	3	2	H	2003	93	DMM02281.C2A	17020005	754.089	2002-10-08 07:40:00	2003-04-15	2002-10-08	10
477	2004	2004_265	3D9.1BF18676A6	265	NA	NA	NA	NA	NA	NA	NA	NA	2004-09-21 15:24:00	2004-09-21 16:13:00	NA	NA	NA	NA	NA	NA	NA	NA	NA	NA	NA	NA	NA	NA	NA	NA	NA	NA	NA	NA	RINH	RINH	2003-04-16 12:00:00	3	2	H	2003	109	DMM02318.R1A	17020016	567	2002-11-14 07:55:00	2003-04-16	2002-11-14	11
478	2004	2004_199	3D9.1BF1777CB6	199	NA	NA	252	NA	NA	NA	NA	NA	2004-07-17 07:23:00	2004-07-17 08:07:00	NA	NA	2004-09-08 20:59:00	2004-09-08 23:27:00	NA	NA	NA	NA	NA	NA	NA	NA	NA	NA	NA	NA	NA	NA	NA	NA	RINH	RINH	2003-04-16 12:00:00	3	2	H	2003	128	DMM02319.R2A	17020016	567	2002-11-15 07:47:00	2003-04-16	2002-11-15	11
479	2004	2004_202	3D9.1BF169A6B3	202	276	268	266	NA	NA	NA	NA	NA	2004-07-20 08:36:00	2004-07-20 18:41:00	NA	NA	2004-09-22 11:43:00	2004-09-22 12:45:00	2004-09-24 15:54:00	2004-09-24 16:21:00	NA	NA	NA	NA	2004-10-02 12:26:00	2004-10-02 14:41:00	NA	NA	NA	NA	NA	NA	NA	NA	IMNTRP	IMNTRP	2002-04-20 00:04:00	3	2	W	2002	190	JAH02109.NT1	17060102	522.308.007	2002-04-19 19:51:00	2002-04-20	2002-04-19	4
480	2004	2004_266	3D9.1BF17E78A4	266	NA	NA	274	286	NA	282	279	NA	2004-09-22 19:37:00	2004-09-22 21:34:00	NA	NA	2004-09-30 06:10:00	2004-09-30 07:12:00	NA	NA	NA	NA	NA	NA	NA	NA	2004-10-05 09:23:00	2004-10-05 09:24:00	2004-10-08 08:47:00	2004-10-08 08:53:00	NA	NA	2004-10-12 13:58:00	2004-10-12 13:59:00	NASONC	CHEL	2003-04-15 12:00:00	3	2	H	2003	99	DMM02281.C2A	17020005	754.089	2002-10-08 07:40:00	2003-04-15	2002-10-08	10
481	2004	2004_202	3D9.1BF17826A1	202	NA	NA	213	NA	NA	NA	NA	NA	2004-07-20 06:20:00	2004-07-20 06:30:00	NA	NA	2004-07-31 05:41:00	2004-07-31 07:56:00	NA	NA	NA	NA	NA	NA	NA	NA	NA	NA	NA	NA	NA	NA	NA	NA	RINH	RINH	2003-04-16 12:00:00	3	2	H	2003	134	DMM02319.R3A	17020016	567	2002-11-15 07:49:00	2003-04-16	2002-11-15	11
482	2004	2004_202	3D9.1BF1638A49	202	NA	NA	NA	NA	NA	NA	NA	NA	2004-07-20 10:27:00	2004-07-20 11:59:00	NA	NA	NA	NA	NA	NA	NA	NA	NA	NA	NA	NA	NA	NA	NA	NA	NA	NA	NA	NA	RINH	RINH	2003-04-16 12:00:00	3	2	H	2003	117	DMM02317.R1A	17020016	567	2002-11-13 07:34:00	2003-04-16	2002-11-13	11
483	2004	2004_203	3D9.1BF1462031	203	NA	NA	NA	NA	NA	NA	NA	NA	2004-07-21 10:33:00	2004-07-21 12:39:00	NA	NA	NA	NA	NA	NA	NA	NA	NA	NA	NA	NA	NA	NA	NA	NA	NA	NA	NA	NA	RINH	RINH	2003-04-16 12:00:00	3	2	H	2003	125	DMM02315.R1A	17020016	567	2002-11-11 11:42:00	2003-04-16	2002-11-11	11
484	2004	2004_266	3D9.1BF176AD6F	266	NA	NA	272	NA	NA	NA	NA	NA	2004-09-22 23:05:00	2004-09-22 23:18:00	NA	NA	2004-09-28 16:03:00	2004-09-28 16:15:00	NA	NA	NA	NA	NA	NA	NA	NA	NA	NA	NA	NA	NA	NA	NA	NA	RINH	RINH	2003-04-16 12:00:00	3	2	H	2003	118	DMM02318.R2A	17020016	567	2002-11-14 07:56:00	2003-04-16	2002-11-14	11
485	2004	2004_224	3D9.1BF178004D	224	NA	NA	NA	NA	NA	NA	NA	NA	2004-08-11 06:16:00	2004-08-11 06:24:00	NA	NA	NA	NA	NA	NA	NA	NA	NA	NA	NA	NA	NA	NA	NA	NA	NA	NA	NA	NA	RINH	RINH	2003-04-16 12:00:00	3	2	H	2003	109	DMM02316.R1A	17020016	567	2002-11-12 07:50:00	2003-04-16	2002-11-12	11
486	2004	2004_266	3D9.1BF1786C8B	266	NA	NA	272	NA	NA	NA	NA	NA	2004-09-22 06:18:00	2004-09-22 06:56:00	NA	NA	2004-09-28 09:44:00	2004-09-28 11:06:00	NA	NA	NA	NA	NA	NA	NA	NA	NA	NA	NA	NA	NA	NA	NA	NA	RINH	RINH	2003-04-16 12:00:00	3	2	H	2003	114	DMM02320.R1A	17020016	567	2002-11-16 08:02:00	2003-04-16	2002-11-16	11
487	2004	2004_230	3D9.1BF176903C	230	NA	NA	270	NA	NA	NA	NA	NA	2004-08-17 12:22:00	2004-08-17 12:34:00	NA	NA	2004-09-26 14:10:00	2004-09-26 14:28:00	NA	NA	NA	NA	NA	NA	NA	NA	NA	NA	NA	NA	NA	NA	NA	NA	RINH	RINH	2003-04-16 12:00:00	3	2	H	2003	110	DMM02316.R1A	17020016	567	2002-11-12 07:50:00	2003-04-16	2002-11-12	11
488	2004	2004_266	3D9.1BF177DA49	266	NA	NA	273	NA	NA	NA	NA	NA	2004-09-22 17:49:00	2004-09-22 17:57:00	NA	NA	2004-09-29 22:34:00	2004-09-30 05:57:00	NA	NA	NA	NA	NA	NA	NA	NA	NA	NA	NA	NA	NA	NA	NA	NA	RINH	RINH	2003-04-16 12:00:00	3	2	H	2003	136	DMM02319.R3A	17020016	567	2002-11-15 07:49:00	2003-04-16	2002-11-15	11
489	2004	2004_213	3D9.1BF1449BC3	213	NA	NA	NA	NA	NA	NA	NA	NA	2004-07-31 06:48:00	2004-07-31 06:58:00	NA	NA	NA	NA	NA	NA	NA	NA	NA	NA	NA	NA	NA	NA	NA	NA	NA	NA	NA	NA	RINH	RINH	2003-04-16 12:00:00	3	2	H	2003	130	DMM02315.R2A	17020016	567	2002-11-11 11:37:00	2003-04-16	2002-11-11	11
490	2004	2004_203	3D9.1BF1767113	203	NA	NA	NA	NA	NA	NA	NA	NA	2004-07-21 16:36:00	2004-07-21 16:46:00	NA	NA	NA	NA	NA	NA	NA	NA	NA	NA	NA	NA	NA	NA	NA	NA	NA	NA	NA	NA	RINH	RINH	2003-04-16 12:00:00	3	2	H	2003	109	DMM02316.R1A	17020016	567	2002-11-12 07:50:00	2003-04-16	2002-11-12	11
491	2004	2004_267	3D9.1BF15ADE3D	267	NA	NA	NA	NA	NA	NA	NA	NA	2004-09-23 17:56:00	2004-09-23 18:01:00	NA	NA	NA	NA	NA	NA	NA	NA	NA	NA	NA	NA	NA	NA	NA	NA	NA	NA	NA	NA	CHIWAR	EBNK	2003-04-30 12:00:00	3	2	H	2003	115	DMM02287.E2A	17020010	754.077	2002-10-14 07:34:00	2003-04-30	2002-10-14	10
492	2004	2004_233	3D9.1BF16021DC	233	NA	NA	285	295	NA	NA	290	NA	2004-08-20 07:06:00	2004-08-20 08:06:00	NA	NA	2004-10-11 22:05:00	2004-10-12 05:52:00	NA	NA	NA	NA	NA	NA	NA	NA	2004-10-16 14:26:00	2004-10-16 14:38:00	NA	NA	NA	NA	2004-10-21 15:20:00	2004-10-21 15:21:00	TWISPR	WELH	2003-05-06 15:00:00	3	2	H	2003	99	DMM03126.WR3	17020005	843.066.018	2003-05-06 13:58:00	2003-05-06	2003-05-06	5
493	2004	2004_267	3D9.1BF16F37A3	267	NA	NA	274	286	NA	283	281	NA	2004-09-23 05:56:00	2004-09-23 06:50:00	NA	NA	2004-09-30 09:12:00	2004-09-30 10:51:00	NA	NA	NA	NA	NA	NA	NA	NA	2004-10-07 16:28:00	2004-10-07 16:34:00	2004-10-09 22:28:00	2004-10-09 22:31:00	NA	NA	2004-10-12 18:41:00	2004-10-12 18:43:00	METHR	WELH	2003-04-30 10:40:00	3	2	H	2003	103	DMM03120.WR2	17020005	843.104	2003-04-30 09:40:00	2003-04-30	2003-04-30	4
494	2004	2004_267	3D9.1BF15F7C9A	267	NA	NA	277	292	NA	289	285	NA	2004-09-23 13:27:00	2004-09-23 15:39:00	NA	NA	2004-10-03 08:07:00	2004-10-03 10:34:00	NA	NA	NA	NA	NA	NA	NA	NA	2004-10-11 10:49:00	2004-10-11 10:57:00	2004-10-15 02:14:00	2004-10-15 02:22:00	NA	NA	2004-10-18 08:11:00	2004-10-18 08:11:00	TWISPR	WELH	2003-05-02 10:40:00	3	2	H	2003	108	DMM03122.WR	17020005	843.066.018	2003-05-02 09:19:00	2003-05-02	2003-05-02	5
495	2004	2004_230	3D9.1BF15B4781	230	NA	NA	244	254	NA	251	249	NA	2004-08-17 08:23:00	2004-08-17 12:34:00	NA	NA	2004-08-31 15:23:00	2004-08-31 16:20:00	NA	NA	NA	NA	NA	NA	NA	NA	2004-09-05 07:26:00	2004-09-05 07:33:00	2004-09-07 22:15:00	2004-09-07 22:15:00	NA	NA	2004-09-10 16:22:00	2004-09-10 16:22:00	METHR	WELH	2003-04-30 10:40:00	3	2	H	2003	108	DMM03120.WR2	17020005	843.104	2003-04-30 09:40:00	2003-04-30	2003-04-30	4
496	2004	2004_199	3D9.1BF17753B8	199	NA	NA	NA	NA	NA	NA	NA	NA	2004-07-17 09:34:00	2004-07-17 12:19:00	NA	NA	NA	NA	NA	NA	NA	NA	NA	NA	NA	NA	NA	NA	NA	NA	NA	NA	NA	NA	RINH	RINH	2003-04-16 12:00:00	3	2	H	2003	129	DMM02316.R3A	17020016	567	2002-11-12 08:00:00	2003-04-16	2002-11-12	11
497	2004	2004_199	3D9.1BF169E322	199	298	291	287	NA	NA	NA	NA	NA	2004-07-17 16:11:00	2004-07-17 16:28:00	NA	NA	2004-10-13 14:08:00	2004-10-13 16:45:00	2004-10-17 14:55:00	2004-10-17 15:00:00	NA	NA	NA	NA	2004-10-24 14:54:00	2004-10-24 16:06:00	NA	NA	NA	NA	NA	NA	NA	NA	LOOKGC	LOOKGC	2003-03-15 11:45:00	3	2	W	2003	128	SJB03074.T01	17060104	522.271.137.001	2003-03-15 09:25:00	2003-03-15	2003-03-15	3
498	2004	2004_268	3D9.1BF184C497	268	NA	NA	274	NA	NA	288	281	NA	2004-09-24 13:11:00	2004-09-24 13:44:00	NA	NA	2004-09-30 04:49:00	2004-09-30 06:49:00	NA	NA	NA	NA	NA	NA	NA	NA	2004-10-07 09:04:00	2004-10-07 09:45:00	2004-10-14 07:54:00	2004-10-14 08:13:00	NA	NA	NA	NA	RINH	RINH	2003-04-16 12:00:00	3	2	H	2003	116	DMM02319.R2A	17020016	567	2002-11-15 07:47:00	2003-04-16	2002-11-15	11
499	2004	2004_268	3D9.1BF15A6078	268	NA	NA	275	301	NA	294	287	NA	2004-09-24 11:51:00	2004-09-24 15:45:00	NA	NA	2004-10-01 05:32:00	2004-10-01 07:16:00	NA	NA	NA	NA	NA	NA	NA	NA	2004-10-13 05:55:00	2004-10-13 05:55:00	2004-10-20 15:44:00	2004-10-20 15:44:00	NA	NA	2004-10-27 07:25:00	2004-10-27 07:26:00	CHIWAR	EBNK	2003-04-28 14:15:00	3	2	H	2003	NA	DMM03118.X10	17020010	754.077.013	2003-04-28 13:14:00	2003-04-28	2003-04-28	4
500	2004	2004_268	3D9.1BF1778DE6	268	NA	NA	277	NA	NA	NA	NA	NA	2004-09-24 10:14:00	2004-09-24 10:23:00	NA	NA	2004-10-03 09:15:00	2004-10-03 11:23:00	NA	NA	NA	NA	NA	NA	NA	NA	NA	NA	NA	NA	NA	NA	NA	NA	RINH	RINH	2003-04-16 12:00:00	3	2	H	2003	124	DMM02316.R2A	17020016	567	2002-11-12 07:58:00	2003-04-16	2002-11-12	11
501	2004	2004_268	3D9.1BF1801BEB	268	NA	NA	275	NA	NA	NA	NA	NA	2004-09-24 11:59:00	2004-09-24 17:02:00	NA	NA	2004-10-01 08:54:00	2004-10-01 09:07:00	NA	NA	NA	NA	NA	NA	NA	NA	NA	NA	NA	NA	NA	NA	NA	NA	CHIWAR	EBNK	2003-04-28 11:30:00	3	2	H	2003	NA	DMM03118.X08	17020010	754.077.013	2003-04-28 09:15:00	2003-04-28	2003-04-28	4
502	2004	2004_203	3D9.1BF186791A	203	NA	NA	210	NA	NA	NA	234	NA	2004-07-21 06:48:00	2004-07-21 12:52:00	NA	NA	2004-07-28 07:52:00	2004-07-28 09:34:00	NA	NA	NA	NA	NA	NA	NA	NA	2004-08-21 09:31:00	2004-08-21 09:31:00	NA	NA	NA	NA	NA	NA	RINH	RINH	2003-04-16 12:00:00	3	2	H	2003	118	DMM02319.R3A	17020016	567	2002-11-15 07:49:00	2003-04-16	2002-11-15	11
503	2004	2004_210	3D9.1BF185EF2E	210	NA	NA	254	NA	NA	NA	NA	NA	2004-07-28 07:24:00	2004-07-28 08:09:00	NA	NA	2004-09-10 07:26:00	2004-09-10 09:10:00	NA	NA	NA	NA	NA	NA	NA	NA	NA	NA	NA	NA	NA	NA	NA	NA	RINH	RINH	2003-04-16 12:00:00	3	2	H	2003	124	DMM02319.R2A	17020016	567	2002-11-15 07:47:00	2003-04-16	2002-11-15	11
504	2004	2004_237	3D9.1BF1633D97	237	NA	NA	247	261	NA	258	254	NA	2004-08-24 02:09:00	2004-08-24 03:14:00	NA	NA	2004-09-03 06:35:00	2004-09-03 07:48:00	NA	NA	NA	NA	NA	NA	NA	NA	2004-09-10 15:51:00	2004-09-10 15:55:00	2004-09-14 05:00:00	2004-09-14 05:00:00	NA	NA	2004-09-17 15:02:00	2004-09-17 15:02:00	METHR	WELH	2003-04-30 10:40:00	3	2	H	2003	102	DMM03120.WR2	17020005	843.104	2003-04-30 09:40:00	2003-04-30	2003-04-30	4
505	2004	2004_269	3D9.1BF1675DFE	269	287	279	276	NA	NA	NA	NA	NA	2004-09-25 08:22:00	2004-09-25 08:31:00	NA	NA	2004-10-02 17:48:00	2004-10-02 18:03:00	2004-10-05 14:14:00	2004-10-05 14:18:00	NA	NA	NA	NA	2004-10-13 08:14:00	2004-10-13 09:24:00	NA	NA	NA	NA	NA	NA	NA	NA	TUCR	TUCR	2002-05-04 22:30:00	3	2	W	2002	183	MLS02124.SMT	17060107	522.100.003	2002-05-04 22:22:00	2002-05-04	2002-05-04	5
506	2004	2004_237	3D9.1BF17288FA	237	NA	NA	NA	NA	NA	NA	NA	NA	2004-08-24 13:28:00	2004-08-24 13:48:00	NA	NA	NA	NA	NA	NA	NA	NA	NA	NA	NA	NA	NA	NA	NA	NA	NA	NA	NA	NA	OKANR	WELH	2003-05-08 13:00:00	3	2	H	2003	105	DMM03128.WR2	17020005	858.098	2003-05-08 11:22:00	2003-05-08	2003-05-08	5
507	2004	2004_237	3D9.1BF1601BF5	237	NA	NA	243	252	NA	249	247	NA	2004-08-24 13:29:00	2004-08-24 14:13:00	NA	NA	2004-08-30 03:26:00	2004-08-30 03:45:00	NA	NA	NA	NA	NA	NA	NA	NA	2004-09-03 07:56:00	2004-09-03 07:57:00	2004-09-05 07:24:00	2004-09-05 07:25:00	NA	NA	2004-09-08 15:22:00	2004-09-08 15:23:00	TWISPR	WELH	2003-05-01 16:00:00	3	2	H	2003	111	DMM03121.WR4	17020005	843.066.018	2003-05-01 14:07:00	2003-05-01	2003-05-01	5
508	2004	2004_247	3D9.1BF18709EA	247	NA	NA	254	NA	NA	NA	NA	NA	2004-09-03 09:58:00	2004-09-03 10:03:00	NA	NA	2004-09-10 15:15:00	2004-09-10 17:07:00	NA	NA	NA	NA	NA	NA	NA	NA	NA	NA	NA	NA	NA	NA	NA	NA	RINH	RINH	2003-04-16 12:00:00	3	2	H	2003	121	DMM02320.R1A	17020016	567	2002-11-16 08:02:00	2003-04-16	2002-11-16	11
509	2004	2004_270	3D9.1BF16E3E2B	270	NA	NA	277	290	NA	287	282	NA	2004-09-26 13:24:00	2004-09-26 14:23:00	NA	NA	2004-10-03 10:00:00	2004-10-03 11:32:00	NA	NA	NA	NA	NA	NA	NA	NA	2004-10-08 14:51:00	2004-10-08 14:54:00	2004-10-13 15:29:00	2004-10-13 15:37:00	NA	NA	2004-10-16 12:17:00	2004-10-16 12:26:00	CHEWUR	WELH	2003-05-07 13:30:00	3	2	H	2003	96	DMM03127.WR4	17020005	843.080.026	2003-05-07 12:03:00	2003-05-07	2003-05-07	5
510	2004	2004_237	3D9.1BF171A241	237	NA	NA	243	254	NA	251	247	NA	2004-08-24 15:36:00	2004-08-24 16:35:00	NA	NA	2004-08-30 06:52:00	2004-08-30 07:04:00	NA	NA	NA	NA	NA	NA	NA	NA	2004-09-03 05:56:00	2004-09-03 06:04:00	2004-09-07 17:32:00	2004-09-07 17:57:00	NA	NA	2004-09-10 07:22:00	2004-09-10 07:24:00	CHEWUR	WELH	2003-04-30 14:00:00	3	2	H	2003	91	DMM03120.WR3	17020005	843.080.026	2003-04-30 12:48:00	2003-04-30	2003-04-30	4
511	2004	2004_270	3D9.1BF15D7939	270	NA	NA	293	307	NA	304	300	NA	2004-09-26 12:45:00	2004-09-26 13:56:00	NA	NA	2004-10-19 07:03:00	2004-10-19 07:20:00	NA	NA	NA	NA	NA	NA	NA	NA	2004-10-26 12:08:00	2004-10-26 12:48:00	2004-10-30 07:12:00	2004-10-30 07:32:00	NA	NA	2004-11-02 13:38:00	2004-11-02 13:39:00	TWISPR	WELH	2003-05-02 10:40:00	3	2	H	2003	118	DMM03122.WR	17020005	843.066.018	2003-05-02 09:19:00	2003-05-02	2003-05-02	5
512	2004	2004_247	3D9.1BF177E99B	247	NA	NA	265	NA	NA	NA	297	NA	2004-09-03 07:44:00	2004-09-03 08:29:00	NA	NA	2004-09-21 06:16:00	2004-09-21 07:26:00	NA	NA	NA	NA	NA	NA	NA	NA	2004-10-23 12:41:00	2004-10-23 12:45:00	NA	NA	NA	NA	NA	NA	RINH	RINH	2003-04-16 12:00:00	3	2	H	2003	130	DMM02318.R1A	17020016	567	2002-11-14 07:55:00	2003-04-16	2002-11-14	11
513	2004	2004_247	3D9.1BF17FCFA2	247	NA	NA	NA	NA	NA	NA	NA	NA	2004-09-03 20:59:00	2004-09-04 06:10:00	NA	NA	NA	NA	NA	NA	NA	NA	NA	NA	NA	NA	NA	NA	NA	NA	NA	NA	NA	NA	CHIWAR	EBNK	2003-04-28 16:15:00	3	2	H	2003	NA	DMM03118.X11	17020010	754.077.013	2003-04-28 13:23:00	2003-04-28	2003-04-28	4
514	2004	2004_231	3D9.1BF184CDF9	231	NA	NA	252	NA	NA	NA	NA	NA	2004-08-18 08:42:00	2004-08-18 09:24:00	NA	NA	2004-09-08 12:35:00	2004-09-08 13:44:00	NA	NA	NA	NA	NA	NA	NA	NA	NA	NA	NA	NA	NA	NA	NA	NA	RINH	RINH	2003-04-16 12:00:00	3	2	H	2003	115	DMM02318.R2A	17020016	567	2002-11-14 07:56:00	2003-04-16	2002-11-14	11
515	2004	2004_203	3D9.1BF15B09CE	203	NA	NA	213	NA	NA	NA	NA	NA	2004-07-21 10:08:00	2004-07-21 14:13:00	NA	NA	2004-07-31 07:26:00	2004-07-31 07:44:00	NA	NA	NA	NA	NA	NA	NA	NA	NA	NA	NA	NA	NA	NA	NA	NA	RINH	RINH	2003-04-16 12:00:00	3	2	H	2003	126	DMM02317.R3A	17020016	567	2002-11-13 07:44:00	2003-04-16	2002-11-13	11
516	2004	2004_222	3D9.1BF1765E18	222	NA	NA	252	NA	NA	NA	NA	NA	2004-08-09 12:45:00	2004-08-09 12:54:00	NA	NA	2004-09-08 12:02:00	2004-09-08 13:19:00	NA	NA	NA	NA	NA	NA	NA	NA	NA	NA	NA	NA	NA	NA	NA	NA	RINH	RINH	2003-04-16 12:00:00	3	2	H	2003	122	DMM02317.R2A	17020016	567	2002-11-13 07:41:00	2003-04-16	2002-11-13	11
517	2004	2004_247	3D9.1BF15EEECC	247	NA	NA	NA	NA	NA	NA	NA	NA	2004-09-03 07:29:00	2004-09-03 07:29:00	NA	NA	NA	NA	NA	NA	NA	NA	NA	NA	NA	NA	NA	NA	NA	NA	NA	NA	NA	NA	TWISPR	WELH	2003-05-07 10:50:00	3	2	H	2003	93	DMM03127.WR	17020005	843.066.018	2003-05-07 09:52:00	2003-05-07	2003-05-07	5
518	2004	2004_222	3D9.1BF1869672	222	NA	NA	244	NA	NA	NA	NA	NA	2004-08-09 08:50:00	2004-08-09 08:53:00	NA	NA	2004-08-31 11:03:00	2004-09-01 08:24:00	NA	NA	NA	NA	NA	NA	NA	NA	NA	NA	NA	NA	NA	NA	NA	NA	RINH	RINH	2003-04-16 12:00:00	3	2	H	2003	134	DMM02318.R2A	17020016	567	2002-11-14 07:56:00	2003-04-16	2002-11-14	11
519	2004	2004_222	3D9.1BF17787C7	222	NA	NA	237	NA	NA	NA	NA	NA	2004-08-09 09:11:00	2004-08-09 09:51:00	NA	NA	2004-08-24 15:16:00	2004-08-24 16:52:00	NA	NA	NA	NA	NA	NA	NA	NA	NA	NA	NA	NA	NA	NA	NA	NA	RINH	RINH	2003-04-16 12:00:00	3	2	H	2003	117	DMM02318.R2A	17020016	567	2002-11-14 07:56:00	2003-04-16	2002-11-14	11
520	2004	2004_247	3D9.1BF16BA378	247	260	255	253	NA	NA	NA	NA	NA	2004-09-03 15:46:00	2004-09-03 15:53:00	NA	NA	2004-09-09 14:28:00	2004-09-09 14:39:00	2004-09-11 19:10:00	2004-09-11 19:16:00	NA	NA	NA	NA	2004-09-16 13:56:00	2004-09-16 14:59:00	NA	NA	NA	NA	NA	NA	NA	NA	YANKFK	MAVA	2003-04-28 13:30:00	3	2	H	2003	216	DTV03052.M15	17040212	522.303.591	2003-02-21 06:51:00	2003-04-28	2003-02-21	2
521	2004	2004_273	3D9.1BF1558CBB	273	NA	NA	NA	NA	NA	NA	NA	NA	2004-09-29 12:04:00	2004-09-29 14:23:00	NA	NA	NA	NA	NA	NA	NA	NA	NA	NA	NA	NA	NA	NA	NA	NA	NA	NA	NA	NA	DWORMS	DWOR	2002-04-23 12:00:00	3	2	H	2002	233	LRB02099.P09	17060306	522.224.065	2002-04-09 13:08:00	2002-04-23	2002-04-09	4
522	2004	2004_247	3D9.1BF1670C97	247	260	254	253	NA	NA	NA	NA	NA	2004-09-03 06:52:00	2004-09-03 07:50:00	NA	NA	2004-09-09 06:49:00	2004-09-09 08:20:00	2004-09-10 14:57:00	2004-09-10 15:12:00	NA	NA	NA	NA	2004-09-16 12:41:00	2004-09-16 13:50:00	NA	NA	NA	NA	NA	NA	NA	NA	TUCR	TUCR	2002-05-28 12:50:00	3	2	W	2002	169	MLS02148.SMT	17060107	522.100.003	2002-05-28 12:42:00	2002-05-28	2002-05-28	5
523	2004	2004_247	3D9.1BF15A607C	247	NA	NA	256	270	NA	NA	263	NA	2004-09-03 07:57:00	2004-09-03 09:34:00	NA	NA	2004-09-12 11:02:00	2004-09-12 11:21:00	NA	NA	NA	NA	NA	NA	NA	NA	2004-09-19 08:56:00	2004-09-19 08:56:00	NA	NA	NA	NA	2004-09-26 15:37:00	2004-09-26 15:39:00	CHIWAR	EBNK	2003-04-30 12:00:00	3	2	H	2003	109	DMM02283.E2A	17020010	754.077	2002-10-10 07:53:00	2003-04-30	2002-10-10	10
524	2004	2004_222	3D9.1BF15AD507	222	NA	NA	267	NA	NA	282	274	NA	2004-08-09 11:07:00	2004-08-09 11:28:00	NA	NA	2004-09-23 15:18:00	2004-09-24 05:52:00	NA	NA	NA	NA	NA	NA	NA	NA	2004-09-30 08:09:00	2004-09-30 08:09:00	2004-10-08 08:18:00	2004-10-08 08:18:00	NA	NA	NA	NA	CHIWAR	EBNK	2003-04-29 12:00:00	3	2	H	2003	NA	DMM03119.X04	17020010	754.077.013	2003-04-29 08:04:00	2003-04-29	2003-04-29	4
525	2004	2004_225	3D9.1BF172B7A6	225	NA	NA	246	259	NA	254	251	NA	2004-08-12 16:09:00	2004-08-12 16:46:00	NA	NA	2004-09-02 14:49:00	2004-09-02 14:59:00	NA	NA	NA	NA	NA	NA	NA	NA	2004-09-07 12:22:00	2004-09-07 12:27:00	2004-09-10 04:25:00	2004-09-10 04:25:00	NA	NA	2004-09-15 11:14:00	2004-09-15 11:14:00	METHR	WELH	2003-05-02 11:30:00	3	2	H	2003	106	DMM03122.WR2	17020005	843.104	2003-05-02 10:30:00	2003-05-02	2003-05-02	5
526	2004	2004_247	3D9.1BF15D70B2	247	NA	NA	259	274	NA	271	NA	NA	2004-09-03 11:04:00	2004-09-03 11:34:00	NA	NA	2004-09-15 23:51:00	2004-09-16 01:56:00	NA	NA	NA	NA	NA	NA	NA	NA	NA	NA	2004-09-27 10:07:00	2004-09-27 10:07:00	NA	NA	2004-09-30 02:28:00	2004-09-30 02:28:00	TWISPR	WELH	2003-05-07 10:50:00	3	2	H	2003	111	DMM03127.WR	17020005	843.066.018	2003-05-07 09:52:00	2003-05-07	2003-05-07	5
527	2004	2004_225	3D9.1BF176419C	225	NA	439	247	NA	NA	NA	270	NA	2004-08-12 13:34:00	2004-08-12 14:29:00	NA	NA	2004-09-03 18:12:00	2004-09-04 05:46:00	2005-03-15 03:32:00	2005-03-15 05:17:00	NA	NA	NA	NA	NA	NA	2004-09-26 16:20:00	2004-09-26 16:20:00	NA	NA	NA	NA	NA	NA	RINH	RINH	2003-04-16 12:00:00	3	2	H	2003	127	DMM02319.R3A	17020016	567	2002-11-15 07:49:00	2003-04-16	2002-11-15	11
528	2004	2004_231	3D9.1BF15E25A9	231	NA	NA	256	274	NA	268	261	NA	2004-08-18 14:28:00	2004-08-18 14:35:00	NA	NA	2004-09-12 07:25:00	2004-09-12 07:25:00	NA	NA	NA	NA	NA	NA	NA	NA	2004-09-17 16:19:00	2004-09-17 16:22:00	2004-09-24 18:31:00	2004-09-24 18:35:00	NA	NA	2004-09-30 12:47:00	2004-09-30 12:49:00	TWISPR	WELH	2003-05-02 10:40:00	3	2	H	2003	114	DMM03122.WR	17020005	843.066.018	2003-05-02 09:19:00	2003-05-02	2003-05-02	5
529	2004	2004_225	3D9.1BF15B234D	225	NA	NA	255	NA	NA	NA	NA	NA	2004-08-12 08:33:00	2004-08-12 09:44:00	NA	NA	2004-09-11 05:38:00	2004-09-11 07:28:00	NA	NA	NA	NA	NA	NA	NA	NA	NA	NA	NA	NA	NA	NA	NA	NA	RINH	RINH	2003-04-16 12:00:00	3	2	H	2003	144	DMM02317.R3A	17020016	567	2002-11-13 07:44:00	2003-04-16	2002-11-13	11
530	2004	2004_275	3D9.1BF15ADFFB	275	NA	NA	NA	NA	NA	NA	NA	NA	2004-10-01 07:00:00	2004-10-01 07:53:00	NA	NA	NA	NA	NA	NA	NA	NA	NA	NA	NA	NA	NA	NA	NA	NA	NA	NA	NA	NA	NASONC	CHEL	2003-04-15 12:00:00	3	2	H	2003	108	DMM02281.C2A	17020005	754.089	2002-10-08 07:40:00	2003-04-15	2002-10-08	10
531	2004	2004_228	3D9.1BF17834CB	228	NA	NA	252	NA	NA	NA	NA	NA	2004-08-15 11:46:00	2004-08-15 11:58:00	NA	NA	2004-09-08 23:31:00	2004-09-08 23:56:00	NA	NA	NA	NA	NA	NA	NA	NA	NA	NA	NA	NA	NA	NA	NA	NA	RINH	RINH	2003-04-16 12:00:00	3	2	H	2003	102	DMM02316.R1A	17020016	567	2002-11-12 07:50:00	2003-04-16	2002-11-12	11
532	2004	2004_228	3D9.1BF17C4607	228	261	254	251	NA	NA	NA	NA	NA	2004-08-15 18:48:00	2004-08-16 05:16:00	NA	NA	2004-09-07 07:18:00	2004-09-07 07:34:00	2004-09-10 04:16:00	2004-09-10 05:17:00	NA	NA	NA	NA	2004-09-17 08:02:00	2004-09-17 09:53:00	NA	NA	NA	NA	NA	NA	NA	NA	IMNTRP	IMNTRP	2003-05-14 22:23:00	3	2	H	2003	286	PJC03134.NT1	17060102	522.308.007	2003-05-14 21:48:00	2003-05-14	2003-05-14	5
533	2004	2004_224	3D9.1BF1709EE1	224	NA	NA	NA	NA	NA	NA	NA	NA	2004-08-11 14:07:00	2004-08-11 14:18:00	NA	NA	NA	NA	NA	NA	NA	NA	NA	NA	NA	NA	NA	NA	NA	NA	NA	NA	NA	NA	METHR	WELH	2003-05-02 11:30:00	3	2	H	2003	99	DMM03122.WR2	17020005	843.104	2003-05-02 10:30:00	2003-05-02	2003-05-02	5
534	2004	2004_225	3D9.1BF17E28C9	225	NA	NA	266	329	NA	NA	275	NA	2004-08-12 15:19:00	2004-08-12 15:25:00	NA	NA	2004-09-22 09:34:00	2004-09-22 10:58:00	NA	NA	NA	NA	NA	NA	NA	NA	2004-10-01 12:58:00	2004-10-01 13:08:00	NA	NA	NA	NA	2004-11-24 22:50:00	2004-11-24 22:50:00	NASONC	CHEL	2003-04-15 12:00:00	3	2	H	2003	122	DMM02280.C2A	17020005	754.089	2002-10-07 08:30:00	2003-04-15	2002-10-07	10
535	2004	2004_224	3D9.1BF176331D	224	NA	NA	NA	NA	NA	NA	NA	NA	2004-08-11 08:05:00	2004-08-11 08:43:00	NA	NA	NA	NA	NA	NA	NA	NA	NA	NA	NA	NA	NA	NA	NA	NA	NA	NA	NA	NA	RINH	RINH	2003-04-16 12:00:00	3	2	H	2003	139	DMM02319.R3A	17020016	567	2002-11-15 07:49:00	2003-04-16	2002-11-15	11
536	2004	2004_200	3D9.1BF1777A47	200	NA	NA	NA	NA	NA	NA	NA	NA	2004-07-18 06:49:00	2004-07-18 08:04:00	NA	NA	NA	NA	NA	NA	NA	NA	NA	NA	NA	NA	NA	NA	NA	NA	NA	NA	NA	NA	RINH	RINH	2003-04-16 12:00:00	3	2	H	2003	134	DMM02315.R3A	17020016	567	2002-11-11 11:36:00	2003-04-16	2002-11-11	11
537	2004	2004_228	3D9.1BF1636093	228	NA	NA	252	NA	NA	NA	NA	NA	2004-08-15 15:50:00	2004-08-16 09:59:00	NA	NA	2004-09-08 11:33:00	2004-09-08 13:17:00	NA	NA	NA	NA	NA	NA	NA	NA	NA	NA	NA	NA	NA	NA	NA	NA	RINH	RINH	2003-04-16 12:00:00	3	2	H	2003	144	DMM02317.R3A	17020016	567	2002-11-13 07:44:00	2003-04-16	2002-11-13	11
538	2004	2004_248	3D9.1BF16258C1	248	NA	NA	253	263	NA	261	258	NA	2004-09-04 14:16:00	2004-09-04 15:03:00	NA	NA	2004-09-09 14:04:00	2004-09-09 15:11:00	NA	NA	NA	NA	NA	NA	NA	NA	2004-09-14 07:13:00	2004-09-14 07:14:00	2004-09-17 09:29:00	2004-09-17 09:32:00	NA	NA	2004-09-19 22:57:00	2004-09-19 22:57:00	CHEWUR	WELH	2003-05-01 10:30:00	3	2	H	2003	95	DMM03121.WR	17020005	843.080.026	2003-05-01 09:12:00	2003-05-01	2003-05-01	5
539	2004	2004_228	3D9.1BF177A1A1	228	NA	NA	262	NA	NA	NA	NA	NA	2004-08-15 11:04:00	2004-08-15 11:14:00	NA	NA	2004-09-18 00:02:00	2004-09-18 02:54:00	NA	NA	NA	NA	NA	NA	NA	NA	NA	NA	NA	NA	NA	NA	NA	NA	RINH	RINH	2003-04-16 12:00:00	3	2	H	2003	121	DMM02317.R1A	17020016	567	2002-11-13 07:34:00	2003-04-16	2002-11-13	11
540	2004	2004_279	3D9.1BF177FC76	279	NA	NA	285	NA	NA	NA	NA	NA	2004-10-05 13:15:00	2004-10-05 14:38:00	NA	NA	2004-10-11 05:11:00	2004-10-11 06:33:00	NA	NA	NA	NA	NA	NA	NA	NA	NA	NA	NA	NA	NA	NA	NA	NA	RINH	RINH	2003-04-16 12:00:00	3	2	H	2003	114	DMM02319.R1A	17020016	567	2002-11-15 07:46:00	2003-04-16	2002-11-15	11
541	2004	2004_224	3D9.1BF161DB54	224	NA	NA	250	NA	NA	NA	NA	NA	2004-08-11 16:22:00	2004-08-11 16:33:00	NA	NA	2004-09-06 04:28:00	2004-09-06 05:57:00	NA	NA	NA	NA	NA	NA	NA	NA	NA	NA	NA	NA	NA	NA	NA	NA	RINH	RINH	2003-04-16 12:00:00	3	2	H	2003	131	DMM02317.R1A	17020016	567	2002-11-13 07:34:00	2003-04-16	2002-11-13	11
542	2004	2004_245	3D9.1BF177D87E	245	NA	NA	NA	NA	NA	NA	NA	NA	2004-09-01 18:27:00	2004-09-02 03:28:00	NA	NA	NA	NA	NA	NA	NA	NA	NA	NA	NA	NA	NA	NA	NA	NA	NA	NA	NA	NA	RINH	RINH	2003-04-16 12:00:00	3	2	H	2003	118	DMM02316.R3A	17020016	567	2002-11-12 08:00:00	2003-04-16	2002-11-12	11
543	2004	2004_245	3D9.1BF16F493D	245	NA	NA	251	263	NA	261	257	NA	2004-09-01 12:51:00	2004-09-01 13:31:00	NA	NA	2004-09-07 16:03:00	2004-09-07 17:19:00	NA	NA	NA	NA	NA	NA	NA	NA	2004-09-13 08:20:00	2004-09-13 08:20:00	2004-09-17 09:47:00	2004-09-17 09:52:00	NA	NA	2004-09-19 20:59:00	2004-09-19 20:59:00	CHEWUR	WELH	2003-05-16 12:45:00	3	2	H	2003	86	DMM03136.WR2	17020005	843.080.026	2003-05-16 10:44:00	2003-05-16	2003-05-16	5
544	2004	2004_224	3D9.1BF17E0B3F	224	NA	NA	NA	NA	NA	NA	NA	NA	2004-08-11 10:38:00	2004-08-11 10:48:00	NA	NA	NA	NA	NA	NA	NA	NA	NA	NA	NA	NA	NA	NA	NA	NA	NA	NA	NA	NA	NASONC	CHEL	2003-04-15 12:00:00	3	2	H	2003	100	DMM02280.C2A	17020005	754.089	2002-10-07 08:30:00	2003-04-15	2002-10-07	10
545	2004	2004_224	3D9.1BF14B7E9A	224	NA	NA	257	NA	NA	NA	NA	NA	2004-08-11 08:35:00	2004-08-11 09:25:00	NA	NA	2004-09-13 04:56:00	2004-09-13 06:50:00	NA	NA	NA	NA	NA	NA	NA	NA	NA	NA	NA	NA	NA	NA	NA	NA	RINH	RINH	2003-04-16 12:00:00	3	2	H	2003	128	DMM02315.R2A	17020016	567	2002-11-11 11:37:00	2003-04-16	2002-11-11	11
546	2004	2004_191	3D9.1BF1861A45	191	NA	NA	NA	NA	NA	NA	NA	NA	2004-07-09 07:58:00	2004-07-10 07:11:00	NA	NA	NA	NA	NA	NA	NA	NA	NA	NA	NA	NA	NA	NA	NA	NA	NA	NA	NA	NA	RINH	RINH	2003-04-16 12:00:00	3	2	H	2003	137	DMM02320.R2A	17020016	567	2002-11-16 07:59:00	2003-04-16	2002-11-16	11
547	2004	2004_215	3D9.1BF15EDBB2	215	NA	NA	221	235	NA	NA	228	NA	2004-08-02 08:26:00	2004-08-02 09:10:00	NA	NA	2004-08-08 18:30:00	2004-08-09 03:09:00	NA	NA	NA	NA	NA	NA	NA	NA	2004-08-15 16:37:00	2004-08-15 16:43:00	NA	NA	NA	NA	2004-08-22 13:02:00	2004-08-22 13:02:00	TWISPR	WELH	2003-05-06 15:00:00	3	2	H	2003	101	DMM03126.WR3	17020005	843.066.018	2003-05-06 13:58:00	2003-05-06	2003-05-06	5
548	2004	2004_232	3D9.1BF15EE03F	232	NA	NA	237	251	NA	247	243	NA	2004-08-19 08:04:00	2004-08-19 08:17:00	NA	NA	2004-08-24 05:53:00	2004-08-24 06:04:00	NA	NA	NA	NA	NA	NA	NA	NA	2004-08-30 07:33:00	2004-08-30 07:33:00	2004-09-03 07:24:00	2004-09-03 07:24:00	NA	NA	2004-09-07 09:50:00	2004-09-07 09:50:00	TWISPR	WELH	2003-05-07 10:50:00	3	2	H	2003	105	DMM03127.WR	17020005	843.066.018	2003-05-07 09:52:00	2003-05-07	2003-05-07	5
549	2004	2004_248	3D9.1BF17EC0B6	248	NA	NA	257	NA	NA	265	262	NA	2004-09-04 05:33:00	2004-09-04 05:46:00	NA	NA	2004-09-13 14:26:00	2004-09-13 15:49:00	NA	NA	NA	NA	NA	NA	NA	NA	2004-09-18 12:00:00	2004-09-18 12:00:00	2004-09-21 08:15:00	2004-09-21 08:15:00	NA	NA	NA	NA	CHIWAR	EBNK	2003-04-30 12:00:00	3	2	H	2003	89	DMM02283.E3A	17020010	754.077	2002-10-10 07:59:00	2003-04-30	2002-10-10	10
550	2004	2004_225	3D9.1BF177C795	225	NA	NA	252	NA	NA	NA	259	NA	2004-08-12 06:50:00	2004-08-12 09:02:00	NA	NA	2004-09-08 05:21:00	2004-09-08 06:42:00	NA	NA	NA	NA	NA	NA	NA	NA	2004-09-15 10:07:00	2004-09-15 10:09:00	NA	NA	NA	NA	NA	NA	RINH	RINH	2003-04-16 12:00:00	3	2	H	2003	130	DMM02318.R1A	17020016	567	2002-11-14 07:55:00	2003-04-16	2002-11-14	11
551	2004	2004_232	3D9.1BF161A75E	232	NA	NA	249	263	NA	NA	254	NA	2004-08-19 08:17:00	2004-08-19 08:35:00	NA	NA	2004-09-05 14:53:00	2004-09-05 16:11:00	NA	NA	NA	NA	NA	NA	NA	NA	2004-09-10 15:19:00	2004-09-10 15:27:00	NA	NA	NA	NA	2004-09-19 14:28:00	2004-09-19 14:29:00	TWISPR	WELH	2003-05-06 11:40:00	3	2	H	2003	104	DMM03126.WR2	17020005	843.066.018	2003-05-06 10:36:00	2003-05-06	2003-05-06	5
552	2004	2004_232	3D9.1BF15C1689	232	NA	NA	248	256	NA	NA	252	NA	2004-08-19 15:39:00	2004-08-19 15:50:00	NA	NA	2004-09-04 11:52:00	2004-09-04 13:04:00	NA	NA	NA	NA	NA	NA	NA	NA	2004-09-08 17:47:00	2004-09-08 17:51:00	NA	NA	NA	NA	2004-09-12 18:26:00	2004-09-12 18:27:00	TWISPR	WELH	2003-05-06 11:40:00	3	2	H	2003	106	DMM03126.WR2	17020005	843.066.018	2003-05-06 10:36:00	2003-05-06	2003-05-06	5
553	2004	2004_232	3D9.1BF172E008	232	NA	NA	NA	NA	NA	NA	NA	NA	2004-08-19 11:29:00	2004-08-19 12:17:00	NA	NA	NA	NA	NA	NA	NA	NA	NA	NA	NA	NA	NA	NA	NA	NA	NA	NA	NA	NA	TWISPR	WELH	2003-05-06 11:30:00	3	2	H	2003	106	DMM03126.WR	17020005	843.066.018	2003-05-06 10:03:00	2003-05-06	2003-05-06	5
554	2004	2004_191	3D9.1BF18521ED	191	NA	NA	NA	NA	NA	NA	NA	NA	2004-07-09 09:06:00	2004-07-09 09:15:00	NA	NA	NA	NA	NA	NA	NA	NA	NA	NA	NA	NA	NA	NA	NA	NA	NA	NA	NA	NA	RINH	RINH	2003-04-16 12:00:00	3	2	H	2003	95	DMM02318.R3A	17020016	567	2002-11-14 07:58:00	2003-04-16	2002-11-14	11
555	2004	2004_232	3D9.1BF1771E94	232	NA	NA	244	NA	NA	NA	NA	NA	2004-08-19 15:50:00	2004-08-19 17:14:00	NA	NA	2004-08-31 06:34:00	2004-08-31 08:29:00	NA	NA	NA	NA	NA	NA	NA	NA	NA	NA	NA	NA	NA	NA	NA	NA	RINH	RINH	2003-04-16 12:00:00	3	2	H	2003	115	DMM02318.R1A	17020016	567	2002-11-14 07:55:00	2003-04-16	2002-11-14	11
556	2004	2004_261	3D9.1BF1777AFE	261	NA	NA	272	NA	NA	NA	NA	NA	2004-09-17 21:57:00	2004-09-18 04:28:00	NA	NA	2004-09-28 09:29:00	2004-09-28 11:05:00	NA	NA	NA	NA	NA	NA	NA	NA	NA	NA	NA	NA	NA	NA	NA	NA	RINH	RINH	2003-04-16 12:00:00	3	2	H	2003	120	DMM02316.R3A	17020016	567	2002-11-12 08:00:00	2003-04-16	2002-11-12	11
557	2004	2004_261	3D9.1BF185F69D	261	NA	NA	266	NA	NA	NA	NA	NA	2004-09-17 07:08:00	2004-09-17 07:59:00	NA	NA	2004-09-22 18:12:00	2004-09-23 06:04:00	NA	NA	NA	NA	NA	NA	NA	NA	NA	NA	NA	NA	NA	NA	NA	NA	RINH	RINH	2003-04-16 12:00:00	3	2	H	2003	114	DMM02318.R1A	17020016	567	2002-11-14 07:55:00	2003-04-16	2002-11-14	11
558	2004	2004_229	3D9.1BF177A1EE	229	NA	NA	248	NA	NA	NA	NA	NA	2004-08-16 05:46:00	2004-08-16 05:52:00	NA	NA	2004-09-04 06:49:00	2004-09-04 08:02:00	NA	NA	NA	NA	NA	NA	NA	NA	NA	NA	NA	NA	NA	NA	NA	NA	RINH	RINH	2003-04-16 12:00:00	3	2	H	2003	125	DMM02319.R3A	17020016	567	2002-11-15 07:49:00	2003-04-16	2002-11-15	11
559	2004	2004_225	3D9.1BF17829B2	225	NA	NA	NA	NA	NA	NA	NA	NA	2004-08-12 06:24:00	2004-08-12 07:39:00	NA	NA	NA	NA	NA	NA	NA	NA	NA	NA	NA	NA	NA	NA	NA	NA	NA	NA	NA	NA	RINH	RINH	2003-04-16 12:00:00	3	2	H	2003	118	DMM02320.R1A	17020016	567	2002-11-16 08:02:00	2003-04-16	2002-11-16	11
560	2004	2004_201	3D9.1BF1800B44	201	NA	NA	NA	NA	NA	NA	NA	NA	2004-07-19 06:59:00	2004-07-19 07:04:00	NA	NA	NA	NA	NA	NA	NA	NA	NA	NA	NA	NA	NA	NA	NA	NA	NA	NA	NA	NA	CHIWAR	EBNK	2003-04-30 12:00:00	3	2	H	2003	95	DMM02284.E1A	17020010	754.077	2002-10-11 06:56:00	2003-04-30	2002-10-11	10
561	2004	2004_249	3D9.1BF15D7411	249	NA	NA	258	NA	NA	NA	NA	NA	2004-09-05 14:28:00	2004-09-05 14:43:00	NA	NA	2004-09-14 16:10:00	2004-09-14 17:28:00	NA	NA	NA	NA	NA	NA	NA	NA	NA	NA	NA	NA	NA	NA	NA	NA	TWIS2P	WELH	2003-05-12 12:00:00	3	2	H	2003	111	DMM03132.ARM	17020005	843.066.002	2003-05-12 08:21:00	2003-05-12	2003-05-12	5
562	2004	2004_201	3D9.1BF16C06EB	201	NA	NA	252	264	NA	NA	NA	NA	2004-07-19 11:05:00	2004-07-19 11:16:00	NA	NA	2004-09-08 06:40:00	2004-09-08 07:56:00	NA	NA	NA	NA	NA	NA	NA	NA	NA	NA	NA	NA	NA	NA	2004-09-20 12:00:00	2004-09-20 12:00:00	TWISPR	WELH	2003-05-01 16:00:00	3	2	H	2003	98	DMM03121.WR4	17020005	843.066.018	2003-05-01 14:07:00	2003-05-01	2003-05-01	5
563	2004	2004_232	3D9.1BF176FFF8	232	NA	NA	NA	NA	NA	NA	NA	NA	2004-08-19 12:54:00	2004-08-19 13:03:00	NA	NA	NA	NA	NA	NA	NA	NA	NA	NA	NA	NA	NA	NA	NA	NA	NA	NA	NA	NA	RINH	RINH	2003-04-16 12:00:00	3	2	H	2003	125	DMM02319.R1A	17020016	567	2002-11-15 07:46:00	2003-04-16	2002-11-15	11
564	2004	2004_232	3D9.1BF1633C68	232	NA	NA	NA	NA	NA	NA	NA	NA	2004-08-19 12:48:00	2004-08-19 13:25:00	NA	NA	NA	NA	NA	NA	NA	NA	NA	NA	NA	NA	NA	NA	NA	NA	NA	NA	NA	NA	RINH	RINH	2003-04-16 12:00:00	3	2	H	2003	129	DMM02317.R3A	17020016	567	2002-11-13 07:44:00	2003-04-16	2002-11-13	11
565	2004	2004_232	3D9.1BF15B3D9B	232	NA	NA	244	256	NA	NA	249	NA	2004-08-19 07:06:00	2004-08-19 07:54:00	NA	NA	2004-08-31 08:50:00	2004-08-31 08:50:00	NA	NA	NA	NA	NA	NA	NA	NA	2004-09-05 07:33:00	2004-09-05 07:36:00	NA	NA	NA	NA	2004-09-12 01:26:00	2004-09-12 01:32:00	CHEWUR	WELH	2003-05-01 10:30:00	3	2	H	2003	91	DMM03121.WR2	17020005	843.080.026	2003-05-01 09:29:00	2003-05-01	2003-05-01	5
566	2004	2004_262	3D9.1BF14476A5	262	NA	NA	269	NA	NA	NA	NA	NA	2004-09-18 23:42:00	2004-09-19 01:17:00	NA	NA	2004-09-25 08:59:00	2004-09-25 10:08:00	NA	NA	NA	NA	NA	NA	NA	NA	NA	NA	NA	NA	NA	NA	NA	NA	RINH	RINH	2003-04-16 12:00:00	3	2	H	2003	105	DMM02315.R3A	17020016	567	2002-11-11 11:36:00	2003-04-16	2002-11-11	11
567	2004	2004_232	3D9.1BF187BCE5	232	NA	NA	NA	NA	NA	NA	NA	NA	2004-08-19 09:22:00	2004-08-19 10:15:00	NA	NA	NA	NA	NA	NA	NA	NA	NA	NA	NA	NA	NA	NA	NA	NA	NA	NA	NA	NA	RINH	RINH	2003-04-16 12:00:00	3	2	H	2003	127	DMM02319.R3A	17020016	567	2002-11-15 07:49:00	2003-04-16	2002-11-15	11
568	2004	2004_202	3D9.1BF1751E74	202	NA	NA	209	241	NA	NA	230	NA	2004-07-20 15:55:00	2004-07-20 16:03:00	NA	NA	2004-07-27 10:19:00	2004-08-07 09:01:00	NA	NA	NA	NA	NA	NA	NA	NA	2004-08-17 13:43:00	2004-08-17 14:10:00	NA	NA	NA	NA	2004-08-28 11:07:00	2004-08-28 11:07:00	OMAKC	WELH	2003-05-07 13:00:00	3	2	H	2003	109	DMM03127.WR2	17020005	858.052	2003-05-07 10:51:00	2003-05-07	2003-05-07	5
569	2004	2004_215	3D9.1BF171249F	215	NA	NA	239	NA	NA	NA	NA	NA	2004-08-02 20:25:00	2004-08-03 01:22:00	NA	NA	2004-08-26 11:21:00	2004-08-26 11:32:00	NA	NA	NA	NA	NA	NA	NA	NA	NA	NA	NA	NA	NA	NA	NA	NA	WALLAR	WALLAR	2003-02-14 10:30:00	3	5	W	2003	147	CRC03045.LF4	17070102	509.053	2003-02-14 09:30:00	2003-02-14	2003-02-14	2
570	2004	2004_263	3D9.1BF17589A0	263	NA	NA	270	282	NA	279	276	NA	2004-09-19 10:53:00	2004-09-19 11:33:00	NA	NA	2004-09-26 09:09:00	2004-09-26 10:44:00	NA	NA	NA	NA	NA	NA	NA	NA	2004-10-02 10:08:00	2004-10-02 10:08:00	2004-10-05 17:07:00	2004-10-05 17:27:00	NA	NA	2004-10-08 00:43:00	2004-10-08 00:44:00	METHR	WELH	2003-05-05 14:50:00	3	2	H	2003	109	DMM03125.WR4	17020005	843.104	2003-05-05 13:51:00	2003-05-05	2003-05-05	5
571	2004	2004_225	3D9.1BF17875D7	225	NA	NA	244	NA	NA	NA	NA	NA	2004-08-12 10:45:00	2004-08-12 10:49:00	NA	NA	2004-08-31 05:52:00	2004-08-31 07:25:00	NA	NA	NA	NA	NA	NA	NA	NA	NA	NA	NA	NA	NA	NA	NA	NA	RINH	RINH	2003-04-16 12:00:00	3	2	H	2003	124	DMM02316.R1A	17020016	567	2002-11-12 07:50:00	2003-04-16	2002-11-12	11
572	2004	2004_229	3D9.1BF15B7606	229	NA	NA	247	257	NA	254	NA	NA	2004-08-16 08:47:00	2004-08-16 09:03:00	NA	NA	2004-09-03 09:04:00	2004-09-03 10:06:00	NA	NA	NA	NA	NA	NA	NA	NA	NA	NA	2004-09-10 08:07:00	2004-09-10 08:48:00	NA	NA	2004-09-13 16:38:00	2004-09-13 16:38:00	METHR	WELH	2003-04-25 11:30:00	3	2	H	2003	96	DMM03115.WR	17020005	843.104	2003-04-25 09:48:00	2003-04-25	2003-04-25	4
573	2004	2004_229	3D9.1BF1777A72	229	NA	NA	NA	NA	NA	NA	NA	NA	2004-08-16 07:48:00	2004-08-16 08:54:00	NA	NA	NA	NA	NA	NA	NA	NA	NA	NA	NA	NA	NA	NA	NA	NA	NA	NA	NA	NA	RINH	RINH	2003-04-16 12:00:00	3	2	H	2003	131	DMM02317.R2A	17020016	567	2002-11-13 07:41:00	2003-04-16	2002-11-13	11
574	2004	2004_232	3D9.1BF15F1060	232	NA	NA	NA	NA	NA	NA	NA	NA	2004-08-19 13:19:00	2004-08-19 14:15:00	NA	NA	NA	NA	NA	NA	NA	NA	NA	NA	NA	NA	NA	NA	NA	NA	NA	NA	NA	NA	TWISPR	WELH	2003-05-08 12:00:00	3	2	H	2003	120	DMM03128.WR	17020005	843.066.018	2003-05-08 09:27:00	2003-05-08	2003-05-08	5
575	2004	2004_229	3D9.1BF1638B20	229	NA	NA	280	294	NA	291	285	NA	2004-08-16 13:19:00	2004-08-16 14:14:00	NA	NA	2004-10-06 06:51:00	2004-10-06 06:51:00	NA	NA	NA	NA	NA	NA	NA	NA	2004-10-11 12:32:00	2004-10-11 12:32:00	2004-10-17 06:32:00	2004-10-17 06:39:00	NA	NA	2004-10-20 10:13:00	2004-10-20 10:59:00	TWISPR	WELH	2003-05-02 10:40:00	3	2	H	2003	107	DMM03122.WR	17020005	843.066.018	2003-05-02 09:19:00	2003-05-02	2003-05-02	5
576	2004	2004_217	3D9.1BF17D89A1	217	NA	NA	244	256	NA	252	250	NA	2004-08-04 07:38:00	2004-08-04 08:27:00	NA	NA	2004-08-31 16:02:00	2004-08-31 16:12:00	NA	NA	NA	NA	NA	NA	NA	NA	2004-09-06 11:28:00	2004-09-06 11:35:00	2004-09-08 17:43:00	2004-09-08 18:23:00	NA	NA	2004-09-12 18:02:00	2004-09-12 18:02:00	NASONC	CHEL	2003-04-15 12:00:00	3	2	H	2003	108	DMM02281.C1A	17020005	754.089	2002-10-08 06:37:00	2003-04-15	2002-10-08	10
577	2004	2004_225	3D9.1BF177395A	225	NA	NA	NA	NA	NA	NA	NA	NA	2004-08-12 14:19:00	2004-08-12 15:06:00	NA	NA	NA	NA	NA	NA	NA	NA	NA	NA	NA	NA	NA	NA	NA	NA	NA	NA	NA	NA	RINH	RINH	2003-04-16 12:00:00	3	2	H	2003	100	DMM02316.R3A	17020016	567	2002-11-12 08:00:00	2003-04-16	2002-11-12	11
578	2004	2004_264	3D9.1BF16E7377	264	NA	NA	271	282	NA	NA	276	NA	2004-09-20 10:03:00	2004-09-20 10:13:00	NA	NA	2004-09-27 09:18:00	2004-09-27 11:50:00	NA	NA	NA	NA	NA	NA	NA	NA	2004-10-02 08:22:00	2004-10-02 08:22:00	NA	NA	NA	NA	2004-10-08 07:00:00	2004-10-08 07:00:00	METHR	WELH	2003-04-30 10:40:00	3	2	H	2003	113	DMM03120.WR2	17020005	843.104	2003-04-30 09:40:00	2003-04-30	2003-04-30	4
579	2004	2004_264	3D9.1BF163E0C0	264	NA	NA	277	294	NA	291	285	NA	2004-09-20 11:58:00	2004-09-21 06:54:00	NA	NA	2004-10-03 16:33:00	2004-10-03 17:34:00	NA	NA	NA	NA	NA	NA	NA	NA	2004-10-11 09:56:00	2004-10-11 10:01:00	2004-10-17 01:43:00	2004-10-17 01:43:00	NA	NA	2004-10-20 11:11:00	2004-10-20 11:11:00	TWISPR	WELH	2003-05-02 10:40:00	3	2	H	2003	118	DMM03122.WR	17020005	843.066.018	2003-05-02 09:19:00	2003-05-02	2003-05-02	5
580	2004	2004_264	3D9.1BF15D6F47	264	NA	NA	269	277	NA	275	273	NA	2004-09-20 06:31:00	2004-09-20 07:29:00	NA	NA	2004-09-25 10:58:00	2004-09-25 11:07:00	NA	NA	NA	NA	NA	NA	NA	NA	2004-09-29 07:22:00	2004-09-29 07:25:00	2004-10-01 14:05:00	2004-10-01 14:08:00	NA	NA	2004-10-03 21:26:00	2004-10-03 21:27:00	TWISPR	WELH	2003-05-06 15:00:00	3	2	H	2003	121	DMM03126.WR3	17020005	843.066.018	2003-05-06 13:58:00	2003-05-06	2003-05-06	5
581	2004	2004_225	3D9.1BF177F67C	225	NA	NA	264	NA	NA	NA	NA	NA	2004-08-12 07:49:00	2004-08-12 08:06:00	NA	NA	2004-09-20 16:28:00	2004-09-21 11:22:00	NA	NA	NA	NA	NA	NA	NA	NA	NA	NA	NA	NA	NA	NA	NA	NA	RINH	RINH	2003-04-16 12:00:00	3	2	H	2003	126	DMM02317.R2A	17020016	567	2002-11-13 07:41:00	2003-04-16	2002-11-13	11
582	2004	2004_225	3D9.1BF177A01D	225	NA	NA	NA	NA	NA	NA	NA	NA	2004-08-12 06:56:00	2004-08-12 07:33:00	NA	NA	NA	NA	NA	NA	NA	NA	NA	NA	NA	NA	NA	NA	NA	NA	NA	NA	NA	NA	RINH	RINH	2003-04-16 12:00:00	3	2	H	2003	139	DMM02319.R3A	17020016	567	2002-11-15 07:49:00	2003-04-16	2002-11-15	11
583	2004	2004_230	3D9.1BF180295A	230	NA	NA	255	294	NA	NA	261	NA	2004-08-17 10:09:00	2004-08-17 12:22:00	NA	NA	2004-09-11 09:54:00	2004-09-11 11:24:00	NA	NA	NA	NA	NA	NA	NA	NA	2004-09-17 08:13:00	2004-09-17 08:21:00	NA	NA	NA	NA	2004-10-20 10:43:00	2004-10-20 10:44:00	CHIWAR	EBNK	2003-04-28 14:15:00	3	2	H	2003	NA	DMM03118.X10	17020010	754.077.013	2003-04-28 13:14:00	2003-04-28	2003-04-28	4
584	2004	2004_225	3D9.1BF17C1262	225	275	268	267	NA	NA	NA	NA	NA	2004-08-12 13:54:00	2004-08-12 14:01:00	NA	NA	2004-09-23 06:16:00	2004-09-23 07:16:00	2004-09-24 11:42:00	2004-09-24 11:46:00	NA	NA	NA	NA	2004-10-01 10:05:00	2004-10-01 10:59:00	NA	NA	NA	NA	NA	NA	NA	NA	IMNTRP	IMNTRP	2003-04-17 05:28:00	3	2	H	2003	263	PJC03106.NT1	17060102	522.308.007	2003-04-16 20:17:00	2003-04-17	2003-04-16	4
585	2004	2004_216	3D9.1BF17714B5	216	NA	NA	NA	NA	NA	NA	NA	NA	2004-08-03 12:06:00	2004-08-03 12:50:00	NA	NA	NA	NA	NA	NA	NA	NA	NA	NA	NA	NA	NA	NA	NA	NA	NA	NA	NA	NA	RINH	RINH	2003-04-16 12:00:00	3	2	H	2003	110	DMM02319.R1A	17020016	567	2002-11-15 07:46:00	2003-04-16	2002-11-15	11
586	2004	2004_233	3D9.1BF185FB6B	233	NA	NA	NA	NA	NA	NA	NA	NA	2004-08-20 08:53:00	2004-08-20 09:42:00	NA	NA	NA	NA	NA	NA	NA	NA	NA	NA	NA	NA	NA	NA	NA	NA	NA	NA	NA	NA	RINH	RINH	2003-04-16 12:00:00	3	2	H	2003	103	DMM02318.R2A	17020016	567	2002-11-14 07:56:00	2003-04-16	2002-11-14	11
587	2004	2004_194	3D9.1BF1607D8A	194	NA	NA	256	266	NA	262	260	NA	2004-07-12 17:45:00	2004-07-12 18:52:00	NA	NA	2004-09-12 09:02:00	2004-09-12 09:12:00	NA	NA	NA	NA	NA	NA	NA	NA	2004-09-16 11:29:00	2004-09-16 11:33:00	2004-09-18 16:40:00	2004-09-18 17:16:00	NA	NA	2004-09-22 15:28:00	2004-09-22 15:28:00	TWISPR	WELH	2003-05-01 16:00:00	3	2	H	2003	112	DMM03121.WR4	17020005	843.066.018	2003-05-01 14:07:00	2003-05-01	2003-05-01	5
588	2004	2004_194	3D9.1BF179C592	194	257	214	204	NA	NA	NA	NA	NA	2004-07-12 12:12:00	2004-07-12 12:30:00	NA	NA	2004-07-22 09:10:00	2004-07-22 11:36:00	2004-08-01 10:37:00	2004-08-01 10:40:00	NA	NA	NA	NA	2004-09-13 13:35:00	2004-09-13 15:26:00	NA	NA	NA	NA	NA	NA	NA	NA	LOOKGC	LOOKGC	2003-05-05 12:00:00	3	2	W	2003	191	SJB03125.T01	17060104	522.271.137.001	2003-05-05 11:15:00	2003-05-05	2003-05-05	5
589	2004	2004_225	3D9.1BF1862BC2	225	NA	NA	253	NA	NA	NA	NA	NA	2004-08-12 14:17:00	2004-08-12 14:35:00	NA	NA	2004-09-09 07:19:00	2004-09-09 08:49:00	NA	NA	NA	NA	NA	NA	NA	NA	NA	NA	NA	NA	NA	NA	NA	NA	RINH	RINH	2003-04-16 12:00:00	3	2	H	2003	126	DMM02320.R2A	17020016	567	2002-11-16 07:59:00	2003-04-16	2002-11-16	11
590	2004	2004_265	3D9.1BF1762BE2	265	NA	NA	270	278	NA	NA	274	NA	2004-09-21 17:27:00	2004-09-21 18:02:00	NA	NA	2004-09-26 12:50:00	2004-09-26 13:48:00	NA	NA	NA	NA	NA	NA	NA	NA	2004-09-30 10:02:00	2004-09-30 12:30:00	NA	NA	NA	NA	2004-10-04 23:34:00	2004-10-04 23:34:00	CHEWUR	WELH	2003-04-29 11:05:00	3	2	H	2003	116	DMM03119.WR2	17020005	843.080.026	2003-04-29 10:04:00	2003-04-29	2003-04-29	4
591	2004	2004_230	3D9.1BF17D9B11	230	NA	NA	252	264	NA	260	256	NA	2004-08-17 13:27:00	2004-08-17 14:14:00	NA	NA	2004-09-08 05:21:00	2004-09-08 06:29:00	NA	NA	NA	NA	NA	NA	NA	NA	2004-09-12 08:49:00	2004-09-12 08:49:00	2004-09-16 06:20:00	2004-09-16 06:20:00	NA	NA	2004-09-20 08:06:00	2004-09-20 08:06:00	NASONC	CHEL	2003-04-15 12:00:00	3	2	H	2003	90	DMM02280.C1A	17020005	754.089	2002-10-07 07:33:00	2003-04-15	2002-10-07	10
592	2004	2004_216	3D9.1BF162B135	216	NA	NA	244	NA	NA	NA	248	NA	2004-08-03 18:00:00	2004-08-03 18:37:00	NA	NA	2004-08-31 08:19:00	2004-08-31 09:40:00	NA	NA	NA	NA	NA	NA	NA	NA	2004-09-04 11:41:00	2004-09-04 11:42:00	NA	NA	NA	NA	NA	NA	METHR	WELH	2003-04-30 10:40:00	3	2	H	2003	114	DMM03120.WR2	17020005	843.104	2003-04-30 09:40:00	2003-04-30	2003-04-30	4
593	2004	2004_216	3D9.1BF1774415	216	NA	NA	NA	NA	NA	NA	NA	NA	2004-08-03 13:07:00	2004-08-03 13:56:00	NA	NA	NA	NA	NA	NA	NA	NA	NA	NA	NA	NA	NA	NA	NA	NA	NA	NA	NA	NA	RINH	RINH	2003-04-16 12:00:00	3	2	H	2003	136	DMM02315.R3A	17020016	567	2002-11-11 11:36:00	2003-04-16	2002-11-11	11
594	2004	2004_225	3D9.1BF178145D	225	NA	NA	NA	NA	NA	NA	NA	NA	2004-08-12 14:30:00	2004-08-12 15:17:00	NA	NA	NA	NA	NA	NA	NA	NA	NA	NA	NA	NA	NA	NA	NA	NA	NA	NA	NA	NA	RINH	RINH	2003-04-16 12:00:00	3	2	H	2003	128	DMM02315.R1A	17020016	567	2002-11-11 11:42:00	2003-04-16	2002-11-11	11
595	2004	2004_216	3D9.1BF17074A2	216	NA	NA	NA	NA	NA	NA	NA	NA	2004-08-03 19:05:00	2004-08-03 19:05:00	NA	NA	NA	NA	NA	NA	NA	NA	NA	NA	NA	NA	NA	NA	NA	NA	NA	NA	NA	NA	CHEWUR	WELH	2003-04-28 15:00:00	3	2	H	2003	105	DMM03118.WR	17020005	843.080.026	2003-04-28 14:06:00	2003-04-28	2003-04-28	4
596	2004	2004_202	3D9.1BF178097F	202	NA	NA	NA	NA	NA	NA	NA	NA	2004-07-20 09:55:00	2004-07-20 11:39:00	NA	NA	NA	NA	NA	NA	NA	NA	NA	NA	NA	NA	NA	NA	NA	NA	NA	NA	NA	NA	RINH	RINH	2003-04-16 12:00:00	3	2	H	2003	116	DMM02315.R1A	17020016	567	2002-11-11 11:42:00	2003-04-16	2002-11-11	11
597	2004	2004_230	3D9.1BF14AA26E	230	NA	NA	237	NA	NA	NA	245	NA	2004-08-17 13:59:00	2004-08-17 14:40:00	NA	NA	2004-08-24 01:27:00	2004-08-24 05:36:00	NA	NA	NA	NA	NA	NA	NA	NA	2004-09-01 15:11:00	2004-09-01 15:11:00	NA	NA	NA	NA	NA	NA	RINH	RINH	2003-04-16 12:00:00	3	2	H	2003	126	DMM02315.R2A	17020016	567	2002-11-11 11:37:00	2003-04-16	2002-11-11	11
598	2004	2004_216	3D9.1BF185E3E4	216	NA	NA	NA	NA	NA	NA	NA	NA	2004-08-03 11:09:00	2004-08-03 12:01:00	NA	NA	NA	NA	NA	NA	NA	NA	NA	NA	NA	NA	NA	NA	NA	NA	NA	NA	NA	NA	RINH	RINH	2003-04-16 12:00:00	3	2	H	2003	109	DMM02320.R1A	17020016	567	2002-11-16 08:02:00	2003-04-16	2002-11-16	11
599	2004	2004_224	3D9.1BF15FAC19	224	NA	NA	243	256	NA	252	247	NA	2004-08-11 16:11:00	2004-08-11 16:52:00	NA	NA	2004-08-30 11:59:00	2004-08-30 13:04:00	NA	NA	NA	NA	NA	NA	NA	NA	2004-09-03 09:52:00	2004-09-03 09:57:00	2004-09-08 07:48:00	2004-09-08 07:48:00	NA	NA	2004-09-12 14:19:00	2004-09-12 14:19:00	TWISPR	WELH	2003-05-01 16:00:00	3	2	H	2003	88	DMM03121.WR4	17020005	843.066.018	2003-05-01 14:07:00	2003-05-01	2003-05-01	5
600	2004	2004_225	3D9.1BF1730F8F	225	NA	NA	NA	NA	NA	NA	NA	NA	2004-08-12 09:16:00	2004-08-12 09:22:00	NA	NA	NA	NA	NA	NA	NA	NA	NA	NA	NA	NA	NA	NA	NA	NA	NA	NA	NA	NA	RINH	RINH	2003-04-16 12:00:00	3	2	H	2003	120	DMM02317.R1A	17020016	567	2002-11-13 07:34:00	2003-04-16	2002-11-13	11
601	2004	2004_216	3D9.1BF1869253	216	NA	NA	242	NA	NA	NA	NA	NA	2004-08-03 11:47:00	2004-08-03 12:26:00	NA	NA	2004-08-29 07:20:00	2004-08-29 07:39:00	NA	NA	NA	NA	NA	NA	NA	NA	NA	NA	NA	NA	NA	NA	NA	NA	RINH	RINH	2003-04-16 12:00:00	3	2	H	2003	133	DMM02318.R3A	17020016	567	2002-11-14 07:58:00	2003-04-16	2002-11-14	11
602	2004	2004_225	3D9.1BF1774BF9	225	NA	NA	253	NA	NA	NA	NA	NA	2004-08-12 15:41:00	2004-08-12 15:52:00	NA	NA	2004-09-09 05:50:00	2004-09-09 07:27:00	NA	NA	NA	NA	NA	NA	NA	NA	NA	NA	NA	NA	NA	NA	NA	NA	RINH	RINH	2003-04-16 12:00:00	3	2	H	2003	133	DMM02317.R3A	17020016	567	2002-11-13 07:44:00	2003-04-16	2002-11-13	11
603	2004	2004_216	3D9.1BF184D0AD	216	NA	NA	NA	NA	NA	NA	NA	NA	2004-08-03 11:16:00	2004-08-03 12:23:00	NA	NA	NA	NA	NA	NA	NA	NA	NA	NA	NA	NA	NA	NA	NA	NA	NA	NA	NA	NA	RINH	RINH	2003-04-16 12:00:00	3	2	H	2003	134	DMM02319.R1A	17020016	567	2002-11-15 07:46:00	2003-04-16	2002-11-15	11
604	2004	2004_225	3D9.1BF160A862	225	NA	NA	266	279	NA	276	273	NA	2004-08-12 15:31:00	2004-08-12 16:32:00	NA	NA	2004-09-22 19:06:00	2004-09-22 22:06:00	NA	NA	NA	NA	NA	NA	NA	NA	2004-09-29 08:30:00	2004-09-29 08:30:00	2004-10-02 02:20:00	2004-10-02 02:23:00	NA	NA	2004-10-05 18:38:00	2004-10-05 19:26:00	TWISPR	WELH	2003-05-02 10:40:00	3	2	H	2003	101	DMM03122.WR	17020005	843.066.018	2003-05-02 09:19:00	2003-05-02	2003-05-02	5
605	2004	2004_233	3D9.1BF1766C9E	233	NA	NA	273	NA	NA	NA	NA	NA	2004-08-20 13:27:00	2004-08-20 14:27:00	NA	NA	2004-09-29 01:26:00	2004-09-29 05:32:00	NA	NA	NA	NA	NA	NA	NA	NA	NA	NA	NA	NA	NA	NA	NA	NA	RINH	RINH	2003-04-16 12:00:00	3	2	H	2003	128	DMM02317.R1A	17020016	567	2002-11-13 07:34:00	2003-04-16	2002-11-13	11
606	2004	2004_225	3D9.1BF17DD4E4	225	NA	NA	244	497	NA	253	250	NA	2004-08-12 19:12:00	2004-08-12 19:26:00	NA	NA	2004-08-31 07:09:00	2004-08-31 07:20:00	NA	NA	NA	NA	NA	NA	NA	NA	2004-09-06 13:32:00	2004-09-06 13:36:00	2004-09-09 07:05:00	2004-09-09 07:15:00	NA	NA	2005-05-12 13:40:00	2005-05-12 13:43:00	NASONC	EBNK	2003-04-28 16:00:00	3	2	H	2003	NA	DMM03119.X09	17020010	754.089.012	2003-04-29 13:51:00	2003-04-28	2003-04-28	4
607	2004	2004_195	3D9.1BF17645B5	195	NA	NA	201	NA	NA	NA	NA	NA	2004-07-13 06:25:00	2004-07-13 06:25:00	NA	NA	2004-07-19 06:25:00	2004-07-19 07:57:00	NA	NA	NA	NA	NA	NA	NA	NA	NA	NA	NA	NA	NA	NA	NA	NA	RINH	RINH	2003-04-16 12:00:00	3	2	H	2003	127	DMM02319.R3A	17020016	567	2002-11-15 07:49:00	2003-04-16	2002-11-15	11
608	2004	2004_195	3D9.1BF185FAD3	195	NA	NA	275	NA	NA	NA	NA	NA	2004-07-13 13:13:00	2004-07-14 11:53:00	NA	NA	2004-10-01 02:25:00	2004-10-01 10:43:00	NA	NA	NA	NA	NA	NA	NA	NA	NA	NA	NA	NA	NA	NA	NA	NA	RINH	RINH	2003-04-16 12:00:00	3	2	H	2003	105	DMM02318.R2A	17020016	567	2002-11-14 07:56:00	2003-04-16	2002-11-14	11
609	2004	2004_223	3D9.1BF177A2EF	223	NA	NA	249	NA	NA	NA	NA	NA	2004-08-10 08:01:00	2004-08-10 08:54:00	NA	NA	2004-09-05 13:54:00	2004-09-05 14:04:00	NA	NA	NA	NA	NA	NA	NA	NA	NA	NA	NA	NA	NA	NA	NA	NA	RINH	RINH	2003-04-16 12:00:00	3	2	H	2003	129	DMM02318.R3A	17020016	567	2002-11-14 07:58:00	2003-04-16	2002-11-14	11
610	2004	2004_225	3D9.1BF15CBD96	225	NA	NA	250	259	NA	256	254	NA	2004-08-12 08:14:00	2004-08-12 09:07:00	NA	NA	2004-09-06 08:06:00	2004-09-06 08:19:00	NA	NA	NA	NA	NA	NA	NA	NA	2004-09-10 16:02:00	2004-09-10 16:03:00	2004-09-12 15:26:00	2004-09-12 15:29:00	NA	NA	2004-09-15 01:08:00	2004-09-15 01:08:00	TWISPR	WELH	2003-05-06 11:30:00	3	2	H	2003	111	DMM03126.WR	17020005	843.066.018	2003-05-06 10:03:00	2003-05-06	2003-05-06	5
611	2004	2004_233	3D9.1BF1771C61	233	NA	NA	NA	NA	NA	NA	NA	NA	2004-08-20 12:51:00	2004-08-20 13:25:00	NA	NA	NA	NA	NA	NA	NA	NA	NA	NA	NA	NA	NA	NA	NA	NA	NA	NA	NA	NA	RINH	RINH	2003-04-16 12:00:00	3	2	H	2003	124	DMM02317.R1A	17020016	567	2002-11-13 07:34:00	2003-04-16	2002-11-13	11
612	2004	2004_203	3D9.1BF1871718	203	NA	NA	NA	NA	NA	NA	NA	NA	2004-07-21 08:00:00	2004-07-21 13:44:00	NA	NA	NA	NA	NA	NA	NA	NA	NA	NA	NA	NA	NA	NA	NA	NA	NA	NA	NA	NA	RINH	RINH	2003-04-16 12:00:00	3	2	H	2003	116	DMM02317.R1A	17020016	567	2002-11-13 07:34:00	2003-04-16	2002-11-13	11
613	2004	2004_203	3D9.1BF1625608	203	NA	NA	245	262	NA	257	251	NA	2004-07-21 14:53:00	2004-07-21 15:30:00	NA	NA	2004-09-01 07:33:00	2004-09-01 09:01:00	NA	NA	NA	NA	NA	NA	NA	NA	2004-09-07 04:23:00	2004-09-07 04:29:00	2004-09-13 06:50:00	2004-09-13 07:28:00	NA	NA	2004-09-18 13:31:00	2004-09-18 13:31:00	METHR	WELH	2003-05-05 14:50:00	3	2	H	2003	115	DMM03125.WR4	17020005	843.104	2003-05-05 13:51:00	2003-05-05	2003-05-05	5
614	2004	2004_216	3D9.1BF1776E27	216	NA	NA	245	NA	NA	NA	NA	NA	2004-08-03 16:45:00	2004-08-03 16:58:00	NA	NA	2004-09-01 04:04:00	2004-09-01 05:57:00	NA	NA	NA	NA	NA	NA	NA	NA	NA	NA	NA	NA	NA	NA	NA	NA	RINH	RINH	2003-04-16 12:00:00	3	2	H	2003	120	DMM02316.R1A	17020016	567	2002-11-12 07:50:00	2003-04-16	2002-11-12	11
615	2004	2004_203	3D9.1BF17A3D60	203	NA	NA	NA	NA	NA	NA	NA	NA	2004-07-21 10:54:00	2004-07-21 11:06:00	NA	NA	NA	NA	NA	NA	NA	NA	NA	NA	NA	NA	NA	NA	NA	NA	NA	NA	NA	NA	TWISPR	WELH	2003-05-06 15:00:00	3	2	H	2003	101	DMM03126.WR3	17020005	843.066.018	2003-05-06 13:58:00	2003-05-06	2003-05-06	5
616	2004	2004_214	3D9.1BF177C87C	214	NA	NA	220	NA	NA	NA	NA	NA	2004-08-01 09:20:00	2004-08-01 10:14:00	NA	NA	2004-08-07 10:58:00	2004-08-07 12:49:00	NA	NA	NA	NA	NA	NA	NA	NA	NA	NA	NA	NA	NA	NA	NA	NA	RINH	RINH	2003-04-16 12:00:00	3	2	H	2003	115	DMM02319.R1A	17020016	567	2002-11-15 07:46:00	2003-04-16	2002-11-15	11
617	2004	2004_267	3D9.1BF1775C1F	267	NA	NA	272	NA	NA	NA	NA	NA	2004-09-23 02:27:00	2004-09-23 03:24:00	NA	NA	2004-09-28 17:22:00	2004-09-28 18:25:00	NA	NA	NA	NA	NA	NA	NA	NA	NA	NA	NA	NA	NA	NA	NA	NA	RINH	RINH	2003-04-16 12:00:00	3	2	H	2003	126	DMM02316.R3A	17020016	567	2002-11-12 08:00:00	2003-04-16	2002-11-12	11
618	2004	2004_203	3D9.1BF178F1D3	203	NA	NA	215	239	NA	231	NA	NA	2004-07-21 16:12:00	2004-07-21 16:55:00	NA	NA	2004-08-02 11:09:00	2004-08-02 11:09:00	NA	NA	NA	NA	NA	NA	NA	NA	NA	NA	2004-08-18 21:20:00	2004-08-18 21:20:00	NA	NA	2004-08-26 10:42:00	2004-08-26 10:45:00	TWISPR	WELH	2003-05-01 16:00:00	3	2	H	2003	95	DMM03121.WR4	17020005	843.066.018	2003-05-01 14:07:00	2003-05-01	2003-05-01	5
619	2004	2004_199	3D9.1BF1766340	199	NA	NA	207	NA	NA	NA	218	NA	2004-07-17 20:57:00	2004-07-17 23:52:00	NA	NA	2004-07-25 06:01:00	2004-07-25 08:18:00	NA	NA	NA	NA	NA	NA	NA	NA	2004-08-05 09:55:00	2004-08-05 10:00:00	NA	NA	NA	NA	NA	NA	RINH	RINH	2003-04-16 12:00:00	3	2	H	2003	131	DMM02317.R2A	17020016	567	2002-11-13 07:41:00	2003-04-16	2002-11-13	11
620	2004	2004_203	3D9.1BF15D12E3	203	NA	NA	NA	NA	NA	NA	NA	NA	2004-07-21 19:42:00	2004-07-21 19:53:00	NA	NA	NA	NA	NA	NA	NA	NA	NA	NA	NA	NA	NA	NA	NA	NA	NA	NA	NA	NA	WALLAR	WALLAR	2003-04-30 15:00:00	3	5	W	2003	165	CRC03120.L17	17070102	509.053	2003-04-30 11:53:00	2003-04-30	2003-04-30	4
621	2004	2004_199	3D9.1BF176A223	199	NA	NA	NA	NA	NA	NA	NA	NA	2004-07-17 07:08:00	2004-07-17 08:00:00	NA	NA	NA	NA	NA	NA	NA	NA	NA	NA	NA	NA	NA	NA	NA	NA	NA	NA	NA	NA	RINH	RINH	2003-04-16 12:00:00	3	2	H	2003	125	DMM02319.R3A	17020016	567	2002-11-15 07:49:00	2003-04-16	2002-11-15	11
622	2004	2004_NA	3D9.1BF17E89FE	NA	NA	NA	210	234	NA	224	218	NA	NA	NA	NA	NA	2004-07-28 05:35:00	2004-07-28 07:59:00	NA	NA	NA	NA	NA	NA	NA	NA	2004-08-05 17:41:00	2004-08-05 18:06:00	2004-08-11 17:27:00	2004-08-11 17:47:00	NA	NA	2004-08-21 14:28:00	2004-10-28 12:29:00	CHIWAR	EBNK	2003-04-29 12:00:00	3	2	H	2003	NA	DMM03119.X04	17020010	754.077.013	2003-04-29 08:04:00	2003-04-29	2003-04-29	4
623	2004	2004_216	3D9.1BF187B94C	216	NA	NA	247	NA	NA	NA	NA	NA	2004-08-03 16:12:00	2004-08-03 16:20:00	NA	NA	2004-09-03 07:17:00	2004-09-03 08:38:00	NA	NA	NA	NA	NA	NA	NA	NA	NA	NA	NA	NA	NA	NA	NA	NA	RINH	RINH	2003-04-16 12:00:00	3	2	H	2003	118	DMM02317.R1A	17020016	567	2002-11-13 07:34:00	2003-04-16	2002-11-13	11
624	2004	2004_269	3D9.1BF185164F	269	NA	NA	275	NA	NA	NA	NA	NA	2004-09-25 15:39:00	2004-09-25 16:24:00	NA	NA	2004-10-01 01:58:00	2004-10-01 05:24:00	NA	NA	NA	NA	NA	NA	NA	NA	NA	NA	NA	NA	NA	NA	NA	NA	RINH	RINH	2003-04-16 12:00:00	3	2	H	2003	137	DMM02319.R2A	17020016	567	2002-11-15 07:47:00	2003-04-16	2002-11-15	11
625	2004	2004_203	3D9.1BF1720CCC	203	NA	NA	NA	226	NA	NA	216	NA	2004-07-21 10:45:00	2004-07-21 11:29:00	NA	NA	NA	NA	NA	NA	NA	NA	NA	NA	NA	NA	2004-08-03 16:32:00	2004-08-03 16:37:00	NA	NA	NA	NA	2004-08-13 18:03:00	2004-08-13 18:04:00	CHEWUR	WELH	2003-05-01 10:30:00	3	2	H	2003	120	DMM03121.WR2	17020005	843.080.026	2003-05-01 09:29:00	2003-05-01	2003-05-01	5
626	2004	2004_237	3D9.1BF17236DE	237	NA	NA	257	267	NA	265	262	NA	2004-08-24 17:05:00	2004-08-24 17:34:00	NA	NA	2004-09-13 06:04:00	2004-09-13 06:16:00	NA	NA	NA	NA	NA	NA	NA	NA	2004-09-18 06:37:00	2004-09-18 06:39:00	2004-09-21 17:05:00	2004-09-21 17:05:00	NA	NA	2004-09-23 18:04:00	2004-09-23 18:04:00	OKANR	WELH	2003-05-14 13:05:00	3	2	H	2003	98	DMM03134.WR2	17020005	858.098	2003-05-14 10:03:00	2003-05-14	2003-05-14	5
627	2004	2004_203	3D9.1BF1B399A1	203	289	NA	281	NA	NA	NA	NA	NA	2004-07-21 17:04:00	2004-07-21 17:17:00	NA	NA	2004-10-07 15:58:00	2004-10-07 16:58:00	NA	NA	NA	NA	NA	NA	2004-10-15 14:12:00	2004-10-20 09:01:00	NA	NA	NA	NA	NA	NA	NA	NA	IMNTRP	IMNTRP	2003-04-27 10:03:00	3	2	H	2003	226	PJC03117.NT1	17060102	522.308.007	2003-04-27 01:10:00	2003-04-27	2003-04-27	4
628	2004	2004_203	3D9.1BF16E2528	203	NA	NA	NA	NA	NA	NA	NA	NA	2004-07-21 18:20:00	2004-07-21 18:29:00	NA	NA	NA	NA	NA	NA	NA	NA	NA	NA	NA	NA	NA	NA	NA	NA	NA	NA	NA	NA	CHEWUR	WELH	2003-05-05 10:25:00	3	2	H	2003	98	DMM03125.WR	17020005	843.080.026	2003-05-05 09:25:00	2003-05-05	2003-05-05	5
629	2004	2004_NA	3D9.1BF163890E	NA	NA	NA	257	265	NA	263	261	NA	NA	NA	NA	NA	2004-09-13 06:13:00	2004-09-13 06:13:00	NA	NA	NA	NA	NA	NA	NA	NA	2004-09-17 07:11:00	2004-09-17 07:18:00	2004-09-19 09:43:00	2004-09-19 09:45:00	NA	NA	2004-09-21 17:16:00	2004-09-21 17:19:00	TWISPR	WELH	2003-05-06 15:00:00	3	2	H	2003	90	DMM03126.WR3	17020005	843.066.018	2003-05-06 13:58:00	2003-05-06	2003-05-06	5
630	2004	2004_237	3D9.1BF177571B	237	NA	NA	262	NA	NA	NA	NA	NA	2004-08-24 11:34:00	2004-08-24 11:42:00	NA	NA	2004-09-18 08:46:00	2004-09-18 10:10:00	NA	NA	NA	NA	NA	NA	NA	NA	NA	NA	NA	NA	NA	NA	NA	NA	RINH	RINH	2003-04-16 12:00:00	3	2	H	2003	122	DMM02319.R3A	17020016	567	2002-11-15 07:49:00	2003-04-16	2002-11-15	11
631	2004	2004_203	3D9.1BF177E4F6	203	NA	NA	NA	NA	NA	NA	NA	NA	2004-07-21 17:14:00	2004-07-21 17:16:00	NA	NA	NA	NA	NA	NA	NA	NA	NA	NA	NA	NA	NA	NA	NA	NA	NA	NA	NA	NA	RINH	RINH	2003-04-16 12:00:00	3	2	H	2003	102	DMM02319.R3A	17020016	567	2002-11-15 07:49:00	2003-04-16	2002-11-15	11
632	2004	2004_237	3D9.1BF14568ED	237	NA	NA	246	NA	NA	NA	NA	NA	2004-08-24 10:03:00	2004-08-24 10:17:00	NA	NA	2004-09-02 06:26:00	2004-09-02 06:26:00	NA	NA	NA	NA	NA	NA	NA	NA	NA	NA	NA	NA	NA	NA	NA	NA	RINH	RINH	2003-04-16 12:00:00	3	2	H	2003	112	DMM02315.R2A	17020016	567	2002-11-11 11:37:00	2003-04-16	2002-11-11	11
633	2004	2004_270	3D9.1BF1866281	270	NA	NA	280	NA	NA	NA	NA	NA	2004-09-26 05:36:00	2004-09-26 05:40:00	NA	NA	2004-10-06 08:28:00	2004-10-06 08:48:00	NA	NA	NA	NA	NA	NA	NA	NA	NA	NA	NA	NA	NA	NA	NA	NA	RINH	RINH	2003-04-16 12:00:00	3	2	H	2003	116	DMM02318.R3A	17020016	567	2002-11-14 07:58:00	2003-04-16	2002-11-14	11
634	2004	2004_271	3D9.1BF1779E02	271	NA	NA	278	NA	NA	NA	NA	NA	2004-09-27 06:13:00	2004-09-27 06:17:00	NA	NA	2004-10-04 20:16:00	2004-10-04 22:35:00	NA	NA	NA	NA	NA	NA	NA	NA	NA	NA	NA	NA	NA	NA	NA	NA	RINH	RINH	2003-04-16 12:00:00	3	2	H	2003	115	DMM02316.R2A	17020016	567	2002-11-12 07:58:00	2003-04-16	2002-11-12	11
635	2004	2004_203	3D9.1BF17E5B03	203	NA	NA	249	NA	NA	NA	256	NA	2004-07-21 13:41:00	2004-07-21 14:38:00	NA	NA	2004-09-05 10:41:00	2004-09-05 10:53:00	NA	NA	NA	NA	NA	NA	NA	NA	2004-09-12 07:43:00	2004-09-12 07:50:00	NA	NA	NA	NA	NA	NA	NASONC	EBNK	2003-04-29 16:00:00	3	2	H	2003	NA	DMM03119.X07	17020010	754.089.012	2003-04-29 13:28:00	2003-04-29	2003-04-29	4
636	2004	2004_247	3D9.1BF15C186B	247	NA	NA	256	NA	NA	NA	NA	NA	2004-09-03 10:29:00	2004-09-03 11:13:00	NA	NA	2004-09-12 09:24:00	2004-09-12 10:46:00	NA	NA	NA	NA	NA	NA	NA	NA	NA	NA	NA	NA	NA	NA	NA	NA	RINH	RINH	2003-04-16 12:00:00	3	2	H	2003	133	DMM02317.R3A	17020016	567	2002-11-13 07:44:00	2003-04-16	2002-11-13	11
637	2004	2004_247	3D9.1BF16289F3	247	NA	NA	255	269	NA	NA	261	NA	2004-09-03 10:34:00	2004-09-03 10:36:00	NA	NA	2004-09-11 08:35:00	2004-09-11 08:44:00	NA	NA	NA	NA	NA	NA	NA	NA	2004-09-17 11:54:00	2004-09-17 11:55:00	NA	NA	NA	NA	2004-09-25 08:54:00	2004-09-25 08:54:00	CHEWUR	WELH	2003-04-29 11:05:00	3	2	H	2003	95	DMM03119.WR2	17020005	843.080.026	2003-04-29 10:04:00	2003-04-29	2003-04-29	4
638	2004	2004_272	3D9.1BF163AE7D	272	NA	NA	279	291	NA	NA	285	NA	2004-09-28 07:53:00	2004-09-28 08:12:00	NA	NA	2004-10-05 07:33:00	2004-10-05 08:38:00	NA	NA	NA	NA	NA	NA	NA	NA	2004-10-11 07:34:00	2004-10-11 07:40:00	NA	NA	NA	NA	2004-10-17 09:51:00	2004-10-17 09:53:00	METHR	WELH	2003-05-02 11:30:00	3	2	H	2003	106	DMM03122.WR2	17020005	843.104	2003-05-02 10:30:00	2003-05-02	2003-05-02	5
639	2004	2004_247	3D9.1BF1771300	247	NA	NA	259	NA	NA	NA	NA	NA	2004-09-03 14:19:00	2004-09-03 15:33:00	NA	NA	2004-09-15 05:38:00	2004-09-15 07:47:00	NA	NA	NA	NA	NA	NA	NA	NA	NA	NA	NA	NA	NA	NA	NA	NA	RINH	RINH	2003-04-16 12:00:00	3	2	H	2003	115	DMM02316.R1A	17020016	567	2002-11-12 07:50:00	2003-04-16	2002-11-12	11
640	2004	2004_247	3D9.1BF171A158	247	NA	NA	253	271	NA	268	258	NA	2004-09-03 13:51:00	2004-09-03 14:33:00	NA	NA	2004-09-09 16:17:00	2004-09-09 17:37:00	NA	NA	NA	NA	NA	NA	NA	NA	2004-09-14 13:56:00	2004-09-14 13:57:00	2004-09-24 18:01:00	2004-09-24 18:04:00	NA	NA	2004-09-27 10:41:00	2004-09-27 10:41:00	METHR	WELH	2003-04-25 11:30:00	3	2	H	2003	84	DMM03115.WR	17020005	843.104	2003-04-25 09:48:00	2003-04-25	2003-04-25	4
641	2004	2004_273	3D9.1BF1780491	273	NA	NA	NA	NA	NA	NA	NA	NA	2004-09-29 13:44:00	2004-09-29 13:50:00	NA	NA	NA	NA	NA	NA	NA	NA	NA	NA	NA	NA	NA	NA	NA	NA	NA	NA	NA	NA	RINH	RINH	2003-04-16 12:00:00	3	2	H	2003	138	DMM02319.R3A	17020016	567	2002-11-15 07:49:00	2003-04-16	2002-11-15	11
642	2004	2004_NA	3D9.1BF13944EE	NA	62	NA	NA	NA	NA	NA	NA	NA	NA	NA	NA	NA	NA	NA	NA	NA	NA	NA	NA	NA	2004-03-02 03:36:00	2004-03-02 10:47:00	NA	NA	NA	NA	NA	NA	NA	NA	TUCR	TUCR	2002-05-29 15:00:00	3	2	H	2002	200	MLS02149.SMT	17060107	522.100.003	2002-05-29 14:14:00	2002-05-29	2002-05-29	5
643	2004	2004_273	3D9.1BF17837D8	273	NA	NA	NA	NA	NA	NA	NA	NA	2004-09-29 08:15:00	2004-09-29 08:15:00	NA	NA	NA	NA	NA	NA	NA	NA	NA	NA	NA	NA	NA	NA	NA	NA	NA	NA	NA	NA	RINH	RINH	2003-04-16 12:00:00	3	2	H	2003	131	DMM02316.R1A	17020016	567	2002-11-12 07:50:00	2003-04-16	2002-11-12	11
644	2004	2004_273	3D9.1BF0E0AD4D	273	NA	NA	NA	NA	NA	NA	NA	NA	2004-09-29 16:39:00	2004-09-29 17:14:00	NA	NA	NA	NA	NA	NA	NA	NA	NA	NA	NA	NA	NA	NA	NA	NA	NA	NA	NA	NA	CLEARC	CLEARC	2002-05-04 16:45:00	3	2	W	2002	168	AAB02124.CC1	17060304	522.224.120.004.001	2002-05-04 16:12:00	2002-05-04	2002-05-04	5
645	2004	2004_247	3D9.1BF17EB6C1	247	NA	NA	254	NA	NA	263	260	NA	2004-09-03 17:14:00	2004-09-03 17:23:00	NA	NA	2004-09-10 15:33:00	2004-09-10 16:50:00	NA	NA	NA	NA	NA	NA	NA	NA	2004-09-16 15:03:00	2004-09-16 15:04:00	2004-09-19 09:31:00	2004-09-19 09:35:00	NA	NA	NA	NA	CHIWAR	EBNK	2003-04-28 11:30:00	3	2	H	2003	NA	DMM03118.X06	17020010	754.077.013	2003-04-28 08:27:00	2003-04-28	2003-04-28	4
646	2004	2004_231	3D9.1BF1730DB8	231	NA	NA	256	NA	NA	NA	NA	NA	2004-08-18 03:34:00	2004-08-18 05:01:00	NA	NA	2004-09-12 12:29:00	2004-09-12 13:47:00	NA	NA	NA	NA	NA	NA	NA	NA	NA	NA	NA	NA	NA	NA	NA	NA	RINH	RINH	2003-04-16 12:00:00	3	2	H	2003	125	DMM02317.R2A	17020016	567	2002-11-13 07:41:00	2003-04-16	2002-11-13	11
647	2004	2004_274	3D9.1BF17DC23B	274	NA	NA	281	NA	NA	290	287	NA	2004-09-30 10:52:00	2004-09-30 12:14:00	NA	NA	2004-10-07 08:31:00	2004-10-07 09:48:00	NA	NA	NA	NA	NA	NA	NA	NA	2004-10-13 16:52:00	2004-10-13 16:52:00	2004-10-16 17:20:00	2004-10-16 17:55:00	NA	NA	NA	NA	CHIWAR	EBNK	2003-04-29 12:00:00	3	2	H	2003	NA	DMM03119.X01	17020010	754.077.013	2003-04-29 07:29:00	2003-04-29	2003-04-29	4
648	2004	2004_274	3D9.1BF150474C	274	NA	NA	279	288	NA	285	282	NA	2004-09-30 05:10:00	2004-09-30 05:35:00	NA	NA	2004-10-05 04:46:00	2004-10-05 06:13:00	NA	NA	NA	NA	NA	NA	NA	NA	2004-10-08 19:07:00	2004-10-08 19:15:00	2004-10-11 04:37:00	2004-10-11 04:37:00	NA	NA	2004-10-14 08:24:00	2004-10-14 08:25:00	WINT	WINT	2003-04-23 12:00:00	3	2	H	2003	NA	DMM03011.WI1	17020008	843.081	2003-01-11 07:12:00	2003-04-23	2003-01-11	1
649	2004	2004_222	3D9.1BF1850190	222	NA	NA	278	NA	NA	289	283	NA	2004-08-09 06:29:00	2004-08-09 06:43:00	NA	NA	2004-10-04 06:48:00	2004-10-04 07:00:00	NA	NA	NA	NA	NA	NA	NA	NA	2004-10-09 13:30:00	2004-10-09 15:29:00	2004-10-15 08:24:00	2004-10-15 08:35:00	NA	NA	NA	NA	NASONC	CHEL	2003-04-15 12:00:00	3	2	H	2003	103	DMM02281.C3A	17020005	754.089	2002-10-08 08:03:00	2003-04-15	2002-10-08	10
650	2004	2004_222	3D9.1BF15B7CE2	222	NA	NA	NA	NA	NA	NA	NA	NA	2004-08-09 14:28:00	2004-08-09 15:07:00	NA	NA	NA	NA	NA	NA	NA	NA	NA	NA	NA	NA	NA	NA	NA	NA	NA	NA	NA	NA	OKANR	WELH	2003-05-14 13:05:00	3	2	H	2003	99	DMM03134.WR2	17020005	858.098	2003-05-14 10:03:00	2003-05-14	2003-05-14	5
651	2004	2004_224	3D9.1BF17C4D99	224	NA	NA	NA	NA	NA	NA	NA	NA	2004-08-11 16:02:00	2004-08-11 16:11:00	NA	NA	NA	NA	NA	NA	NA	NA	NA	NA	NA	NA	NA	NA	NA	NA	NA	NA	NA	NA	IMNTRP	IMNTRP	2003-04-15 00:41:00	3	2	H	2003	255	PJC03104.NT1	17060102	522.308.007	2003-04-14 20:44:00	2003-04-15	2003-04-14	4
652	2004	2004_275	3D9.1BF177671C	275	NA	NA	282	NA	NA	NA	315	NA	2004-10-01 06:11:00	2004-10-01 07:02:00	NA	NA	2004-10-08 04:50:00	2004-10-08 06:55:00	NA	NA	NA	NA	NA	NA	NA	NA	2004-11-10 10:25:00	2004-11-10 10:35:00	NA	NA	NA	NA	NA	NA	RINH	RINH	2003-04-16 12:00:00	3	2	H	2003	107	DMM02318.R1A	17020016	567	2002-11-14 07:55:00	2003-04-16	2002-11-14	11
653	2004	2004_275	3D9.1BF178494D	275	NA	NA	281	NA	NA	NA	NA	NA	2004-10-01 07:13:00	2004-10-01 07:54:00	NA	NA	2004-10-07 15:42:00	2004-10-07 15:53:00	NA	NA	NA	NA	NA	NA	NA	NA	NA	NA	NA	NA	NA	NA	NA	NA	RINH	RINH	2003-04-16 12:00:00	3	2	H	2003	114	DMM02318.R3A	17020016	567	2002-11-14 07:58:00	2003-04-16	2002-11-14	11
654	2004	2004_248	3D9.1BF144A4D2	248	NA	NA	253	NA	NA	NA	NA	NA	2004-09-04 06:03:00	2004-09-04 06:54:00	NA	NA	2004-09-09 06:25:00	2004-09-09 07:46:00	NA	NA	NA	NA	NA	NA	NA	NA	NA	NA	NA	NA	NA	NA	NA	NA	RINH	RINH	2003-04-16 12:00:00	3	2	H	2003	122	DMM02315.R2A	17020016	567	2002-11-11 11:37:00	2003-04-16	2002-11-11	11
655	2004	2004_276	3D9.1BF172F9E9	276	NA	NA	283	301	NA	296	290	NA	2004-10-02 09:18:00	2004-10-02 09:56:00	NA	NA	2004-10-09 00:22:00	2004-10-09 05:48:00	NA	NA	NA	NA	NA	NA	NA	NA	2004-10-16 15:25:00	2004-10-16 15:29:00	2004-10-22 12:26:00	2004-10-22 15:17:00	NA	NA	2004-10-27 08:07:00	2004-10-27 08:09:00	METHR	WELH	2003-04-24 15:00:00	3	2	H	2003	98	DMM03114.WR	17020005	843.104	2003-04-24 13:46:00	2003-04-24	2003-04-24	4
656	2004	2004_277	3D9.1BF17001B9	277	NA	NA	282	291	NA	NA	NA	NA	2004-10-03 22:10:00	2004-10-03 23:01:00	NA	NA	2004-10-08 13:53:00	2004-10-08 14:01:00	NA	NA	NA	NA	NA	NA	NA	NA	NA	NA	NA	NA	NA	NA	2004-10-17 13:01:00	2004-10-17 13:01:00	CHEWUR	WELH	2003-05-05 10:25:00	3	2	H	2003	105	DMM03125.WR	17020005	843.080.026	2003-05-05 09:25:00	2003-05-05	2003-05-05	5
657	2004	2004_248	3D9.1BF17661A5	248	NA	NA	254	NA	NA	NA	NA	NA	2004-09-04 10:45:00	2004-09-04 12:07:00	NA	NA	2004-09-10 06:36:00	2004-09-10 08:16:00	NA	NA	NA	NA	NA	NA	NA	NA	NA	NA	NA	NA	NA	NA	NA	NA	RINH	RINH	2003-04-16 12:00:00	3	2	H	2003	115	DMM02317.R1A	17020016	567	2002-11-13 07:34:00	2003-04-16	2002-11-13	11
658	2004	2004_225	3D9.1BF178194F	225	NA	NA	NA	NA	NA	NA	NA	NA	2004-08-12 06:35:00	2004-08-12 06:42:00	NA	NA	NA	NA	NA	NA	NA	NA	NA	NA	NA	NA	NA	NA	NA	NA	NA	NA	NA	NA	RINH	RINH	2003-04-16 12:00:00	3	2	H	2003	110	DMM02317.R1A	17020016	567	2002-11-13 07:34:00	2003-04-16	2002-11-13	11
659	2004	2004_224	3D9.1BF1877984	224	NA	NA	260	NA	NA	NA	NA	NA	2004-08-11 11:05:00	2004-08-11 11:16:00	NA	NA	2004-09-16 03:45:00	2004-09-16 04:05:00	NA	NA	NA	NA	NA	NA	NA	NA	NA	NA	NA	NA	NA	NA	NA	NA	RINH	RINH	2003-04-16 12:00:00	3	2	H	2003	125	DMM02315.R3A	17020016	567	2002-11-11 11:36:00	2003-04-16	2002-11-11	11
660	2004	2004_278	3D9.1BF144955B	278	NA	NA	289	NA	NA	NA	NA	NA	2004-10-04 06:51:00	2004-10-04 06:51:00	NA	NA	2004-10-15 10:37:00	2004-10-15 12:04:00	NA	NA	NA	NA	NA	NA	NA	NA	NA	NA	NA	NA	NA	NA	NA	NA	RINH	RINH	2003-04-16 12:00:00	3	2	H	2003	114	DMM02315.R2A	17020016	567	2002-11-11 11:37:00	2003-04-16	2002-11-11	11
661	2004	2004_200	3D9.1BF17FC828	200	NA	NA	253	NA	NA	263	258	NA	2004-07-18 06:49:00	2004-07-18 07:01:00	NA	NA	2004-09-09 13:04:00	2004-09-09 14:42:00	NA	NA	NA	NA	NA	NA	NA	NA	2004-09-14 09:49:00	2004-09-14 13:36:00	2004-09-19 07:02:00	2004-09-19 08:47:00	NA	NA	NA	NA	NASONC	CHEL	2003-04-15 12:00:00	3	2	H	2003	121	DMM02280.C1A	17020005	754.089	2002-10-07 07:33:00	2003-04-15	2002-10-07	10
662	2004	2004_190	3D9.1BF16EA703	190	NA	NA	201	248	NA	NA	NA	NA	2004-07-08 14:11:00	2004-07-08 14:22:00	NA	NA	2004-07-19 13:07:00	2004-07-19 14:29:00	NA	NA	NA	NA	NA	NA	NA	NA	NA	NA	NA	NA	NA	NA	2004-09-04 13:45:00	2004-09-04 13:45:00	CHEWUR	WELH	2003-05-01 10:30:00	3	2	H	2003	107	DMM03121.WR	17020005	843.080.026	2003-05-01 09:12:00	2003-05-01	2003-05-01	5
663	2004	2004_248	3D9.1BF15F0E4D	248	NA	NA	256	275	NA	272	264	NA	2004-09-04 07:16:00	2004-09-04 08:21:00	NA	NA	2004-09-12 12:34:00	2004-09-12 13:54:00	NA	NA	NA	NA	NA	NA	NA	NA	2004-09-20 14:27:00	2004-09-20 14:33:00	2004-09-28 02:30:00	2004-09-28 02:30:00	NA	NA	2004-10-01 13:35:00	2004-10-01 13:36:00	TWIS2P	WELH	2003-05-12 12:00:00	3	2	H	2003	117	DMM03132.ARM	17020005	843.066.002	2003-05-12 08:21:00	2003-05-12	2003-05-12	5
664	2004	2004_225	3D9.1BF161CBC7	225	NA	NA	241	251	NA	247	245	NA	2004-08-12 09:22:00	2004-08-12 10:12:00	NA	NA	2004-08-28 06:23:00	2004-08-28 06:35:00	NA	NA	NA	NA	NA	NA	NA	NA	2004-09-01 14:11:00	2004-09-01 14:16:00	2004-09-03 17:57:00	2004-09-03 17:57:00	NA	NA	2004-09-07 08:47:00	2004-09-07 08:47:00	TWISPR	WELH	2003-05-07 10:50:00	3	2	H	2003	90	DMM03127.WR	17020005	843.066.018	2003-05-07 09:52:00	2003-05-07	2003-05-07	5
665	2004	2004_225	3D9.1BF185ABA5	225	NA	NA	NA	NA	NA	NA	NA	NA	2004-08-12 13:27:00	2004-08-12 14:20:00	NA	NA	NA	NA	NA	NA	NA	NA	NA	NA	NA	NA	NA	NA	NA	NA	NA	NA	NA	NA	RINH	RINH	2003-04-16 12:00:00	3	2	H	2003	140	DMM02318.R2A	17020016	567	2002-11-14 07:56:00	2003-04-16	2002-11-14	11
666	2004	2004_232	3D9.1BF1677756	232	256	250	247	NA	NA	NA	NA	NA	2004-08-19 06:08:00	2004-08-19 06:12:00	NA	NA	2004-09-03 11:30:00	2004-09-03 12:44:00	2004-09-06 08:20:00	2004-09-06 08:21:00	NA	NA	NA	NA	2004-09-12 12:39:00	2004-09-12 14:42:00	NA	NA	NA	NA	NA	NA	NA	NA	IMNTRP	IMNTRP	2002-05-17 03:09:00	3	2	W	2002	198	JAH02136.NT1	17060102	522.308.007	2002-05-16 23:39:00	2002-05-17	2002-05-16	5
667	2004	2004_215	3D9.1BF186ADC3	215	NA	NA	NA	NA	NA	NA	NA	NA	2004-08-02 16:34:00	2004-08-02 16:45:00	NA	NA	NA	NA	NA	NA	NA	NA	NA	NA	NA	NA	NA	NA	NA	NA	NA	NA	NA	NA	RINH	RINH	2003-04-16 12:00:00	3	2	H	2003	118	DMM02318.R1A	17020016	567	2002-11-14 07:55:00	2003-04-16	2002-11-14	11
668	2004	2004_225	3D9.1BF17E2C1F	225	NA	NA	NA	NA	NA	NA	NA	NA	2004-08-12 13:40:00	2004-08-12 13:51:00	NA	NA	NA	NA	NA	NA	NA	NA	NA	NA	NA	NA	NA	NA	NA	NA	NA	NA	NA	NA	CHIWAR	EBNK	2003-04-28 16:15:00	3	2	H	2003	NA	DMM03118.X11	17020010	754.077.013	2003-04-28 13:23:00	2003-04-28	2003-04-28	4
669	2004	2004_225	3D9.1BF1628A45	225	NA	NA	NA	NA	NA	NA	NA	NA	2004-08-12 09:35:00	2004-08-12 10:39:00	NA	NA	NA	NA	NA	NA	NA	NA	NA	NA	NA	NA	NA	NA	NA	NA	NA	NA	NA	NA	TWISPR	WELH	2003-05-06 11:40:00	3	2	H	2003	108	DMM03126.WR2	17020005	843.066.018	2003-05-06 10:36:00	2003-05-06	2003-05-06	5
670	2004	2004_228	3D9.1BF161D2E2	228	NA	NA	274	NA	NA	NA	NA	NA	2004-08-15 08:11:00	2004-08-15 09:25:00	NA	NA	2004-09-30 05:35:00	2004-09-30 07:14:00	NA	NA	NA	NA	NA	NA	NA	NA	NA	NA	NA	NA	NA	NA	NA	NA	RINH	RINH	2003-04-16 12:00:00	3	2	H	2003	124	DMM02317.R2A	17020016	567	2002-11-13 07:41:00	2003-04-16	2002-11-13	11
671	2004	2004_201	3D9.1BF16388CB	201	NA	NA	212	NA	NA	NA	NA	NA	2004-07-19 12:46:00	2004-07-19 13:56:00	NA	NA	2004-07-30 09:11:00	2004-07-30 10:41:00	NA	NA	NA	NA	NA	NA	NA	NA	NA	NA	NA	NA	NA	NA	NA	NA	RINH	RINH	2003-04-16 12:00:00	3	2	H	2003	115	DMM02317.R1A	17020016	567	2002-11-13 07:34:00	2003-04-16	2002-11-13	11
672	2004	2004_201	3D9.1BF16EC74A	201	NA	NA	248	264	NA	257	254	NA	2004-07-19 07:31:00	2004-07-19 13:58:00	NA	NA	2004-09-04 06:28:00	2004-09-04 07:55:00	NA	NA	NA	NA	NA	NA	NA	NA	2004-09-10 14:51:00	2004-09-10 14:55:00	2004-09-13 19:25:00	2004-09-14 07:13:00	NA	NA	2004-09-20 14:13:00	2004-09-20 14:14:00	CHEWUR	WELH	2003-04-29 10:40:00	3	2	H	2003	114	DMM03119.WR	17020005	843.080.026	2003-04-29 09:36:00	2003-04-29	2003-04-29	4
673	2004	2004_225	3D9.1BF17B0684	225	282	275	273	NA	NA	NA	NA	NA	2004-08-12 14:34:00	2004-08-12 15:26:00	NA	NA	2004-09-29 13:48:00	2004-09-29 14:58:00	2004-10-01 16:27:00	2004-10-01 16:31:00	NA	NA	NA	NA	2004-10-08 06:46:00	2004-10-08 08:02:00	NA	NA	NA	NA	NA	NA	NA	NA	IMNTRP	IMNTRP	2003-04-21 05:31:00	3	2	W	2003	221	PJC03110.NT1	17060102	522.308.007	2003-04-20 20:17:00	2003-04-21	2003-04-20	4
674	2004	2004_229	3D9.1BF1768E27	229	NA	NA	259	NA	NA	NA	NA	NA	2004-08-16 09:29:00	2004-08-16 09:40:00	NA	NA	2004-09-15 11:07:00	2004-09-15 12:22:00	NA	NA	NA	NA	NA	NA	NA	NA	NA	NA	NA	NA	NA	NA	NA	NA	RINH	RINH	2003-04-16 12:00:00	3	2	H	2003	95	DMM02318.R2A	17020016	567	2002-11-14 07:56:00	2003-04-16	2002-11-14	11
675	2004	2004_249	3D9.1BF162F585	249	NA	NA	256	270	NA	267	262	NA	2004-09-05 16:38:00	2004-09-05 16:49:00	NA	NA	2004-09-12 11:15:00	2004-09-12 12:38:00	NA	NA	NA	NA	NA	NA	NA	NA	2004-09-18 09:22:00	2004-09-18 09:29:00	2004-09-23 05:24:00	2004-09-23 05:32:00	NA	NA	2004-09-26 13:01:00	2004-09-26 13:02:00	OMAKC	WELH	2003-05-07 13:00:00	3	2	H	2003	86	DMM03127.WR3	17020005	858.052	2003-05-07 11:23:00	2003-05-07	2003-05-07	5
676	2004	2004_232	3D9.1BF17816DC	232	NA	NA	260	NA	NA	NA	NA	NA	2004-08-19 07:03:00	2004-08-19 07:55:00	NA	NA	2004-09-16 07:41:00	2004-09-16 09:17:00	NA	NA	NA	NA	NA	NA	NA	NA	NA	NA	NA	NA	NA	NA	NA	NA	RINH	RINH	2003-04-16 12:00:00	3	2	H	2003	119	DMM02316.R2A	17020016	567	2002-11-12 07:58:00	2003-04-16	2002-11-12	11
677	2004	2004_215	3D9.1BF1780D6A	215	NA	NA	NA	NA	NA	NA	NA	NA	2004-08-02 14:40:00	2004-08-02 15:09:00	NA	NA	NA	NA	NA	NA	NA	NA	NA	NA	NA	NA	NA	NA	NA	NA	NA	NA	NA	NA	RINH	RINH	2003-04-16 12:00:00	3	2	H	2003	122	DMM02316.R3A	17020016	567	2002-11-12 08:00:00	2003-04-16	2002-11-12	11
678	2004	2004_215	3D9.1BF1456D12	215	NA	NA	NA	NA	NA	NA	NA	NA	2004-08-02 06:30:00	2004-08-02 07:25:00	NA	NA	NA	NA	NA	NA	NA	NA	NA	NA	NA	NA	NA	NA	NA	NA	NA	NA	NA	NA	RINH	RINH	2003-04-16 12:00:00	3	2	H	2003	133	DMM02315.R2A	17020016	567	2002-11-11 11:37:00	2003-04-16	2002-11-11	11
679	2004	2004_232	3D9.1BF161D4AC	232	NA	NA	242	257	NA	NA	248	NA	2004-08-19 13:19:00	2004-08-19 13:20:00	NA	NA	2004-08-29 10:42:00	2004-08-29 11:55:00	NA	NA	NA	NA	NA	NA	NA	NA	2004-09-04 18:35:00	2004-09-04 18:35:00	NA	NA	NA	NA	2004-09-13 08:22:00	2004-09-13 10:07:00	METHR	WELH	2003-04-30 10:40:00	3	2	H	2003	105	DMM03120.WR2	17020005	843.104	2003-04-30 09:40:00	2003-04-30	2003-04-30	4
680	2004	2004_201	3D9.1BF17058F1	201	NA	NA	246	260	NA	255	252	NA	2004-07-19 05:56:00	2004-07-19 09:44:00	NA	NA	2004-09-02 07:05:00	2004-09-02 07:15:00	NA	NA	NA	NA	NA	NA	NA	NA	2004-09-08 08:40:00	2004-09-08 14:25:00	2004-09-11 15:27:00	2004-09-11 15:54:00	NA	NA	2004-09-16 01:47:00	2004-09-16 01:50:00	CHEWUR	WELH	2003-04-30 14:00:00	3	2	H	2003	118	DMM03120.WR3	17020005	843.080.026	2003-04-30 12:48:00	2003-04-30	2003-04-30	4
681	2004	2004_285	3D9.1BF11C66E2	285	305	296	293	NA	NA	NA	NA	NA	2004-10-11 10:32:00	2004-10-11 11:03:00	NA	NA	2004-10-19 05:34:00	2004-10-19 05:34:00	2004-10-22 11:45:00	2004-10-22 11:49:00	NA	NA	NA	NA	2004-10-31 17:06:00	2004-11-01 09:41:00	NA	NA	NA	NA	NA	NA	NA	NA	FISTRP	FISTRP	2001-09-10 11:15:00	3	2	W	2002	160	AAB01253.FT1	17060303	522.224.120.037.039.002	2001-09-10 06:53:00	2001-09-10	2001-09-10	9
682	2004	2004_NA	3D9.1BF174277A	NA	NA	NA	261	270	NA	NA	266	NA	NA	NA	NA	NA	2004-09-17 13:48:00	2004-09-17 14:04:00	NA	NA	NA	NA	NA	NA	NA	NA	2004-09-22 08:07:00	2004-09-22 08:32:00	NA	NA	NA	NA	2004-09-26 22:52:00	2004-09-26 22:52:00	OKANR	WELH	2003-05-08 15:05:00	3	2	H	2003	93	DMM03128.WR3	17020005	858.098	2003-05-08 14:04:00	2003-05-08	2003-05-08	5
683	2004	2004_232	3D9.1BF15AC579	232	NA	NA	248	260	NA	257	254	NA	2004-08-19 15:37:00	2004-08-19 15:48:00	NA	NA	2004-09-04 19:20:00	2004-09-05 02:38:00	NA	NA	NA	NA	NA	NA	NA	NA	2004-09-10 07:28:00	2004-09-10 07:29:00	2004-09-13 00:07:00	2004-09-13 00:07:00	NA	NA	2004-09-16 02:55:00	2004-09-16 03:03:00	CHIWAR	EBNK	2003-04-29 12:00:00	3	2	H	2003	NA	DMM03119.X01	17020010	754.077.013	2003-04-29 07:29:00	2003-04-29	2003-04-29	4
684	2004	2004_201	3D9.1BF1774AEC	201	NA	NA	208	NA	NA	NA	NA	NA	2004-07-19 18:45:00	2004-07-19 19:47:00	NA	NA	2004-07-26 00:37:00	2004-07-27 06:51:00	NA	NA	NA	NA	NA	NA	NA	NA	NA	NA	NA	NA	NA	NA	NA	NA	RINH	RINH	2003-04-16 12:00:00	3	2	H	2003	115	DMM02318.R1A	17020016	567	2002-11-14 07:55:00	2003-04-16	2002-11-14	11
685	2004	2004_155	3D9.1BF17DC6A8	155	NA	NA	161	NA	NA	NA	NA	NA	2004-06-03 12:20:00	2004-06-03 12:20:00	NA	NA	2004-06-09 08:25:00	2004-06-09 08:45:00	NA	NA	NA	NA	NA	NA	NA	NA	NA	NA	NA	NA	NA	NA	NA	NA	CHIWAR	EBNK	2003-04-29 12:00:00	3	2	H	2003	NA	DMM03119.X05	17020010	754.077.013	2003-04-29 08:26:00	2003-04-29	2003-04-29	4
686	2004	2004_201	3D9.1BF177156A	201	NA	NA	NA	NA	NA	NA	NA	NA	2004-07-19 07:07:00	2004-07-19 07:24:00	NA	NA	NA	NA	NA	NA	NA	NA	NA	NA	NA	NA	NA	NA	NA	NA	NA	NA	NA	NA	RINH	RINH	2003-04-16 12:00:00	3	2	H	2003	122	DMM02316.R3A	17020016	567	2002-11-12 08:00:00	2003-04-16	2002-11-12	11
687	2004	2004_232	3D9.1BF17846A4	232	NA	NA	NA	NA	NA	NA	NA	NA	2004-08-19 07:50:00	2004-08-19 08:39:00	NA	NA	NA	NA	NA	NA	NA	NA	NA	NA	NA	NA	NA	NA	NA	NA	NA	NA	NA	NA	RINH	RINH	2003-04-16 12:00:00	3	2	H	2003	121	DMM02315.R1A	17020016	567	2002-11-11 11:42:00	2003-04-16	2002-11-11	11
688	2004	2004_201	3D9.1BF16EA9A1	201	NA	NA	NA	NA	NA	NA	NA	NA	2004-07-19 08:17:00	2004-07-19 15:45:00	NA	NA	NA	NA	NA	NA	NA	NA	NA	NA	NA	NA	NA	NA	NA	NA	NA	NA	NA	NA	METHR	WELH	2003-04-23 12:00:00	3	2	H	2003	91	DMM03113.WR	17020005	843.104	2003-04-23 10:15:00	2003-04-23	2003-04-23	4
689	2004	2004_225	3D9.1BF1633D09	225	NA	NA	231	245	NA	NA	237	NA	2004-08-12 11:22:00	2004-08-12 11:43:00	NA	NA	2004-08-18 14:40:00	2004-08-18 14:54:00	NA	NA	NA	NA	NA	NA	NA	NA	2004-08-24 11:19:00	2004-08-24 11:19:00	NA	NA	NA	NA	2004-09-01 02:00:00	2004-09-01 02:00:00	SIMILR	WELH	2003-05-14 16:30:00	3	2	H	2003	105	DMM03134.WR3	17020005	858.119.003	2003-05-14 13:53:00	2003-05-14	2003-05-14	5
690	2004	2004_202	3D9.1BF1446575	202	NA	NA	NA	NA	NA	NA	NA	NA	2004-07-20 07:21:00	2004-07-20 11:29:00	NA	NA	NA	NA	NA	NA	NA	NA	NA	NA	NA	NA	NA	NA	NA	NA	NA	NA	NA	NA	RINH	RINH	2003-04-16 12:00:00	3	2	H	2003	147	DMM02315.R2A	17020016	567	2002-11-11 11:37:00	2003-04-16	2002-11-11	11
691	2004	2004_225	3D9.1BF1861794	225	NA	NA	248	NA	NA	NA	NA	NA	2004-08-12 10:16:00	2004-08-12 11:27:00	NA	NA	2004-09-04 15:28:00	2004-09-04 15:43:00	NA	NA	NA	NA	NA	NA	NA	NA	NA	NA	NA	NA	NA	NA	NA	NA	RINH	RINH	2003-04-16 12:00:00	3	2	H	2003	108	DMM02319.R1A	17020016	567	2002-11-15 07:46:00	2003-04-16	2002-11-15	11
692	2004	2004_217	3D9.1BF15D40EB	217	NA	319	317	NA	NA	NA	NA	NA	2004-08-04 10:32:00	2004-08-04 10:41:00	NA	NA	2004-11-12 09:57:00	2004-11-12 11:12:00	2004-11-14 06:06:00	2004-11-14 06:10:00	NA	NA	NA	NA	NA	NA	NA	NA	NA	NA	NA	NA	NA	NA	CATHEC	CATHEC	2002-10-14 09:25:00	3	2	W	2003	167	BCJ02287.CC1	17060104	522.271.232.032	2002-10-14 09:25:00	2002-10-14	2002-10-14	10
693	2004	2004_225	3D9.1BF1787163	225	NA	NA	246	NA	NA	NA	256	NA	2004-08-12 13:25:00	2004-08-12 13:38:00	NA	NA	2004-09-02 09:36:00	2004-09-02 09:48:00	NA	NA	NA	NA	NA	NA	NA	NA	2004-09-12 07:54:00	2004-09-12 08:15:00	NA	NA	NA	NA	NA	NA	RINH	RINH	2003-04-16 12:00:00	3	2	H	2003	126	DMM02316.R3A	17020016	567	2002-11-12 08:00:00	2003-04-16	2002-11-12	11
694	2004	2004_225	3D9.1BF186D1D5	225	NA	NA	250	NA	NA	NA	NA	NA	2004-08-12 10:55:00	2004-08-12 11:08:00	NA	NA	2004-09-06 04:31:00	2004-09-06 06:01:00	NA	NA	NA	NA	NA	NA	NA	NA	NA	NA	NA	NA	NA	NA	NA	NA	RINH	RINH	2003-04-16 12:00:00	3	2	H	2003	124	DMM02316.R3A	17020016	567	2002-11-12 08:00:00	2003-04-16	2002-11-12	11
695	2004	2004_263	3D9.1BF16E33EE	263	NA	NA	269	277	NA	275	273	NA	2004-09-19 16:37:00	2004-09-19 16:41:00	NA	NA	2004-09-25 14:33:00	2004-09-25 15:38:00	NA	NA	NA	NA	NA	NA	NA	NA	2004-09-29 13:59:00	2004-09-29 14:09:00	2004-10-01 12:06:00	2004-10-01 12:07:00	NA	NA	2004-10-03 14:10:00	2004-10-03 14:20:00	METHR	WELH	2003-04-24 15:00:00	3	2	H	2003	95	DMM03114.WR	17020005	843.104	2003-04-24 13:46:00	2003-04-24	2003-04-24	4
696	2004	2004_224	3D9.1BF186C463	224	NA	NA	248	NA	NA	NA	257	NA	2004-08-11 00:52:00	2004-08-11 02:12:00	NA	NA	2004-09-04 07:14:00	2004-09-04 08:48:00	NA	NA	NA	NA	NA	NA	NA	NA	2004-09-13 10:16:00	2004-09-13 10:28:00	NA	NA	NA	NA	NA	NA	RINH	RINH	2003-04-16 12:00:00	3	2	H	2003	112	DMM02316.R1A	17020016	567	2002-11-12 07:50:00	2003-04-16	2002-11-12	11
697	2004	2004_213	3D9.1BF162DCEB	213	NA	NA	245	NA	NA	NA	NA	NA	2004-07-31 16:04:00	2004-07-31 16:15:00	NA	NA	2004-09-01 03:29:00	2004-09-01 06:03:00	NA	NA	NA	NA	NA	NA	NA	NA	NA	NA	NA	NA	NA	NA	NA	NA	RINH	RINH	2003-04-16 12:00:00	3	2	H	2003	145	DMM02317.R3A	17020016	567	2002-11-13 07:44:00	2003-04-16	2002-11-13	11
698	2004	2004_223	3D9.1BF185F1C5	223	NA	NA	263	NA	NA	NA	NA	NA	2004-08-10 10:32:00	2004-08-10 11:04:00	NA	NA	2004-09-19 11:41:00	2004-09-19 12:55:00	NA	NA	NA	NA	NA	NA	NA	NA	NA	NA	NA	NA	NA	NA	NA	NA	RINH	RINH	2003-04-16 12:00:00	3	2	H	2003	117	DMM02319.R2A	17020016	567	2002-11-15 07:47:00	2003-04-16	2002-11-15	11
699	2004	2004_225	3D9.1BF15AB916	225	NA	NA	NA	NA	NA	NA	NA	NA	2004-08-12 10:54:00	2004-08-12 10:56:00	NA	NA	NA	NA	NA	NA	NA	NA	NA	NA	NA	NA	NA	NA	NA	NA	NA	NA	NA	NA	CHIWAR	EBNK	2003-04-30 12:00:00	3	2	H	2003	109	DMM02283.E2A	17020010	754.077	2002-10-10 07:53:00	2003-04-30	2002-10-10	10
700	2004	2004_232	3D9.1BF1718A17	232	NA	NA	NA	NA	NA	NA	NA	NA	2004-08-19 06:30:00	2004-08-19 06:59:00	NA	NA	NA	NA	NA	NA	NA	NA	NA	NA	NA	NA	NA	NA	NA	NA	NA	NA	NA	NA	METHR	WELH	2003-05-02 14:40:00	3	2	H	2003	105	DMM03122.WR3	17020005	843.104	2003-05-02 13:38:00	2003-05-02	2003-05-02	5
701	2004	2004_232	3D9.1BF168A317	232	260	257	255	NA	NA	NA	NA	NA	2004-08-19 07:58:00	2004-08-19 08:14:00	NA	NA	2004-09-11 18:54:00	2004-09-11 19:14:00	2004-09-13 10:51:00	2004-09-13 10:52:00	NA	NA	NA	NA	2004-09-16 06:32:00	2004-09-16 07:31:00	NA	NA	NA	NA	NA	NA	NA	NA	TUCR	TUCR	2002-05-02 21:30:00	3	2	W	2002	187	MLS02123.SMT	17060107	522.100.003	2002-05-03 21:08:00	2002-05-02	2002-05-02	5
702	2004	2004_217	3D9.1BF177C548	217	NA	NA	253	NA	NA	NA	NA	NA	2004-08-04 07:57:00	2004-08-04 08:47:00	NA	NA	2004-09-09 06:05:00	2004-09-09 09:33:00	NA	NA	NA	NA	NA	NA	NA	NA	NA	NA	NA	NA	NA	NA	NA	NA	RINH	RINH	2003-04-16 12:00:00	3	2	H	2003	108	DMM02320.R1A	17020016	567	2002-11-16 08:02:00	2003-04-16	2002-11-16	11
703	2004	2004_226	3D9.1BF1618A8D	226	NA	NA	NA	NA	NA	NA	NA	NA	2004-08-13 12:07:00	2004-08-13 12:57:00	NA	NA	NA	NA	NA	NA	NA	NA	NA	NA	NA	NA	NA	NA	NA	NA	NA	NA	NA	NA	RINH	RINH	2003-04-16 12:00:00	3	2	H	2003	135	DMM02317.R1A	17020016	567	2002-11-13 07:34:00	2003-04-16	2002-11-13	11
704	2004	2004_216	3D9.1BF177593A	216	NA	NA	NA	NA	NA	NA	NA	NA	2004-08-03 12:31:00	2004-08-03 13:22:00	NA	NA	NA	NA	NA	NA	NA	NA	NA	NA	NA	NA	NA	NA	NA	NA	NA	NA	NA	NA	RINH	RINH	2003-04-16 12:00:00	3	2	H	2003	125	DMM02319.R3A	17020016	567	2002-11-15 07:49:00	2003-04-16	2002-11-15	11
705	2004	2004_226	3D9.1BF1780C62	226	NA	NA	252	NA	NA	NA	NA	NA	2004-08-13 09:37:00	2004-08-13 09:52:00	NA	NA	2004-09-08 07:23:00	2004-09-08 09:24:00	NA	NA	NA	NA	NA	NA	NA	NA	NA	NA	NA	NA	NA	NA	NA	NA	RINH	RINH	2003-04-16 12:00:00	3	2	H	2003	128	DMM02319.R3A	17020016	567	2002-11-15 07:49:00	2003-04-16	2002-11-15	11
706	2004	2004_226	3D9.1BF17E6624	226	NA	NA	355	468	NA	446	440	NA	2004-08-13 15:14:00	2004-08-13 15:22:00	NA	NA	2004-12-20 11:07:00	2004-12-20 14:20:00	NA	NA	NA	NA	NA	NA	NA	NA	2005-03-16 19:58:00	2005-03-17 11:34:00	2005-03-22 18:18:00	2005-03-22 18:18:00	NA	NA	2005-04-13 16:28:00	2005-04-13 16:31:00	NASONC	EBNK	2003-04-30 11:30:00	3	2	H	2003	NA	DMM03120.X01	17020010	754.089.012	2003-04-30 07:37:00	2003-04-30	2003-04-30	4
707	2004	2004_226	3D9.1BF1783EE8	226	NA	NA	248	NA	NA	NA	NA	NA	2004-08-13 09:36:00	2004-08-13 09:36:00	NA	NA	2004-09-04 07:26:00	2004-09-04 09:24:00	NA	NA	NA	NA	NA	NA	NA	NA	NA	NA	NA	NA	NA	NA	NA	NA	RINH	RINH	2003-04-16 12:00:00	3	2	H	2003	125	DMM02316.R1A	17020016	567	2002-11-12 07:50:00	2003-04-16	2002-11-12	11
708	2004	2004_217	3D9.1BF174B524	217	NA	NA	222	232	NA	NA	226	NA	2004-08-04 12:02:00	2004-08-04 12:39:00	NA	NA	2004-08-09 11:08:00	2004-08-09 11:21:00	NA	NA	NA	NA	NA	NA	NA	NA	2004-08-13 11:15:00	2004-08-13 11:16:00	NA	NA	NA	NA	2004-08-19 09:57:00	2004-08-19 09:57:00	OKANR	WELH	2003-05-14 13:05:00	3	2	H	2003	99	DMM03134.WR2	17020005	858.098	2003-05-14 10:03:00	2003-05-14	2003-05-14	5
709	2004	2004_226	3D9.1BF161A910	226	NA	NA	NA	NA	NA	NA	NA	NA	2004-08-13 10:42:00	2004-08-13 11:46:00	NA	NA	NA	NA	NA	NA	NA	NA	NA	NA	NA	NA	NA	NA	NA	NA	NA	NA	NA	NA	RINH	RINH	2003-04-16 12:00:00	3	2	H	2003	133	DMM02317.R2A	17020016	567	2002-11-13 07:41:00	2003-04-16	2002-11-13	11
710	2004	2004_226	3D9.1BF1786258	226	NA	NA	247	NA	NA	NA	NA	NA	2004-08-13 06:57:00	2004-08-13 07:13:00	NA	NA	2004-09-03 04:46:00	2004-09-03 06:05:00	NA	NA	NA	NA	NA	NA	NA	NA	NA	NA	NA	NA	NA	NA	NA	NA	RINH	RINH	2003-04-16 12:00:00	3	2	H	2003	126	DMM02317.R1A	17020016	567	2002-11-13 07:34:00	2003-04-16	2002-11-13	11
711	2004	2004_225	3D9.1BF178741B	225	NA	NA	252	NA	NA	NA	NA	NA	2004-08-12 07:33:00	2004-08-12 08:23:00	NA	NA	2004-09-08 02:46:00	2004-09-08 05:24:00	NA	NA	NA	NA	NA	NA	NA	NA	NA	NA	NA	NA	NA	NA	NA	NA	RINH	RINH	2003-04-16 12:00:00	3	2	H	2003	118	DMM02318.R1A	17020016	567	2002-11-14 07:55:00	2003-04-16	2002-11-14	11
712	2004	2004_230	3D9.1BF162FA1A	230	NA	NA	244	254	NA	251	249	NA	2004-08-17 07:36:00	2004-08-17 07:47:00	NA	NA	2004-08-31 05:55:00	2004-08-31 07:38:00	NA	NA	NA	NA	NA	NA	NA	NA	2004-09-05 12:34:00	2004-09-05 12:44:00	2004-09-07 13:36:00	2004-09-07 13:36:00	NA	NA	2004-09-10 15:04:00	2004-09-10 15:04:00	METHR	WELH	2003-05-05 14:20:00	3	2	H	2003	98	DMM03125.WR3	17020005	843.104	2003-05-05 13:22:00	2003-05-05	2003-05-05	5
713	2004	2004_226	3D9.1BF177A0B3	226	NA	NA	257	NA	NA	NA	NA	NA	2004-08-13 06:54:00	2004-08-13 08:08:00	NA	NA	2004-09-13 09:25:00	2004-09-13 11:02:00	NA	NA	NA	NA	NA	NA	NA	NA	NA	NA	NA	NA	NA	NA	NA	NA	RINH	RINH	2003-04-16 12:00:00	3	2	H	2003	136	DMM02319.R3A	17020016	567	2002-11-15 07:49:00	2003-04-16	2002-11-15	11
714	2004	2004_227	3D9.1BF1773AC3	227	NA	NA	233	NA	NA	NA	NA	NA	2004-08-14 06:57:00	2004-08-14 07:35:00	NA	NA	2004-08-20 05:23:00	2004-08-20 05:23:00	NA	NA	NA	NA	NA	NA	NA	NA	NA	NA	NA	NA	NA	NA	NA	NA	RINH	RINH	2003-04-16 12:00:00	3	2	H	2003	127	DMM02319.R3A	17020016	567	2002-11-15 07:49:00	2003-04-16	2002-11-15	11
715	2004	2004_227	3D9.1BF176B33D	227	NA	NA	NA	261	NA	NA	253	NA	2004-08-14 12:20:00	2004-08-14 12:32:00	NA	NA	NA	NA	NA	NA	NA	NA	NA	NA	NA	NA	2004-09-09 08:50:00	2004-09-09 08:50:00	NA	NA	NA	NA	2004-09-17 08:08:00	2004-09-17 08:08:00	WINT	WINT	2003-04-23 12:00:00	3	2	H	2003	NA	DMM03015.WI1	17020008	843.081	2003-01-15 07:08:00	2003-04-23	2003-01-15	1
716	2004	2004_227	3D9.1BF17F66C0	227	NA	NA	NA	NA	NA	NA	NA	NA	2004-08-14 07:11:00	2004-08-14 07:24:00	NA	NA	NA	NA	NA	NA	NA	NA	NA	NA	NA	NA	NA	NA	NA	NA	NA	NA	NA	NA	CHIWAR	EBNK	2003-04-30 12:00:00	3	2	H	2003	108	DMM02288.E1A	17020010	754.077	2002-10-15 06:38:00	2003-04-30	2002-10-15	10
717	2004	2004_227	3D9.1BF160971E	227	NA	NA	258	272	NA	267	262	NA	2004-08-14 10:46:00	2004-08-14 11:53:00	NA	NA	2004-09-14 09:01:00	2004-09-14 09:08:00	NA	NA	NA	NA	NA	NA	NA	NA	2004-09-18 13:07:00	2004-09-18 13:12:00	2004-09-23 07:45:00	2004-09-23 07:47:00	NA	NA	2004-09-28 13:03:00	2004-09-29 09:39:00	TWISPR	WELH	2003-05-02 10:40:00	3	2	H	2003	119	DMM03122.WR	17020005	843.066.018	2003-05-02 09:19:00	2003-05-02	2003-05-02	5
718	2004	2004_216	3D9.1BF1764B3E	216	NA	NA	235	NA	NA	NA	NA	NA	2004-08-03 07:55:00	2004-08-03 08:02:00	NA	NA	2004-08-22 22:07:00	2004-08-22 22:33:00	NA	NA	NA	NA	NA	NA	NA	NA	NA	NA	NA	NA	NA	NA	NA	NA	RINH	RINH	2003-04-16 12:00:00	3	2	H	2003	129	DMM02319.R1A	17020016	567	2002-11-15 07:46:00	2003-04-16	2002-11-15	11
719	2004	2004_227	3D9.1BF17506DA	227	NA	NA	NA	NA	NA	NA	NA	NA	2004-08-14 17:14:00	2004-08-14 18:04:00	NA	NA	NA	NA	NA	NA	NA	NA	NA	NA	NA	NA	NA	NA	NA	NA	NA	NA	NA	NA	WINT	WINT	2003-04-23 12:00:00	3	2	H	2003	NA	DMM03011.WI1	17020008	843.081	2003-01-11 07:12:00	2003-04-23	2003-01-11	1
720	2004	2004_217	3D9.1BF170E54C	217	NA	NA	243	253	NA	NA	247	NA	2004-08-04 04:33:00	2004-08-04 05:08:00	NA	NA	2004-08-30 20:24:00	2004-08-30 23:09:00	NA	NA	NA	NA	NA	NA	NA	NA	2004-09-03 13:40:00	2004-09-03 13:45:00	NA	NA	NA	NA	2004-09-09 14:46:00	2004-09-09 14:46:00	CHEWUR	WELH	2003-05-01 10:30:00	3	2	H	2003	112	DMM03121.WR	17020005	843.080.026	2003-05-01 09:12:00	2003-05-01	2003-05-01	5
721	2004	2004_209	3D9.1BF1772952	209	NA	NA	NA	NA	NA	NA	NA	NA	2004-07-27 11:53:00	2004-07-27 13:20:00	NA	NA	NA	NA	NA	NA	NA	NA	NA	NA	NA	NA	NA	NA	NA	NA	NA	NA	NA	NA	RINH	RINH	2003-04-16 12:00:00	3	2	H	2003	141	DMM02319.R3A	17020016	567	2002-11-15 07:49:00	2003-04-16	2002-11-15	11
722	2004	2004_199	3D9.1BF1785859	199	NA	NA	207	NA	NA	NA	NA	NA	2004-07-17 10:01:00	2004-07-17 10:35:00	NA	NA	2004-07-25 18:43:00	2004-07-25 19:58:00	NA	NA	NA	NA	NA	NA	NA	NA	NA	NA	NA	NA	NA	NA	NA	NA	RINH	RINH	2003-04-16 12:00:00	3	2	H	2003	110	DMM02320.R2A	17020016	567	2002-11-16 07:59:00	2003-04-16	2002-11-16	11
723	2004	2004_209	3D9.1BF172CCBD	209	NA	NA	NA	NA	NA	NA	NA	NA	2004-07-27 01:53:00	2004-07-27 03:26:00	NA	NA	NA	NA	NA	NA	NA	NA	NA	NA	NA	NA	NA	NA	NA	NA	NA	NA	NA	NA	METHR	WELH	2003-04-30 10:40:00	3	2	H	2003	101	DMM03120.WR2	17020005	843.104	2003-04-30 09:40:00	2003-04-30	2003-04-30	4
724	2004	2004_199	3D9.1BF11AFBFC	199	258	251	248	NA	NA	NA	NA	NA	2004-07-17 05:58:00	2004-07-17 06:48:00	NA	NA	2004-09-04 12:18:00	2004-09-04 15:51:00	2004-09-07 11:53:00	2004-09-07 11:56:00	NA	NA	NA	NA	2004-09-14 04:13:00	2004-09-14 06:16:00	NA	NA	NA	NA	NA	NA	NA	NA	CATHEC	CATHEC	2002-04-12 20:05:00	3	2	W	2002	140	BCJ02102.CA1	17060104	522.271.232.032	2002-04-12 20:04:00	2002-04-12	2002-04-12	4
725	2004	2004_209	3D9.1BF1771827	209	NA	NA	NA	NA	NA	NA	NA	NA	2004-07-27 13:26:00	2004-08-01 08:03:00	NA	NA	NA	NA	NA	NA	NA	NA	NA	NA	NA	NA	NA	NA	NA	NA	NA	NA	NA	NA	RINH	RINH	2003-04-16 12:00:00	3	2	H	2003	128	DMM02316.R1A	17020016	567	2002-11-12 07:50:00	2003-04-16	2002-11-12	11
726	2004	2004_199	3D9.1BF179990C	199	NA	NA	205	219	NA	215	211	NA	2004-07-17 18:47:00	2004-07-17 19:39:00	NA	NA	2004-07-23 04:36:00	2004-07-23 06:09:00	NA	NA	NA	NA	NA	NA	NA	NA	2004-07-29 18:55:00	2004-07-29 19:02:00	2004-08-02 13:40:00	2004-08-02 13:40:00	NA	NA	2004-08-06 13:52:00	2004-08-06 13:53:00	CHIWAR	EBNK	2003-04-30 12:00:00	3	2	H	2003	108	DMM02288.E1A	17020010	754.077	2002-10-15 06:38:00	2003-04-30	2002-10-15	10
727	2004	2004_199	3D9.1BF1445921	199	NA	NA	NA	NA	NA	NA	NA	NA	2004-07-17 09:09:00	2004-07-17 10:06:00	NA	NA	NA	NA	NA	NA	NA	NA	NA	NA	NA	NA	NA	NA	NA	NA	NA	NA	NA	NA	RINH	RINH	2003-04-16 12:00:00	3	2	H	2003	132	DMM02315.R3A	17020016	567	2002-11-11 11:36:00	2003-04-16	2002-11-11	11
728	2004	2004_199	3D9.1BF169EF84	199	283	279	278	NA	NA	NA	NA	NA	2004-07-17 11:06:00	2004-07-17 11:50:00	NA	NA	2004-10-04 05:50:00	2004-10-04 06:09:00	2004-10-05 14:24:00	2004-10-05 14:27:00	NA	NA	NA	NA	2004-10-09 16:54:00	2004-10-09 18:20:00	NA	NA	NA	NA	NA	NA	NA	NA	IMNTRP	IMNTRP	2002-05-10 03:13:00	3	2	W	2002	169	JAH02130.NT1	17060102	522.308.007	2002-05-10 01:19:00	2002-05-10	2002-05-10	5
729	2004	2004_199	3D9.1BF15F5194	199	NA	NA	246	258	NA	NA	251	NA	2004-07-17 10:49:00	2004-07-17 12:22:00	NA	NA	2004-09-02 02:52:00	2004-09-02 03:20:00	NA	NA	NA	NA	NA	NA	NA	NA	2004-09-07 16:47:00	2004-09-07 16:47:00	NA	NA	NA	NA	2004-09-14 13:25:00	2004-09-14 13:25:00	TWISPR	WELH	2003-05-07 10:50:00	3	2	H	2003	84	DMM03127.WR	17020005	843.066.018	2003-05-07 09:52:00	2003-05-07	2003-05-07	5
730	2004	2004_199	3D9.1BF1B0F0CB	199	303	297	296	NA	NA	NA	NA	NA	2004-07-17 06:24:00	2004-07-17 06:24:00	NA	NA	2004-10-22 03:31:00	2004-10-22 06:06:00	2004-10-23 10:39:00	2004-10-23 10:40:00	NA	NA	NA	NA	2004-10-29 07:50:00	2004-10-29 08:46:00	NA	NA	NA	NA	NA	NA	NA	NA	CLWTRP	CLWTRP	2003-05-13 10:51:00	3	2	W	2003	178	EWB03133.CLW	17060306	522.224.010	2003-05-13 09:51:00	2003-05-13	2003-05-13	5
731	2004	2004_199	3D9.1BF1620C2E	199	NA	NA	209	227	NA	221	215	NA	2004-07-17 13:53:00	2004-07-17 14:00:00	NA	NA	2004-07-27 09:39:00	2004-07-27 10:46:00	NA	NA	NA	NA	NA	NA	NA	NA	2004-08-02 11:05:00	2004-08-04 15:36:00	2004-08-08 18:46:00	2004-08-08 18:46:00	NA	NA	2004-08-14 09:24:00	2004-08-14 09:25:00	METHR	WELH	2003-04-30 14:15:00	3	2	H	2003	108	DMM03120.WR4	17020005	843.104	2003-04-30 13:16:00	2003-04-30	2003-04-30	4
732	2004	2004_209	3D9.1BF1604489	209	NA	NA	257	270	NA	267	263	NA	2004-07-27 16:37:00	2004-07-27 17:45:00	NA	NA	2004-09-13 10:42:00	2004-09-13 11:02:00	NA	NA	NA	NA	NA	NA	NA	NA	2004-09-19 06:32:00	2004-09-19 06:36:00	2004-09-23 10:44:00	2004-09-23 10:44:00	NA	NA	2004-09-26 18:02:00	2004-09-26 19:03:00	TWISPR	WELH	2003-05-06 15:00:00	3	2	H	2003	121	DMM03126.WR3	17020005	843.066.018	2003-05-06 13:58:00	2003-05-06	2003-05-06	5
733	2004	2004_233	3D9.1BF15B75EC	233	NA	NA	251	263	NA	260	257	NA	2004-08-20 11:15:00	2004-08-20 12:06:00	NA	NA	2004-09-07 23:30:00	2004-09-08 01:56:00	NA	NA	NA	NA	NA	NA	NA	NA	2004-09-13 12:22:00	2004-09-13 12:22:00	2004-09-16 10:24:00	2004-09-16 10:24:00	NA	NA	2004-09-19 11:52:00	2004-09-19 11:55:00	CHEWUR	WELH	2003-04-29 10:40:00	3	2	H	2003	109	DMM03119.WR	17020005	843.080.026	2003-04-29 09:36:00	2003-04-29	2003-04-29	4
734	2004	2004_216	3D9.1BF171ECD2	216	NA	NA	247	256	NA	253	251	NA	2004-08-03 12:36:00	2004-08-03 12:50:00	NA	NA	2004-09-03 03:00:00	2004-09-03 05:19:00	NA	NA	NA	NA	NA	NA	NA	NA	2004-09-07 06:50:00	2004-09-07 06:55:00	2004-09-09 07:33:00	2004-09-09 07:33:00	NA	NA	2004-09-12 18:24:00	2004-09-12 18:24:00	TWISPR	WELH	2003-05-06 11:30:00	3	2	H	2003	104	DMM03126.WR	17020005	843.066.018	2003-05-06 10:03:00	2003-05-06	2003-05-06	5
735	2004	2004_267	3D9.1BF176D82A	267	NA	NA	274	NA	NA	NA	NA	NA	2004-09-23 16:44:00	2004-09-23 17:35:00	NA	NA	2004-09-30 10:22:00	2004-09-30 11:37:00	NA	NA	NA	NA	NA	NA	NA	NA	NA	NA	NA	NA	NA	NA	NA	NA	RINH	RINH	2003-04-16 12:00:00	3	2	H	2003	135	DMM02318.R1A	17020016	567	2002-11-14 07:55:00	2003-04-16	2002-11-14	11
736	2004	2004_216	3D9.1BF17E5C82	216	NA	NA	NA	NA	NA	NA	NA	NA	2004-08-03 18:25:00	2004-08-03 18:50:00	NA	NA	NA	NA	NA	NA	NA	NA	NA	NA	NA	NA	NA	NA	NA	NA	NA	NA	NA	NA	NASONC	EBNK	2003-04-30 16:00:00	3	2	H	2003	NA	DMM03120.X08	17020010	754.089.012	2003-04-30 13:29:00	2003-04-30	2003-04-30	4
737	2004	2004_214	3D9.1BF1771824	214	NA	NA	267	NA	NA	NA	NA	NA	2004-08-01 17:03:00	2004-08-01 17:12:00	NA	NA	2004-09-23 07:18:00	2004-09-23 08:31:00	NA	NA	NA	NA	NA	NA	NA	NA	NA	NA	NA	NA	NA	NA	NA	NA	RINH	RINH	2003-04-16 12:00:00	3	2	H	2003	133	DMM02316.R3A	17020016	567	2002-11-12 08:00:00	2003-04-16	2002-11-12	11
738	2004	2004_216	3D9.1BF15C151A	216	NA	NA	223	NA	NA	246	238	NA	2004-08-03 18:41:00	2004-08-03 19:13:00	NA	NA	2004-08-10 12:53:00	2004-08-10 14:00:00	NA	NA	NA	NA	NA	NA	NA	NA	2004-08-25 09:00:00	2004-08-25 09:06:00	2004-09-02 06:19:00	2004-09-02 06:19:00	NA	NA	NA	NA	RINH	RINH	2003-04-16 12:00:00	3	2	H	2003	131	DMM02317.R3A	17020016	567	2002-11-13 07:44:00	2003-04-16	2002-11-13	11
739	2004	2004_199	3D9.1BF162DA4F	199	NA	NA	NA	NA	NA	NA	NA	NA	2004-07-17 11:42:00	2004-07-17 11:58:00	NA	NA	NA	NA	NA	NA	NA	NA	NA	NA	NA	NA	NA	NA	NA	NA	NA	NA	NA	NA	RINH	RINH	2003-04-16 12:00:00	3	2	H	2003	130	DMM02317.R2A	17020016	567	2002-11-13 07:41:00	2003-04-16	2002-11-13	11
740	2004	2004_203	3D9.1BF15C434E	203	NA	NA	262	NA	NA	NA	NA	NA	2004-07-21 06:47:00	2004-07-21 18:43:00	NA	NA	2004-09-18 08:29:00	2004-09-18 09:48:00	NA	NA	NA	NA	NA	NA	NA	NA	NA	NA	NA	NA	NA	NA	NA	NA	TWISPR	WELH	2003-05-06 16:55:00	3	2	H	2003	114	DMM03126.WR4	17020005	843.066.018	2003-05-06 14:57:00	2003-05-06	2003-05-06	5
741	2004	2004_237	3D9.1BF171E2E1	237	NA	NA	254	266	NA	264	260	NA	2004-08-24 08:02:00	2004-08-25 07:09:00	NA	NA	2004-09-10 12:47:00	2004-09-10 13:55:00	NA	NA	NA	NA	NA	NA	NA	NA	2004-09-16 08:15:00	2004-09-16 08:15:00	2004-09-20 01:32:00	2004-09-20 02:15:00	NA	NA	2004-09-22 15:41:00	2004-09-22 15:41:00	METHR	WELH	2003-04-30 14:15:00	3	2	H	2003	96	DMM03120.WR4	17020005	843.104	2003-04-30 13:16:00	2003-04-30	2003-04-30	4
742	2004	2004_NA	3D9.1BF18221C5	NA	126	NA	NA	NA	NA	NA	NA	NA	NA	NA	NA	NA	NA	NA	NA	NA	NA	NA	NA	NA	2004-05-05 12:42:00	2004-05-05 12:58:00	NA	NA	NA	NA	NA	NA	NA	NA	CROOKR	CLWH	2003-04-19 12:00:00	3	2	H	2003	123	DTV03057.12W	17060308	522.224.120.094	2003-02-26 07:42:00	2003-04-19	2003-02-26	2
743	2004	2004_237	3D9.1BF177E59B	237	NA	NA	NA	NA	NA	NA	NA	NA	2004-08-24 07:58:00	2004-08-24 08:06:00	NA	NA	NA	NA	NA	NA	NA	NA	NA	NA	NA	NA	NA	NA	NA	NA	NA	NA	NA	NA	RINH	RINH	2003-04-16 12:00:00	3	2	H	2003	133	DMM02317.R1A	17020016	567	2002-11-13 07:34:00	2003-04-16	2002-11-13	11
744	2004	2004_237	3D9.1BF17C03A0	237	265	260	256	NA	NA	NA	NA	NA	2004-08-24 06:31:00	2004-08-24 06:39:00	NA	NA	2004-09-12 15:38:00	2004-09-12 16:54:00	2004-09-16 01:57:00	2004-09-16 02:00:00	NA	NA	NA	NA	2004-09-21 16:26:00	2004-09-22 12:33:00	NA	NA	NA	NA	NA	NA	NA	NA	IMNTRP	IMNTRP	2003-04-13 08:00:00	3	2	W	2003	227	PJC03103.NT1	17060102	522.308.007	2003-04-13 00:29:00	2003-04-13	2003-04-13	4
745	2004	2004_199	3D9.1BF1852DE8	199	NA	NA	209	NA	NA	NA	NA	NA	2004-07-17 10:24:00	2004-07-17 11:00:00	NA	NA	2004-07-27 07:49:00	2004-07-27 09:20:00	NA	NA	NA	NA	NA	NA	NA	NA	NA	NA	NA	NA	NA	NA	NA	NA	RINH	RINH	2003-04-16 12:00:00	3	2	H	2003	109	DMM02318.R2A	17020016	567	2002-11-14 07:56:00	2003-04-16	2002-11-14	11
746	2004	2004_237	3D9.1BF186A581	237	NA	NA	245	NA	NA	NA	258	NA	2004-08-24 08:14:00	2004-08-24 12:37:00	NA	NA	2004-09-01 05:26:00	2004-09-01 05:26:00	NA	NA	NA	NA	NA	NA	NA	NA	2004-09-14 17:14:00	2004-09-14 17:15:00	NA	NA	NA	NA	NA	NA	RINH	RINH	2003-04-16 12:00:00	3	2	H	2003	136	DMM02320.R2A	17020016	567	2002-11-16 07:59:00	2003-04-16	2002-11-16	11
747	2004	2004_203	3D9.1BF17C3C44	203	231	213	209	NA	NA	NA	NA	NA	2004-07-21 05:20:00	2004-07-21 06:15:00	NA	NA	2004-07-27 14:34:00	2004-07-27 16:02:00	2004-07-31 04:45:00	2004-07-31 04:51:00	NA	NA	NA	NA	2004-08-18 09:31:00	2004-08-26 13:36:00	NA	NA	NA	NA	NA	NA	NA	NA	TUCR	TUCR	2003-05-06 02:45:00	3	2	H	2003	254	MLS03126.SMT	17060107	522.100.003	2003-05-06 02:45:00	2003-05-06	2003-05-06	5
748	2004	2004_224	3D9.1BF171CF9D	224	NA	NA	NA	NA	NA	NA	NA	NA	2004-08-11 06:34:00	2004-08-11 07:11:00	NA	NA	NA	NA	NA	NA	NA	NA	NA	NA	NA	NA	NA	NA	NA	NA	NA	NA	NA	NA	CHEWUR	WELH	2003-05-01 10:30:00	3	2	H	2003	93	DMM03121.WR	17020005	843.080.026	2003-05-01 09:12:00	2003-05-01	2003-05-01	5
749	2004	2004_224	3D9.1BF16C2F27	224	NA	NA	254	264	NA	261	258	NA	2004-08-11 05:37:00	2004-08-11 05:49:00	NA	NA	2004-09-10 06:30:00	2004-09-10 06:45:00	NA	NA	NA	NA	NA	NA	NA	NA	2004-09-14 14:18:00	2004-09-14 14:22:00	2004-09-17 13:11:00	2004-09-17 13:12:00	NA	NA	2004-09-20 13:05:00	2004-09-20 14:53:00	TWISPR	WELH	2003-05-01 16:00:00	3	2	H	2003	102	DMM03121.WR4	17020005	843.066.018	2003-05-01 14:07:00	2003-05-01	2003-05-01	5
750	2004	2004_216	3D9.1BF1619848	216	NA	NA	NA	NA	NA	NA	NA	NA	2004-08-03 07:01:00	2004-08-03 08:03:00	NA	NA	NA	NA	NA	NA	NA	NA	NA	NA	NA	NA	NA	NA	NA	NA	NA	NA	NA	NA	RINH	RINH	2003-04-16 12:00:00	3	2	H	2003	131	DMM02317.R3A	17020016	567	2002-11-13 07:44:00	2003-04-16	2002-11-13	11
751	2004	2004_230	3D9.1BF1852183	230	NA	NA	245	NA	NA	272	268	NA	2004-08-17 11:58:00	2004-08-17 14:07:00	NA	NA	2004-09-01 06:53:00	2004-09-01 09:39:00	NA	NA	NA	NA	NA	NA	NA	NA	2004-09-24 08:32:00	2004-09-24 08:41:00	2004-09-28 12:53:00	2004-09-28 12:53:00	NA	NA	NA	NA	RINH	RINH	2003-04-16 12:00:00	3	2	H	2003	105	DMM02318.R1A	17020016	567	2002-11-14 07:55:00	2003-04-16	2002-11-14	11
752	2004	2004_224	3D9.1BF1787085	224	NA	NA	NA	NA	NA	NA	NA	NA	2004-08-11 14:07:00	2004-08-11 15:02:00	NA	NA	NA	NA	NA	NA	NA	NA	NA	NA	NA	NA	NA	NA	NA	NA	NA	NA	NA	NA	RINH	RINH	2003-04-16 12:00:00	3	2	H	2003	127	DMM02317.R3A	17020016	567	2002-11-13 07:44:00	2003-04-16	2002-11-13	11
753	2004	2004_NA	3D9.1BF169D3F1	NA	128	NA	NA	NA	NA	NA	NA	NA	NA	NA	NA	NA	NA	NA	NA	NA	NA	NA	NA	NA	2004-05-07 16:58:00	2004-05-07 17:00:00	NA	NA	NA	NA	NA	NA	NA	NA	LEMHIW	LEMHIW	2003-06-04 15:00:00	3	2	W	2003	108	AFB03155.LEM	17060204	522.303.416.049	2003-06-04 14:33:00	2003-06-04	2003-06-04	6
754	2004	2004_NA	3D9.1BF185F02C	NA	NA	NA	274	NA	NA	NA	NA	NA	NA	NA	NA	NA	2004-09-30 12:13:00	2004-09-30 13:27:00	NA	NA	NA	NA	NA	NA	NA	NA	NA	NA	NA	NA	NA	NA	NA	NA	RINH	RINH	2003-04-16 12:00:00	3	2	H	2003	135	DMM02319.R2A	17020016	567	2002-11-15 07:47:00	2003-04-16	2002-11-15	11
755	2004	2004_237	3D9.1BF162C6B4	237	NA	NA	248	263	NA	NA	256	NA	2004-08-24 13:03:00	2004-08-24 13:10:00	NA	NA	2004-09-04 16:09:00	2004-09-04 17:11:00	NA	NA	NA	NA	NA	NA	NA	NA	2004-09-12 05:25:00	2004-09-12 05:38:00	NA	NA	NA	NA	2004-09-19 10:24:00	2004-09-19 10:25:00	SIMILR	WELH	2003-05-09 13:30:00	3	2	H	2003	97	DMM03129.WR2	17020005	858.119.003	2003-05-09 10:09:00	2003-05-09	2003-05-09	5
756	2004	2004_225	3D9.1BF186C1C9	225	NA	NA	248	NA	NA	NA	NA	NA	2004-08-12 14:41:00	2004-08-12 16:01:00	NA	NA	2004-09-04 14:40:00	2004-09-04 16:04:00	NA	NA	NA	NA	NA	NA	NA	NA	NA	NA	NA	NA	NA	NA	NA	NA	RINH	RINH	2003-04-16 12:00:00	3	2	H	2003	119	DMM02316.R1A	17020016	567	2002-11-12 07:50:00	2003-04-16	2002-11-12	11
757	2004	2004_231	3D9.1BF177016C	231	NA	NA	NA	NA	NA	NA	NA	NA	2004-08-18 06:05:00	2004-08-18 06:51:00	NA	NA	NA	NA	NA	NA	NA	NA	NA	NA	NA	NA	NA	NA	NA	NA	NA	NA	NA	NA	RINH	RINH	2003-04-16 12:00:00	3	2	H	2003	123	DMM02318.R1A	17020016	567	2002-11-14 07:55:00	2003-04-16	2002-11-14	11
758	2004	2004_271	3D9.1BF184ADA9	271	NA	NA	439	NA	NA	455	446	NA	2004-09-27 16:19:00	2004-10-10 07:58:00	NA	NA	2005-03-15 13:46:00	2005-03-15 15:33:00	NA	NA	NA	NA	NA	NA	NA	NA	2005-03-22 19:38:00	2005-03-24 13:49:00	2005-03-31 12:31:00	2005-03-31 12:33:00	NA	NA	NA	NA	NASONC	EBNK	2003-04-28 16:00:00	3	2	H	2003	NA	DMM03119.X09	17020010	754.089.012	2003-04-29 13:51:00	2003-04-28	2003-04-28	4
759	2004	2004_203	3D9.1BF18777F9	203	NA	NA	NA	NA	NA	NA	NA	NA	2004-07-21 06:31:00	2004-07-21 09:24:00	NA	NA	NA	NA	NA	NA	NA	NA	NA	NA	NA	NA	NA	NA	NA	NA	NA	NA	NA	NA	RINH	RINH	2003-04-16 12:00:00	3	2	H	2003	106	DMM02319.R3A	17020016	567	2002-11-15 07:49:00	2003-04-16	2002-11-15	11
760	2004	2004_272	3D9.1BF1771D3D	272	NA	NA	278	NA	NA	NA	NA	NA	2004-09-28 08:05:00	2004-09-28 08:23:00	NA	NA	2004-10-04 06:58:00	2004-10-04 08:32:00	NA	NA	NA	NA	NA	NA	NA	NA	NA	NA	NA	NA	NA	NA	NA	NA	RINH	RINH	2003-04-16 12:00:00	3	2	H	2003	130	DMM02320.R3A	17020016	567	2002-11-16 07:59:00	2003-04-16	2002-11-16	11
761	2004	2004_273	3D9.1BF15B4EB4	273	NA	NA	281	300	NA	295	NA	NA	2004-09-29 08:04:00	2004-09-30 08:47:00	NA	NA	2004-10-07 12:44:00	2004-10-07 13:33:00	NA	NA	NA	NA	NA	NA	NA	NA	NA	NA	2004-10-21 01:55:00	2004-10-21 01:58:00	NA	NA	2004-10-26 14:24:00	2004-10-27 12:14:00	CHEWUR	WELH	2003-05-05 11:00:00	3	2	H	2003	115	DMM03125.WR2	17020005	843.080.026	2003-05-05 09:59:00	2003-05-05	2003-05-05	5
762	2004	2004_NA	3D9.1BF1460693	NA	NA	NA	248	NA	NA	NA	NA	NA	NA	NA	NA	NA	2004-09-04 18:28:00	2004-09-05 02:02:00	NA	NA	NA	NA	NA	NA	NA	NA	NA	NA	NA	NA	NA	NA	NA	NA	RINH	RINH	2003-04-16 12:00:00	3	2	H	2003	128	DMM02315.R3A	17020016	567	2002-11-11 11:36:00	2003-04-16	2002-11-11	11
763	2004	2004_237	3D9.1BF1786551	237	NA	NA	245	NA	NA	NA	252	NA	2004-08-24 13:33:00	2004-08-24 13:48:00	NA	NA	2004-09-01 07:33:00	2004-09-01 09:36:00	NA	NA	NA	NA	NA	NA	NA	NA	2004-09-08 16:45:00	2004-09-08 16:45:00	NA	NA	NA	NA	NA	NA	RINH	RINH	2003-04-16 12:00:00	3	2	H	2003	145	DMM02320.R3A	17020016	567	2002-11-16 07:59:00	2003-04-16	2002-11-16	11
764	2004	2004_NA	3D9.1BF1786935	NA	NA	NA	178	NA	NA	190	186	NA	NA	NA	NA	NA	2004-06-26 09:44:00	2004-06-26 09:55:00	NA	NA	NA	NA	NA	NA	NA	NA	2004-07-04 05:40:00	2004-07-04 05:51:00	2004-07-08 11:38:00	2004-08-14 13:54:00	NA	NA	NA	NA	RINH	RINH	2003-04-16 12:00:00	3	2	H	2003	135	DMM02320.R2A	17020016	567	2002-11-16 07:59:00	2003-04-16	2002-11-16	11
765	2004	2004_237	3D9.1BF1773342	237	NA	NA	246	NA	NA	NA	NA	NA	2004-08-24 05:08:00	2004-08-24 07:31:00	NA	NA	2004-09-02 11:43:00	2004-09-02 12:56:00	NA	NA	NA	NA	NA	NA	NA	NA	NA	NA	NA	NA	NA	NA	NA	NA	RINH	RINH	2003-04-16 12:00:00	3	2	H	2003	131	DMM02317.R2A	17020016	567	2002-11-13 07:41:00	2003-04-16	2002-11-13	11
766	2004	2004_274	3D9.1BF17F67D2	274	NA	NA	282	NA	NA	291	287	NA	2004-09-30 07:41:00	2004-09-30 07:49:00	NA	NA	2004-10-08 06:59:00	2004-10-08 08:16:00	NA	NA	NA	NA	NA	NA	NA	NA	2004-10-13 16:19:00	2004-10-13 16:19:00	2004-10-17 05:11:00	2004-10-17 05:11:00	NA	NA	NA	NA	CHIWAR	EBNK	2003-04-28 16:15:00	3	2	H	2003	NA	DMM03118.X09	17020010	754.077.013	2003-04-28 12:57:00	2003-04-28	2003-04-28	4
767	2004	2004_247	3D9.1BF16E52C0	247	NA	NA	253	263	NA	NA	257	NA	2004-09-03 05:53:00	2004-09-03 06:14:00	NA	NA	2004-09-09 00:18:00	2004-09-09 02:59:00	NA	NA	NA	NA	NA	NA	NA	NA	2004-09-13 15:21:00	2004-09-13 15:21:00	NA	NA	NA	NA	2004-09-19 06:34:00	2004-09-19 06:34:00	METHR	WELH	2003-04-30 14:15:00	3	2	H	2003	102	DMM03120.WR4	17020005	843.104	2003-04-30 13:16:00	2003-04-30	2003-04-30	4
768	2004	2004_204	3D9.1BF1862662	204	NA	NA	265	NA	NA	NA	NA	NA	2004-07-22 07:40:00	2004-07-22 10:28:00	NA	NA	2004-09-21 08:09:00	2004-09-21 09:48:00	NA	NA	NA	NA	NA	NA	NA	NA	NA	NA	NA	NA	NA	NA	NA	NA	RINH	RINH	2003-04-16 12:00:00	3	2	H	2003	115	DMM02320.R1A	17020016	567	2002-11-16 08:02:00	2003-04-16	2002-11-16	11
769	2004	2004_NA	3D9.1BF1500250	NA	NA	NA	242	258	NA	254	247	NA	NA	NA	NA	NA	2004-08-29 14:46:00	2004-08-29 15:56:00	NA	NA	NA	NA	NA	NA	NA	NA	2004-09-03 09:11:00	2004-09-03 09:11:00	2004-09-10 09:47:00	2004-09-10 09:59:00	NA	NA	2004-09-14 15:33:00	2004-09-14 15:33:00	METHR	WELH	2003-04-25 11:30:00	3	2	H	2003	112	DMM03115.WR	17020005	843.104	2003-04-25 09:48:00	2003-04-25	2003-04-25	4
770	2004	2004_247	3D9.1BF1605574	247	NA	NA	NA	NA	NA	NA	NA	NA	2004-09-03 05:28:00	2004-09-03 05:31:00	NA	NA	NA	NA	NA	NA	NA	NA	NA	NA	NA	NA	NA	NA	NA	NA	NA	NA	NA	NA	RINH	RINH	2003-04-16 12:00:00	3	2	H	2003	128	DMM02320.R2A	17020016	567	2002-11-16 07:59:00	2003-04-16	2002-11-16	11
771	2004	2004_225	3D9.1BF14B8374	225	NA	NA	NA	NA	NA	NA	NA	NA	2004-08-12 15:47:00	2004-08-12 16:26:00	NA	NA	NA	NA	NA	NA	NA	NA	NA	NA	NA	NA	NA	NA	NA	NA	NA	NA	NA	NA	RINH	RINH	2003-04-16 12:00:00	3	2	H	2003	124	DMM02315.R1A	17020016	567	2002-11-11 11:42:00	2003-04-16	2002-11-11	11
772	2004	2004_204	3D9.1BF17E4355	204	NA	NA	211	236	NA	227	219	NA	2004-07-22 11:57:00	2004-07-22 13:03:00	NA	NA	2004-07-29 09:49:00	2004-07-29 11:27:00	NA	NA	NA	NA	NA	NA	NA	NA	2004-08-06 12:18:00	2004-08-06 12:21:00	2004-08-14 07:59:00	2004-08-14 08:02:00	NA	NA	2004-08-23 11:48:00	2004-08-23 11:48:00	CHIWAR	EBNK	2003-04-28 11:30:00	3	2	H	2003	NA	DMM03118.X06	17020010	754.077.013	2003-04-28 08:27:00	2003-04-28	2003-04-28	4
773	2004	2004_238	3D9.1BF185D554	238	NA	NA	244	NA	NA	NA	NA	NA	2004-08-25 08:03:00	2004-08-25 08:56:00	NA	NA	2004-08-31 15:52:00	2004-08-31 17:04:00	NA	NA	NA	NA	NA	NA	NA	NA	NA	NA	NA	NA	NA	NA	NA	NA	RINH	RINH	2003-04-16 12:00:00	3	2	H	2003	99	DMM02318.R2A	17020016	567	2002-11-14 07:56:00	2003-04-16	2002-11-14	11
774	2004	2004_238	3D9.1BF1779760	238	NA	NA	248	NA	NA	NA	NA	NA	2004-08-25 15:04:00	2004-08-25 16:02:00	NA	NA	2004-09-04 11:21:00	2004-09-04 12:56:00	NA	NA	NA	NA	NA	NA	NA	NA	NA	NA	NA	NA	NA	NA	NA	NA	RINH	RINH	2003-04-16 12:00:00	3	2	H	2003	134	DMM02315.R2A	17020016	567	2002-11-11 11:37:00	2003-04-16	2002-11-11	11
775	2004	2004_238	3D9.1BF186924E	238	NA	NA	250	NA	NA	NA	NA	NA	2004-08-25 10:22:00	2004-08-25 11:32:00	NA	NA	2004-09-06 08:14:00	2004-09-06 09:54:00	NA	NA	NA	NA	NA	NA	NA	NA	NA	NA	NA	NA	NA	NA	NA	NA	RINH	RINH	2003-04-16 12:00:00	3	2	H	2003	117	DMM02319.R2A	17020016	567	2002-11-15 07:47:00	2003-04-16	2002-11-15	11
776	2004	2004_200	3D9.1BF174498C	200	NA	NA	243	255	NA	252	250	NA	2004-07-18 06:21:00	2004-07-18 07:17:00	NA	NA	2004-08-30 18:46:00	2004-08-31 04:55:00	NA	NA	NA	NA	NA	NA	NA	NA	2004-09-06 06:48:00	2004-09-06 06:52:00	2004-09-08 15:47:00	2004-09-08 15:47:00	NA	NA	2004-09-11 07:45:00	2004-09-11 07:46:00	METHR	WELH	2003-04-24 15:00:00	3	2	H	2003	111	DMM03114.WR	17020005	843.104	2003-04-24 13:46:00	2003-04-24	2003-04-24	4
777	2004	2004_260	3D9.1BF1870752	260	NA	NA	268	NA	NA	NA	NA	NA	2004-09-16 07:20:00	2004-09-16 08:32:00	NA	NA	2004-09-24 11:29:00	2004-09-24 13:02:00	NA	NA	NA	NA	NA	NA	NA	NA	NA	NA	NA	NA	NA	NA	NA	NA	RINH	RINH	2003-04-16 12:00:00	3	2	H	2003	108	DMM02320.R2A	17020016	567	2002-11-16 07:59:00	2003-04-16	2002-11-16	11
778	2004	2004_228	3D9.1BF177F282	228	NA	NA	240	NA	NA	NA	NA	NA	2004-08-15 11:58:00	2004-08-15 12:54:00	NA	NA	2004-08-27 07:24:00	2004-08-27 07:37:00	NA	NA	NA	NA	NA	NA	NA	NA	NA	NA	NA	NA	NA	NA	NA	NA	RINH	RINH	2003-04-16 12:00:00	3	2	H	2003	134	DMM02319.R3A	17020016	567	2002-11-15 07:49:00	2003-04-16	2002-11-15	11
779	2004	2004_224	3D9.1BF16F4BFC	224	NA	NA	255	270	NA	267	260	NA	2004-08-11 07:59:00	2004-08-11 08:09:00	NA	NA	2004-09-11 05:56:00	2004-09-11 07:00:00	NA	NA	NA	NA	NA	NA	NA	NA	2004-09-16 17:15:00	2004-09-16 17:21:00	2004-09-23 14:48:00	2004-09-23 15:40:00	NA	NA	2004-09-26 14:05:00	2004-09-26 14:08:00	METHR	WELH	2003-04-25 11:30:00	3	2	H	2003	107	DMM03115.WR	17020005	843.104	2003-04-25 09:48:00	2003-04-25	2003-04-25	4
780	2004	2004_277	3D9.1BF171980A	277	NA	NA	281	291	NA	288	285	NA	2004-10-03 00:10:00	2004-10-03 01:07:00	NA	NA	2004-10-07 12:36:00	2004-10-07 13:29:00	NA	NA	NA	NA	NA	NA	NA	NA	2004-10-11 17:39:00	2004-10-11 17:46:00	2004-10-14 21:07:00	2004-10-14 21:07:00	NA	NA	2004-10-17 10:48:00	2004-10-17 10:48:00	CHEWUR	WELH	2003-04-29 10:40:00	3	2	H	2003	90	DMM03119.WR	17020005	843.080.026	2003-04-29 09:36:00	2003-04-29	2003-04-29	4
781	2004	2004_228	3D9.1BF1730B4B	228	NA	NA	245	255	NA	NA	249	NA	2004-08-15 16:14:00	2004-08-15 16:24:00	NA	NA	2004-09-01 02:21:00	2004-09-01 05:50:00	NA	NA	NA	NA	NA	NA	NA	NA	2004-09-05 10:40:00	2004-09-05 10:40:00	NA	NA	NA	NA	2004-09-11 10:33:00	2004-09-11 10:35:00	METHR	WELH	2003-04-25 11:30:00	3	2	H	2003	116	DMM03115.WR	17020005	843.104	2003-04-25 09:48:00	2003-04-25	2003-04-25	4
782	2004	2004_222	3D9.1BF1447545	222	NA	NA	NA	NA	NA	NA	NA	NA	2004-08-09 18:23:00	2004-08-09 18:29:00	NA	NA	NA	NA	NA	NA	NA	NA	NA	NA	NA	NA	NA	NA	NA	NA	NA	NA	NA	NA	RINH	RINH	2003-04-16 12:00:00	3	2	H	2003	127	DMM02315.R3A	17020016	567	2002-11-11 11:36:00	2003-04-16	2002-11-11	11
783	2004	2004_228	3D9.1BF17FF547	228	NA	NA	NA	NA	NA	NA	NA	NA	2004-08-15 15:54:00	2004-08-15 16:08:00	NA	NA	NA	NA	NA	NA	NA	NA	NA	NA	NA	NA	NA	NA	NA	NA	NA	NA	NA	NA	CHIWAR	EBNK	2003-04-28 16:15:00	3	2	H	2003	NA	DMM03118.X12	17020010	754.077.013	2003-04-28 13:41:00	2003-04-28	2003-04-28	4
784	2004	2004_228	3D9.1BF1777B0E	228	NA	NA	253	NA	NA	NA	NA	NA	2004-08-15 17:10:00	2004-08-15 17:29:00	NA	NA	2004-09-09 06:04:00	2004-09-09 07:55:00	NA	NA	NA	NA	NA	NA	NA	NA	NA	NA	NA	NA	NA	NA	NA	NA	RINH	RINH	2003-04-16 12:00:00	3	2	H	2003	114	DMM02315.R1A	17020016	567	2002-11-11 11:42:00	2003-04-16	2002-11-11	11
785	2004	2004_228	3D9.1BF15F1463	228	NA	NA	234	245	NA	NA	238	NA	2004-08-15 11:01:00	2004-08-15 11:53:00	NA	NA	2004-08-21 08:47:00	2004-08-21 08:58:00	NA	NA	NA	NA	NA	NA	NA	NA	2004-08-25 06:28:00	2004-08-25 06:28:00	NA	NA	NA	NA	2004-09-01 06:40:00	2004-09-01 06:46:00	TWISPR	WELH	2003-05-06 11:40:00	3	2	H	2003	106	DMM03126.WR2	17020005	843.066.018	2003-05-06 10:36:00	2003-05-06	2003-05-06	5
786	2004	2004_228	3D9.1BF15F5EDD	228	NA	NA	NA	NA	NA	NA	NA	NA	2004-08-15 05:41:00	2004-08-15 06:29:00	NA	NA	NA	NA	NA	NA	NA	NA	NA	NA	NA	NA	NA	NA	NA	NA	NA	NA	NA	NA	TWISPR	WELH	2003-05-06 11:40:00	3	2	H	2003	97	DMM03126.WR2	17020005	843.066.018	2003-05-06 10:36:00	2003-05-06	2003-05-06	5
787	2004	2004_228	3D9.1BF1867B49	228	NA	NA	237	NA	NA	257	247	NA	2004-08-15 16:36:00	2004-08-15 16:37:00	NA	NA	2004-08-24 11:08:00	2004-08-25 06:17:00	NA	NA	NA	NA	NA	NA	NA	NA	2004-09-03 15:32:00	2004-09-03 15:32:00	2004-09-13 07:33:00	2004-09-13 07:48:00	NA	NA	NA	NA	RINH	RINH	2003-04-16 12:00:00	3	2	H	2003	112	DMM02318.R2A	17020016	567	2002-11-14 07:56:00	2003-04-16	2002-11-14	11
788	2004	2004_225	3D9.1BF186D180	225	NA	NA	259	NA	NA	NA	NA	NA	2004-08-12 16:27:00	2004-08-12 17:18:00	NA	NA	2004-09-15 15:59:00	2004-09-15 17:22:00	NA	NA	NA	NA	NA	NA	NA	NA	NA	NA	NA	NA	NA	NA	NA	NA	RINH	RINH	2003-04-16 12:00:00	3	2	H	2003	102	DMM02316.R3A	17020016	567	2002-11-12 08:00:00	2003-04-16	2002-11-12	11
789	2004	2004_232	3D9.1BF1732845	232	NA	NA	246	256	NA	NA	251	NA	2004-08-19 15:47:00	2004-08-19 16:17:00	NA	NA	2004-09-02 06:08:00	2004-09-02 07:08:00	NA	NA	NA	NA	NA	NA	NA	NA	2004-09-07 07:41:00	2004-09-07 07:41:00	NA	NA	NA	NA	2004-09-12 14:58:00	2004-09-12 14:59:00	CHEWUR	WELH	2003-04-29 11:05:00	3	2	H	2003	108	DMM03119.WR2	17020005	843.080.026	2003-04-29 10:04:00	2003-04-29	2003-04-29	4
790	2004	2004_212	3D9.1BF15AC6D9	212	NA	NA	222	NA	NA	239	NA	NA	2004-07-30 10:42:00	2004-07-30 11:30:00	NA	NA	2004-08-09 06:25:00	2004-08-09 06:43:00	NA	NA	NA	NA	NA	NA	NA	NA	NA	NA	2004-08-26 17:43:00	2004-08-26 18:05:00	NA	NA	NA	NA	CHIWAR	EBNK	2003-04-28 11:30:00	3	2	H	2003	NA	DMM03118.X08	17020010	754.077.013	2003-04-28 09:15:00	2003-04-28	2003-04-28	4
791	2004	2004_225	3D9.1BF177FB16	225	NA	NA	257	NA	NA	NA	NA	NA	2004-08-12 10:17:00	2004-08-12 11:18:00	NA	NA	2004-09-13 23:08:00	2004-09-14 02:13:00	NA	NA	NA	NA	NA	NA	NA	NA	NA	NA	NA	NA	NA	NA	NA	NA	RINH	RINH	2003-04-16 12:00:00	3	2	H	2003	117	DMM02317.R1A	17020016	567	2002-11-13 07:34:00	2003-04-16	2002-11-13	11
792	2004	2004_283	3D9.1BF1868599	283	NA	NA	292	NA	NA	NA	NA	NA	2004-10-09 16:22:00	2004-10-09 16:34:00	NA	NA	2004-10-18 08:17:00	2004-10-18 09:17:00	NA	NA	NA	NA	NA	NA	NA	NA	NA	NA	NA	NA	NA	NA	NA	NA	RINH	RINH	2003-04-16 12:00:00	3	2	H	2003	124	DMM02318.R3A	17020016	567	2002-11-14 07:58:00	2003-04-16	2002-11-14	11
793	2004	2004_283	3D9.1BF177BD25	283	NA	NA	NA	NA	NA	NA	NA	NA	2004-10-09 14:56:00	2004-10-09 15:28:00	NA	NA	NA	NA	NA	NA	NA	NA	NA	NA	NA	NA	NA	NA	NA	NA	NA	NA	NA	NA	RINH	RINH	2003-04-16 12:00:00	3	2	H	2003	125	DMM02319.R3A	17020016	567	2002-11-15 07:49:00	2003-04-16	2002-11-15	11
794	2004	2004_261	3D9.1BF15B92BA	261	NA	NA	267	NA	NA	NA	NA	NA	2004-09-17 06:59:00	2004-09-17 07:01:00	NA	NA	2004-09-23 09:42:00	2004-09-23 10:54:00	NA	NA	NA	NA	NA	NA	NA	NA	NA	NA	NA	NA	NA	NA	NA	NA	RINH	RINH	2003-04-16 12:00:00	3	2	H	2003	126	DMM02317.R3A	17020016	567	2002-11-13 07:44:00	2003-04-16	2002-11-13	11
795	2004	2004_225	3D9.1BF176A27D	225	NA	NA	249	NA	NA	NA	NA	NA	2004-08-12 11:53:00	2004-08-12 12:02:00	NA	NA	2004-09-05 14:50:00	2004-09-05 16:19:00	NA	NA	NA	NA	NA	NA	NA	NA	NA	NA	NA	NA	NA	NA	NA	NA	RINH	RINH	2003-04-16 12:00:00	3	2	H	2003	118	DMM02317.R1A	17020016	567	2002-11-13 07:34:00	2003-04-16	2002-11-13	11
796	2004	2004_201	3D9.1BF17E3FBC	201	NA	NA	NA	NA	NA	NA	NA	NA	2004-07-19 13:03:00	2004-07-19 13:34:00	NA	NA	NA	NA	NA	NA	NA	NA	NA	NA	NA	NA	NA	NA	NA	NA	NA	NA	NA	NA	NASONC	CHEL	2003-04-15 12:00:00	3	2	H	2003	106	DMM02280.C3A	17020005	754.089	2002-10-07 08:41:00	2003-04-15	2002-10-07	10
797	2004	2004_229	3D9.1BF15B0B16	229	NA	NA	251	NA	NA	NA	NA	NA	2004-08-16 06:38:00	2004-08-16 14:16:00	NA	NA	2004-09-07 20:20:00	2004-09-09 08:34:00	NA	NA	NA	NA	NA	NA	NA	NA	NA	NA	NA	NA	NA	NA	NA	NA	RINH	RINH	2003-04-16 12:00:00	3	2	H	2003	133	DMM02317.R1A	17020016	567	2002-11-13 07:34:00	2003-04-16	2002-11-13	11
798	2004	2004_229	3D9.1BF163A915	229	NA	NA	234	245	NA	242	238	NA	2004-08-16 13:48:00	2004-08-16 14:34:00	NA	NA	2004-08-21 06:45:00	2004-08-21 07:03:00	NA	NA	NA	NA	NA	NA	NA	NA	2004-08-25 19:07:00	2004-08-25 19:16:00	2004-08-29 07:42:00	2004-08-29 07:42:00	NA	NA	2004-09-01 07:55:00	2004-09-01 07:55:00	CHEWUR	WELH	2003-05-05 10:25:00	3	2	H	2003	96	DMM03125.WR	17020005	843.080.026	2003-05-05 09:25:00	2003-05-05	2003-05-05	5
799	2004	2004_201	3D9.1BF17B6C27	201	NA	NA	NA	NA	NA	NA	NA	NA	2004-07-19 12:38:00	2004-07-19 12:48:00	NA	NA	NA	NA	NA	NA	NA	NA	NA	NA	NA	NA	NA	NA	NA	NA	NA	NA	NA	NA	IMNTRP	IMNTRP	2003-04-30 07:40:00	3	2	H	2003	217	PJC03120.NT1	17060102	522.308.007	2003-04-30 04:26:00	2003-04-30	2003-04-30	4
800	2004	2004_201	3D9.1BF17B4BFA	201	218	211	209	NA	NA	NA	NA	NA	2004-07-19 08:00:00	2004-07-19 12:21:00	NA	NA	2004-07-27 09:40:00	2004-07-27 12:05:00	2004-07-29 10:56:00	2004-07-29 11:10:00	NA	NA	NA	NA	2004-08-05 13:38:00	2004-12-07 12:17:00	NA	NA	NA	NA	NA	NA	NA	NA	TUCR	TUCR	2003-05-13 03:00:00	3	2	W	2003	180	MLS03132.SMT	17060107	522.100.003	2003-05-12 23:00:00	2003-05-13	2003-05-12	5
801	2004	2004_249	3D9.1BF16F3381	249	NA	NA	254	263	NA	260	258	NA	2004-09-05 11:11:00	2004-09-05 11:20:00	NA	NA	2004-09-10 05:18:00	2004-09-10 06:39:00	NA	NA	NA	NA	NA	NA	NA	NA	2004-09-14 10:31:00	2004-09-14 15:15:00	2004-09-16 21:21:00	2004-09-16 21:21:00	NA	NA	2004-09-19 10:15:00	2004-09-19 10:15:00	METHR	WELH	2003-04-24 15:00:00	3	2	H	2003	94	DMM03114.WR	17020005	843.104	2003-04-24 13:46:00	2003-04-24	2003-04-24	4
802	2004	2004_224	3D9.1BF17804E3	224	NA	NA	242	NA	NA	NA	NA	NA	2004-08-11 05:26:00	2004-08-11 06:20:00	NA	NA	2004-08-29 17:36:00	2004-08-29 17:52:00	NA	NA	NA	NA	NA	NA	NA	NA	NA	NA	NA	NA	NA	NA	NA	NA	RINH	RINH	2003-04-16 12:00:00	3	2	H	2003	115	DMM02319.R2A	17020016	567	2002-11-15 07:47:00	2003-04-16	2002-11-15	11
803	2004	2004_249	3D9.1BF14ECF77	249	NA	NA	257	NA	NA	NA	265	NA	2004-09-05 17:12:00	2004-09-05 17:12:00	NA	NA	2004-09-13 13:22:00	2004-09-13 14:28:00	NA	NA	NA	NA	NA	NA	NA	NA	2004-09-21 08:26:00	2004-09-21 11:18:00	NA	NA	NA	NA	NA	NA	NASONC	EBNK	2003-05-01 12:45:00	3	2	H	2003	NA	DMM03121.X01	17020010	754.089.019	2003-05-01 07:55:00	2003-05-01	2003-05-01	5
804	2004	2004_224	3D9.1BF17721B1	224	NA	NA	257	NA	NA	NA	NA	NA	2004-08-11 13:25:00	2004-08-11 13:37:00	NA	NA	2004-09-13 00:11:00	2004-09-13 13:01:00	NA	NA	NA	NA	NA	NA	NA	NA	NA	NA	NA	NA	NA	NA	NA	NA	RINH	RINH	2003-04-16 12:00:00	3	2	H	2003	128	DMM02317.R3A	17020016	567	2002-11-13 07:44:00	2003-04-16	2002-11-13	11
805	2004	2004_249	3D9.1BF15DF31B	249	NA	NA	259	316	NA	NA	278	NA	2004-09-05 17:34:00	2004-09-05 18:15:00	NA	NA	2004-09-15 15:46:00	2004-09-15 17:26:00	NA	NA	NA	NA	NA	NA	NA	NA	2004-10-04 14:35:00	2004-10-04 14:36:00	NA	NA	NA	NA	2004-11-11 12:11:00	2004-11-11 12:14:00	TWISPR	WELH	2003-05-01 14:05:00	3	2	H	2003	90	DMM03121.WR3	17020005	843.066.018	2003-05-01 13:06:00	2003-05-01	2003-05-01	5
806	2004	2004_225	3D9.1BF1775F4F	225	NA	NA	NA	NA	NA	NA	NA	NA	2004-08-12 10:35:00	2004-08-12 10:45:00	NA	NA	NA	NA	NA	NA	NA	NA	NA	NA	NA	NA	NA	NA	NA	NA	NA	NA	NA	NA	RINH	RINH	2003-04-16 12:00:00	3	2	H	2003	122	DMM02316.R2A	17020016	567	2002-11-12 07:58:00	2003-04-16	2002-11-12	11
807	2004	2004_225	3D9.1BF16E693F	225	NA	NA	NA	NA	NA	NA	NA	NA	2004-08-12 07:25:00	2004-08-12 08:14:00	NA	NA	NA	NA	NA	NA	NA	NA	NA	NA	NA	NA	NA	NA	NA	NA	NA	NA	NA	NA	CHEWUR	WELH	2003-05-05 11:00:00	3	2	H	2003	107	DMM03125.WR2	17020005	843.080.026	2003-05-05 09:59:00	2003-05-05	2003-05-05	5
808	2004	2004_NA	3D9.1BF15CB800	NA	NA	NA	252	263	NA	259	257	NA	NA	NA	NA	NA	2004-09-08 18:27:00	2004-09-08 18:41:00	NA	NA	NA	NA	NA	NA	NA	NA	2004-09-13 08:55:00	2004-09-13 08:56:00	2004-09-15 17:42:00	2004-09-15 17:56:00	NA	NA	2004-09-19 12:11:00	2004-09-19 12:13:00	TWISPR	WELH	2003-05-02 10:40:00	3	2	H	2003	109	DMM03122.WR	17020005	843.066.018	2003-05-02 09:19:00	2003-05-02	2003-05-02	5
809	2004	2004_225	3D9.1BF1749D6E	225	NA	NA	260	274	NA	270	268	NA	2004-08-12 08:28:00	2004-08-12 09:23:00	NA	NA	2004-09-16 06:57:00	2004-09-16 07:11:00	NA	NA	NA	NA	NA	NA	NA	NA	2004-09-24 10:08:00	2004-09-24 10:14:00	2004-09-26 18:20:00	2004-09-26 18:20:00	NA	NA	2004-09-30 08:39:00	2004-09-30 08:39:00	CHEWUR	WELH	2003-04-30 14:00:00	3	2	H	2003	99	DMM03120.WR3	17020005	843.080.026	2003-04-30 12:48:00	2003-04-30	2003-04-30	4
810	2004	2004_213	3D9.1BF1771198	213	NA	NA	NA	NA	NA	NA	NA	NA	2004-07-31 10:40:00	2004-07-31 11:26:00	NA	NA	NA	NA	NA	NA	NA	NA	NA	NA	NA	NA	NA	NA	NA	NA	NA	NA	NA	NA	RINH	RINH	2003-04-16 12:00:00	3	2	H	2003	136	DMM02317.R3A	17020016	567	2002-11-13 07:44:00	2003-04-16	2002-11-13	11
811	2004	2004_192	3D9.1BF17EB40F	192	NA	NA	198	NA	NA	NA	NA	NA	2004-07-10 14:22:00	2004-07-10 15:08:00	NA	NA	2004-07-16 19:14:00	2004-09-07 12:30:00	NA	NA	NA	NA	NA	NA	NA	NA	NA	NA	NA	NA	NA	NA	NA	NA	CHIWAR	EBNK	2003-04-28 16:15:00	3	2	H	2003	NA	DMM03118.X11	17020010	754.077.013	2003-04-28 13:23:00	2003-04-28	2003-04-28	4
812	2004	2004_226	3D9.1BF177E37D	226	NA	NA	NA	NA	NA	NA	NA	NA	2004-08-13 09:04:00	2004-08-13 09:20:00	NA	NA	NA	NA	NA	NA	NA	NA	NA	NA	NA	NA	NA	NA	NA	NA	NA	NA	NA	NA	RINH	RINH	2003-04-16 12:00:00	3	2	H	2003	130	DMM02320.R2A	17020016	567	2002-11-16 07:59:00	2003-04-16	2002-11-16	11
813	2004	2004_224	3D9.1BF17832AA	224	NA	NA	NA	NA	NA	NA	NA	NA	2004-08-11 09:58:00	2004-08-11 21:37:00	NA	NA	NA	NA	NA	NA	NA	NA	NA	NA	NA	NA	NA	NA	NA	NA	NA	NA	NA	NA	RINH	RINH	2003-04-16 12:00:00	3	2	H	2003	122	DMM02319.R3A	17020016	567	2002-11-15 07:49:00	2003-04-16	2002-11-15	11
814	2004	2004_224	3D9.1BF1776F86	224	NA	NA	NA	NA	NA	NA	NA	NA	2004-08-11 05:16:00	2004-08-11 05:28:00	NA	NA	NA	NA	NA	NA	NA	NA	NA	NA	NA	NA	NA	NA	NA	NA	NA	NA	NA	NA	RINH	RINH	2003-04-16 12:00:00	3	2	H	2003	127	DMM02315.R3A	17020016	567	2002-11-11 11:36:00	2003-04-16	2002-11-11	11
815	2004	2004_224	3D9.1BF1624B08	224	NA	NA	NA	NA	NA	NA	NA	NA	2004-08-11 09:32:00	2004-08-11 09:55:00	NA	NA	NA	NA	NA	NA	NA	NA	NA	NA	NA	NA	NA	NA	NA	NA	NA	NA	NA	NA	CHEWUR	WELH	2003-05-05 11:00:00	3	2	H	2003	102	DMM03125.WR2	17020005	843.080.026	2003-05-05 09:59:00	2003-05-05	2003-05-05	5
816	2004	2004_225	3D9.1BF184D0D4	225	NA	NA	245	NA	NA	NA	NA	NA	2004-08-12 12:33:00	2004-08-12 13:29:00	NA	NA	2004-09-01 09:44:00	2004-09-01 11:52:00	NA	NA	NA	NA	NA	NA	NA	NA	NA	NA	NA	NA	NA	NA	NA	NA	RINH	RINH	2003-04-16 12:00:00	3	2	H	2003	128	DMM02318.R2A	17020016	567	2002-11-14 07:56:00	2003-04-16	2002-11-14	11
817	2004	2004_225	3D9.1BF15B9921	225	NA	NA	234	247	NA	241	239	NA	2004-08-12 05:39:00	2004-08-12 06:18:00	NA	NA	2004-08-21 06:57:00	2004-08-21 08:04:00	NA	NA	NA	NA	NA	NA	NA	NA	2004-08-26 08:16:00	2004-08-26 08:52:00	2004-08-28 14:11:00	2004-08-28 14:13:00	NA	NA	2004-09-03 08:09:00	2004-09-03 08:10:00	CHEWUR	WELH	2003-04-30 14:00:00	3	2	H	2003	116	DMM03120.WR3	17020005	843.080.026	2003-04-30 12:48:00	2003-04-30	2003-04-30	4
818	2004	2004_215	3D9.1BF170E723	215	NA	NA	220	240	NA	NA	225	NA	2004-08-02 07:43:00	2004-08-02 08:01:00	NA	NA	2004-08-07 05:36:00	2004-08-07 06:40:00	NA	NA	NA	NA	NA	NA	NA	NA	2004-08-12 11:03:00	2004-08-12 11:03:00	NA	NA	NA	NA	2004-08-27 15:04:00	2004-08-27 15:04:00	OKANR	WELH	2003-05-08 15:05:00	3	2	H	2003	98	DMM03128.WR3	17020005	858.098	2003-05-08 14:04:00	2003-05-08	2003-05-08	5
819	2004	2004_264	3D9.1BF1868754	264	NA	NA	270	NA	NA	NA	NA	NA	2004-09-20 13:16:00	2004-09-20 13:20:00	NA	NA	2004-09-26 10:04:00	2004-09-26 11:11:00	NA	NA	NA	NA	NA	NA	NA	NA	NA	NA	NA	NA	NA	NA	NA	NA	RINH	RINH	2003-04-16 12:00:00	3	2	H	2003	117	DMM02318.R2A	17020016	567	2002-11-14 07:56:00	2003-04-16	2002-11-14	11
820	2004	2004_264	3D9.1BF1764D07	264	NA	NA	NA	NA	NA	NA	NA	NA	2004-09-20 17:44:00	2004-09-21 06:16:00	NA	NA	NA	NA	NA	NA	NA	NA	NA	NA	NA	NA	NA	NA	NA	NA	NA	NA	NA	NA	RINH	RINH	2003-04-16 12:00:00	3	2	H	2003	113	DMM02318.R2A	17020016	567	2002-11-14 07:56:00	2003-04-16	2002-11-14	11
821	2004	2004_224	3D9.1BF162FF81	224	NA	NA	244	NA	NA	NA	NA	NA	2004-08-11 17:40:00	2004-08-11 17:40:00	NA	NA	2004-08-31 17:38:00	2004-09-01 05:11:00	NA	NA	NA	NA	NA	NA	NA	NA	NA	NA	NA	NA	NA	NA	NA	NA	RINH	RINH	2003-04-16 12:00:00	3	2	H	2003	144	DMM02317.R3A	17020016	567	2002-11-13 07:44:00	2003-04-16	2002-11-13	11
822	2004	2004_202	3D9.1BF15F8837	202	NA	NA	209	224	NA	216	214	NA	2004-07-20 13:51:00	2004-07-20 13:51:00	NA	NA	2004-07-27 14:41:00	2004-07-27 14:51:00	NA	NA	NA	NA	NA	NA	NA	NA	2004-08-01 12:53:00	2004-08-01 13:09:00	2004-08-03 19:24:00	2004-08-03 19:34:00	NA	NA	2004-08-11 16:38:00	2004-08-11 16:38:00	TWIS2P	WELH	2003-05-12 12:00:00	3	2	H	2003	119	DMM03132.ARM	17020005	843.066.002	2003-05-12 08:21:00	2003-05-12	2003-05-12	5
823	2004	2004_213	3D9.1BF1621BEB	213	NA	NA	246	NA	NA	NA	NA	NA	2004-07-31 15:08:00	2004-07-31 16:00:00	NA	NA	2004-09-02 10:24:00	2004-09-02 10:38:00	NA	NA	NA	NA	NA	NA	NA	NA	NA	NA	NA	NA	NA	NA	NA	NA	RINH	RINH	2003-04-16 12:00:00	3	2	H	2003	143	DMM02317.R2A	17020016	567	2002-11-13 07:41:00	2003-04-16	2002-11-13	11
824	2004	2004_224	3D9.1BF17818D7	224	NA	NA	NA	NA	NA	NA	NA	NA	2004-08-11 06:41:00	2004-08-11 07:32:00	NA	NA	NA	NA	NA	NA	NA	NA	NA	NA	NA	NA	NA	NA	NA	NA	NA	NA	NA	NA	RINH	RINH	2003-04-16 12:00:00	3	2	H	2003	116	DMM02316.R3A	17020016	567	2002-11-12 08:00:00	2003-04-16	2002-11-12	11
825	2004	2004_170	3D9.1BF1687B94	170	185	180	177	NA	NA	NA	NA	NA	2004-06-18 05:25:00	2004-06-18 06:10:00	NA	NA	2004-06-25 07:34:00	2004-06-25 09:48:00	2004-06-28 09:16:00	2004-06-28 09:17:00	NA	NA	NA	NA	2004-07-03 17:24:00	2004-07-03 19:08:00	NA	NA	NA	NA	NA	NA	NA	NA	TUCR	TUCR	2002-05-06 21:00:00	3	2	H	2002	209	MLS02126.SMT	17060107	522.100.003	2002-05-06 20:28:00	2002-05-06	2002-05-06	5
826	2004	2004_213	3D9.1BF1774BFC	213	NA	NA	NA	NA	NA	NA	NA	NA	2004-07-31 16:29:00	2004-07-31 16:41:00	NA	NA	NA	NA	NA	NA	NA	NA	NA	NA	NA	NA	NA	NA	NA	NA	NA	NA	NA	NA	RINH	RINH	2003-04-16 12:00:00	3	2	H	2003	143	DMM02316.R3A	17020016	567	2002-11-12 08:00:00	2003-04-16	2002-11-12	11
827	2004	2004_224	3D9.1BF16EB6D9	224	NA	NA	254	269	NA	266	258	NA	2004-08-11 07:47:00	2004-08-11 08:30:00	NA	NA	2004-09-10 05:25:00	2004-09-10 07:13:00	NA	NA	NA	NA	NA	NA	NA	NA	2004-09-14 15:54:00	2004-09-14 16:10:00	2004-09-22 02:31:00	2004-09-22 02:34:00	NA	NA	2004-09-25 18:51:00	2004-09-25 18:53:00	METHR	WELH	2003-04-24 15:00:00	3	2	H	2003	101	DMM03114.WR	17020005	843.104	2003-04-24 13:46:00	2003-04-24	2003-04-24	4
828	2004	2004_224	3D9.1BF17B89B8	224	302	297	296	NA	NA	NA	NA	NA	2004-08-11 11:41:00	2004-08-11 11:55:00	NA	NA	2004-10-22 14:15:00	2004-10-22 15:36:00	2004-10-23 21:43:00	2004-10-23 21:50:00	NA	NA	NA	NA	2004-10-28 12:43:00	2004-10-28 13:57:00	NA	NA	NA	NA	NA	NA	NA	NA	IMNTRP	IMNTRP	2003-04-30 07:25:00	3	2	H	2003	245	PJC03120.NT1	17060102	522.308.007	2003-04-30 04:26:00	2003-04-30	2003-04-30	4
829	2004	2004_246	3D9.1BF15A3890	246	NA	NA	253	NA	NA	263	260	NA	2004-09-02 09:38:00	2004-09-02 11:11:00	NA	NA	2004-09-09 14:32:00	2004-09-09 14:48:00	NA	NA	NA	NA	NA	NA	NA	NA	2004-09-16 08:06:00	2004-09-16 15:34:00	2004-09-19 10:36:00	2004-09-19 11:03:00	NA	NA	NA	NA	CHIWAR	EBNK	2003-04-30 12:00:00	3	2	H	2003	110	DMM02284.E3A	17020010	754.077	2002-10-11 08:01:00	2003-04-30	2002-10-11	10
830	2004	2004_174	3D9.1BF15D89E2	174	NA	NA	181	200	NA	194	189	NA	2004-06-22 06:34:00	2004-06-22 06:34:00	NA	NA	2004-06-29 11:03:00	2004-06-29 13:33:00	NA	NA	NA	NA	NA	NA	NA	NA	2004-07-07 17:30:00	2004-07-07 17:36:00	2004-07-12 15:48:00	2004-07-12 15:48:00	NA	NA	2004-07-18 17:37:00	2004-07-18 17:37:00	TWISPR	WELH	2003-05-02 10:40:00	3	2	H	2003	102	DMM03122.WR	17020005	843.066.018	2003-05-02 09:19:00	2003-05-02	2003-05-02	5
831	2004	2004_213	3D9.1BF15CB4AA	213	NA	NA	NA	NA	NA	NA	NA	NA	2004-07-31 06:54:00	2004-07-31 06:56:00	NA	NA	NA	NA	NA	NA	NA	NA	NA	NA	NA	NA	NA	NA	NA	NA	NA	NA	NA	NA	TWISPR	WELH	2003-05-06 15:00:00	3	2	H	2003	92	DMM03126.WR3	17020005	843.066.018	2003-05-06 13:58:00	2003-05-06	2003-05-06	5
832	2004	2004_230	3D9.1BF1778A97	230	NA	NA	252	NA	NA	NA	NA	NA	2004-08-17 07:33:00	2004-08-17 10:51:00	NA	NA	2004-09-08 03:54:00	2004-09-08 05:36:00	NA	NA	NA	NA	NA	NA	NA	NA	NA	NA	NA	NA	NA	NA	NA	NA	RINH	RINH	2003-04-16 12:00:00	3	2	H	2003	120	DMM02316.R1A	17020016	567	2002-11-12 07:50:00	2003-04-16	2002-11-12	11
833	2004	2004_194	3D9.1BF16E666F	194	NA	NA	245	258	NA	255	250	NA	2004-07-12 05:54:00	2004-07-12 14:58:00	NA	NA	2004-09-01 12:33:00	2004-09-01 13:42:00	NA	NA	NA	NA	NA	NA	NA	NA	2004-09-06 13:15:00	2004-09-06 13:15:00	2004-09-11 06:31:00	2004-09-11 06:31:00	NA	NA	2004-09-14 04:41:00	2004-09-14 04:41:00	OKANR	WELH	2003-05-19 12:30:00	3	2	H	2003	104	DMM03139.WR	17020005	858.098	2003-05-19 10:42:00	2003-05-19	2003-05-19	5
834	2004	2004_224	3D9.1BF177FCF0	224	NA	NA	257	NA	NA	NA	NA	NA	2004-08-11 05:09:00	2004-08-11 05:20:00	NA	NA	2004-09-13 18:55:00	2004-09-14 06:08:00	NA	NA	NA	NA	NA	NA	NA	NA	NA	NA	NA	NA	NA	NA	NA	NA	RINH	RINH	2003-04-16 12:00:00	3	2	H	2003	152	DMM02319.R3A	17020016	567	2002-11-15 07:49:00	2003-04-16	2002-11-15	11
835	2004	2004_230	3D9.1BF182700A	230	NA	NA	NA	NA	NA	NA	NA	NA	2004-08-17 10:38:00	2004-08-17 10:49:00	NA	NA	NA	NA	NA	NA	NA	NA	NA	NA	NA	NA	NA	NA	NA	NA	NA	NA	NA	NA	IMNTRP	IMNTRP	2003-05-16 06:47:00	3	2	W	2003	203	PJC03135.NT1	17060102	522.308.007	2003-05-15 22:07:00	2003-05-16	2003-05-15	5
836	2004	2004_224	3D9.1BF177205B	224	NA	NA	243	NA	NA	NA	NA	NA	2004-08-11 08:02:00	2004-08-11 08:56:00	NA	NA	2004-08-30 11:01:00	2004-08-30 12:36:00	NA	NA	NA	NA	NA	NA	NA	NA	NA	NA	NA	NA	NA	NA	NA	NA	RINH	RINH	2003-04-16 12:00:00	3	2	H	2003	140	DMM02319.R3A	17020016	567	2002-11-15 07:49:00	2003-04-16	2002-11-15	11
837	2004	2004_246	3D9.1BF186466E	246	NA	NA	253	NA	NA	NA	NA	NA	2004-09-02 16:27:00	2004-09-02 16:28:00	NA	NA	2004-09-09 18:24:00	2004-09-09 18:42:00	NA	NA	NA	NA	NA	NA	NA	NA	NA	NA	NA	NA	NA	NA	NA	NA	RINH	RINH	2003-04-16 12:00:00	3	2	H	2003	121	DMM02318.R1A	17020016	567	2002-11-14 07:55:00	2003-04-16	2002-11-14	11
838	2004	2004_246	3D9.1BF187C8C1	246	NA	NA	256	NA	NA	NA	NA	NA	2004-09-02 15:49:00	2004-09-02 16:44:00	NA	NA	2004-09-12 15:03:00	2004-09-12 16:40:00	NA	NA	NA	NA	NA	NA	NA	NA	NA	NA	NA	NA	NA	NA	NA	NA	RINH	RINH	2003-04-16 12:00:00	3	2	H	2003	118	DMM02319.R2A	17020016	567	2002-11-15 07:47:00	2003-04-16	2002-11-15	11
839	2004	2004_224	3D9.1BF175A9FA	224	NA	NA	250	NA	NA	260	256	NA	2004-08-11 17:17:00	2004-08-11 17:36:00	NA	NA	2004-09-06 16:09:00	2004-09-06 16:22:00	NA	NA	NA	NA	NA	NA	NA	NA	2004-09-12 05:58:00	2004-09-12 05:58:00	2004-09-16 13:28:00	2004-09-16 13:43:00	NA	NA	NA	NA	NASONC	EBNK	2003-04-30 16:00:00	3	2	H	2003	NA	DMM03120.X08	17020010	754.089.012	2003-04-30 13:29:00	2003-04-30	2003-04-30	4
840	2004	2004_246	3D9.1BF178493E	246	NA	NA	256	NA	NA	NA	NA	NA	2004-09-02 18:21:00	2004-09-02 18:25:00	NA	NA	2004-09-12 07:18:00	2004-09-12 09:26:00	NA	NA	NA	NA	NA	NA	NA	NA	NA	NA	NA	NA	NA	NA	NA	NA	RINH	RINH	2003-04-16 12:00:00	3	2	H	2003	122	DMM02319.R3A	17020016	567	2002-11-15 07:49:00	2003-04-16	2002-11-15	11
841	2004	2004_224	3D9.1BF1607C33	224	NA	NA	254	268	NA	265	259	NA	2004-08-11 07:57:00	2004-08-11 08:38:00	NA	NA	2004-09-10 00:49:00	2004-09-10 01:06:00	NA	NA	NA	NA	NA	NA	NA	NA	2004-09-15 05:49:00	2004-09-15 05:49:00	2004-09-21 06:13:00	2004-09-21 06:53:00	NA	NA	2004-09-24 11:07:00	2004-09-24 11:10:00	TWISPR	WELH	2003-05-07 10:50:00	3	2	H	2003	107	DMM03127.WR	17020005	843.066.018	2003-05-07 09:52:00	2003-05-07	2003-05-07	5
842	2004	2004_265	3D9.1BF1851CD8	265	NA	NA	275	NA	NA	NA	NA	NA	2004-09-21 07:34:00	2004-09-23 06:30:00	NA	NA	2004-10-01 07:02:00	2004-10-01 07:13:00	NA	NA	NA	NA	NA	NA	NA	NA	NA	NA	NA	NA	NA	NA	NA	NA	RINH	RINH	2003-04-16 12:00:00	3	2	H	2003	130	DMM02319.R3A	17020016	567	2002-11-15 07:49:00	2003-04-16	2002-11-15	11
843	2004	2004_246	3D9.1BF16078CB	246	NA	NA	NA	NA	NA	NA	NA	NA	2004-09-02 19:12:00	2004-09-04 11:27:00	NA	NA	NA	NA	NA	NA	NA	NA	NA	NA	NA	NA	NA	NA	NA	NA	NA	NA	NA	NA	TWISPR	WELH	2003-05-06 15:00:00	3	2	H	2003	117	DMM03126.WR3	17020005	843.066.018	2003-05-06 13:58:00	2003-05-06	2003-05-06	5
844	2004	2004_246	3D9.1BF1784604	246	NA	NA	252	NA	NA	NA	NA	NA	2004-09-02 08:40:00	2004-09-02 09:45:00	NA	NA	2004-09-08 06:02:00	2004-09-08 07:18:00	NA	NA	NA	NA	NA	NA	NA	NA	NA	NA	NA	NA	NA	NA	NA	NA	RINH	RINH	2003-04-16 12:00:00	3	2	H	2003	109	DMM02319.R3A	17020016	567	2002-11-15 07:49:00	2003-04-16	2002-11-15	11
845	2004	2004_224	3D9.1BF176D9EC	224	NA	NA	263	NA	NA	NA	NA	NA	2004-08-11 12:55:00	2004-08-11 13:37:00	NA	NA	2004-09-19 09:30:00	2004-09-19 09:48:00	NA	NA	NA	NA	NA	NA	NA	NA	NA	NA	NA	NA	NA	NA	NA	NA	RINH	RINH	2003-04-16 12:00:00	3	2	H	2003	108	DMM02317.R2A	17020016	567	2002-11-13 07:41:00	2003-04-16	2002-11-13	11
846	2004	2004_224	3D9.1BF176067E	224	NA	NA	270	282	NA	278	275	NA	2004-08-11 11:12:00	2004-08-11 12:05:00	NA	NA	2004-09-26 10:55:00	2004-09-26 12:07:00	NA	NA	NA	NA	NA	NA	NA	NA	2004-10-01 12:44:00	2004-10-01 12:47:00	2004-10-04 09:49:00	2004-10-04 09:49:00	NA	NA	2004-10-08 12:40:00	2004-10-08 12:40:00	WINT	WINT	2003-04-23 12:00:00	3	2	H	2003	NA	DMM03013.WI1	17020008	843.081	2003-01-13 07:04:00	2003-04-23	2003-01-13	1
847	2004	2004_246	3D9.1BF1604D02	246	NA	NA	254	270	NA	266	261	NA	2004-09-02 13:32:00	2004-09-02 14:12:00	NA	NA	2004-09-10 04:27:00	2004-09-10 06:18:00	NA	NA	NA	NA	NA	NA	NA	NA	2004-09-17 12:35:00	2004-09-17 12:39:00	2004-09-22 02:20:00	2004-09-22 02:20:00	NA	NA	2004-09-26 06:05:00	2004-09-26 06:38:00	TWISPR	WELH	2003-05-02 10:40:00	3	2	H	2003	119	DMM03122.WR	17020005	843.066.018	2003-05-02 09:19:00	2003-05-02	2003-05-02	5
848	2004	2004_213	3D9.1BF17666A7	213	NA	NA	NA	NA	NA	NA	NA	NA	2004-07-31 16:56:00	2004-07-31 16:56:00	NA	NA	NA	NA	NA	NA	NA	NA	NA	NA	NA	NA	NA	NA	NA	NA	NA	NA	NA	NA	RINH	RINH	2003-04-16 12:00:00	3	2	H	2003	122	DMM02319.R2A	17020016	567	2002-11-15 07:47:00	2003-04-16	2002-11-15	11
849	2004	2004_266	3D9.1BF0E12FDA	266	283	277	276	NA	NA	NA	NA	NA	2004-09-22 17:50:00	2004-09-22 17:50:00	NA	NA	2004-10-02 06:55:00	2004-10-02 08:57:00	2004-10-03 17:50:00	2004-10-03 17:53:00	NA	NA	NA	NA	2004-10-09 10:37:00	2004-10-09 14:24:00	NA	NA	NA	NA	NA	NA	NA	NA	BEARVC	BEARVC	2000-08-09 12:00:00	3	2	W	2001	93	AAB00222.BV2	17060205	522.303.319.170.014	2000-08-09 10:37:00	2000-08-09	2000-08-09	8
850	2004	2004_203	3D9.1BF172EDEE	203	NA	NA	NA	NA	NA	NA	NA	NA	2004-07-21 13:44:00	2004-07-21 14:38:00	NA	NA	NA	NA	NA	NA	NA	NA	NA	NA	NA	NA	NA	NA	NA	NA	NA	NA	NA	NA	RINH	RINH	2003-04-16 12:00:00	3	2	H	2003	137	DMM02317.R2A	17020016	567	2002-11-13 07:41:00	2003-04-16	2002-11-13	11
851	2004	2004_266	3D9.1BF15A51DE	266	NA	NA	273	284	NA	NA	278	NA	2004-09-22 11:26:00	2004-09-22 12:04:00	NA	NA	2004-09-29 10:22:00	2004-09-29 11:31:00	NA	NA	NA	NA	NA	NA	NA	NA	2004-10-04 08:23:00	2004-10-04 08:30:00	NA	NA	NA	NA	2004-10-10 09:06:00	2004-10-10 09:07:00	CHIWAR	EBNK	2003-04-30 12:00:00	3	2	H	2003	107	DMM02284.E3A	17020010	754.077	2002-10-11 08:01:00	2003-04-30	2002-10-11	10
852	2004	2004_225	3D9.1BF1787958	225	NA	NA	262	NA	NA	NA	NA	NA	2004-08-12 10:23:00	2004-08-12 11:12:00	NA	NA	2004-09-18 15:26:00	2004-09-18 17:13:00	NA	NA	NA	NA	NA	NA	NA	NA	NA	NA	NA	NA	NA	NA	NA	NA	RINH	RINH	2003-04-16 12:00:00	3	2	H	2003	134	DMM02317.R1A	17020016	567	2002-11-13 07:34:00	2003-04-16	2002-11-13	11
853	2004	2004_267	3D9.1BF177EDC1	267	NA	NA	272	NA	NA	NA	NA	NA	2004-09-23 07:28:00	2004-09-23 07:36:00	NA	NA	2004-09-28 15:26:00	2004-09-28 16:40:00	NA	NA	NA	NA	NA	NA	NA	NA	NA	NA	NA	NA	NA	NA	NA	NA	RINH	RINH	2003-04-16 12:00:00	3	2	H	2003	102	DMM02316.R3A	17020016	567	2002-11-12 08:00:00	2003-04-16	2002-11-12	11
854	2004	2004_225	3D9.1BF1784D74	225	NA	NA	268	NA	NA	NA	NA	NA	2004-08-12 11:12:00	2004-08-12 11:30:00	NA	NA	2004-09-24 12:12:00	2004-09-24 13:33:00	NA	NA	NA	NA	NA	NA	NA	NA	NA	NA	NA	NA	NA	NA	NA	NA	RINH	RINH	2003-04-16 12:00:00	3	2	H	2003	111	DMM02316.R3A	17020016	567	2002-11-12 08:00:00	2003-04-16	2002-11-12	11
855	2004	2004_225	3D9.1BF1804FC7	225	NA	NA	253	NA	NA	NA	NA	NA	2004-08-12 07:49:00	2004-08-12 07:49:00	NA	NA	2004-09-09 06:57:00	2004-09-09 08:10:00	NA	NA	NA	NA	NA	NA	NA	NA	NA	NA	NA	NA	NA	NA	NA	NA	RINH	RINH	2003-04-16 12:00:00	3	2	H	2003	118	DMM02315.R2A	17020016	567	2002-11-11 11:37:00	2003-04-16	2002-11-11	11
856	2004	2004_223	3D9.1BF15A5E8E	223	NA	NA	251	NA	NA	263	256	NA	2004-08-10 05:42:00	2004-08-10 05:50:00	NA	NA	2004-09-07 13:17:00	2004-09-07 15:18:00	NA	NA	NA	NA	NA	NA	NA	NA	2004-09-12 18:42:00	2004-09-12 19:00:00	2004-09-19 23:15:00	2004-09-19 23:17:00	NA	NA	NA	NA	CHIWAR	EBNK	2003-04-30 12:00:00	3	2	H	2003	101	DMM02283.E1A	17020010	754.077	2002-10-10 06:54:00	2003-04-30	2002-10-10	10
857	2004	2004_199	3D9.1BF186BE35	199	NA	NA	NA	NA	NA	NA	NA	NA	2004-07-17 06:22:00	2004-07-17 06:30:00	NA	NA	NA	NA	NA	NA	NA	NA	NA	NA	NA	NA	NA	NA	NA	NA	NA	NA	NA	NA	RINH	RINH	2003-04-16 12:00:00	3	2	H	2003	125	DMM02319.R2A	17020016	567	2002-11-15 07:47:00	2003-04-16	2002-11-15	11
858	2004	2004_203	3D9.1BF1770BBB	203	NA	NA	NA	NA	NA	NA	NA	NA	2004-07-21 07:23:00	2004-07-21 07:35:00	NA	NA	NA	NA	NA	NA	NA	NA	NA	NA	NA	NA	NA	NA	NA	NA	NA	NA	NA	NA	RINH	RINH	2003-04-16 12:00:00	3	2	H	2003	115	DMM02316.R1A	17020016	567	2002-11-12 07:50:00	2003-04-16	2002-11-12	11
859	2004	2004_246	3D9.1BF1304A05	246	277	271	268	NA	NA	NA	NA	NA	2004-09-02 16:29:00	2004-09-02 17:14:00	NA	NA	2004-09-24 12:40:00	2004-09-24 14:02:00	2004-09-27 07:31:00	2004-09-27 08:03:00	NA	NA	NA	NA	2004-10-03 11:29:00	2004-10-03 13:05:00	NA	NA	NA	NA	NA	NA	NA	NA	FISTRP	FISTRP	2001-10-10 10:45:00	3	2	W	2002	160	AAB01283.FT1	17060303	522.224.120.037.039.002	2001-10-10 07:49:00	2001-10-10	2001-10-10	10
860	2004	2004_225	3D9.1BF1728502	225	NA	NA	251	261	NA	258	256	NA	2004-08-12 14:53:00	2004-08-12 16:04:00	NA	NA	2004-09-07 04:33:00	2004-09-07 10:16:00	NA	NA	NA	NA	NA	NA	NA	NA	2004-09-12 09:46:00	2004-09-12 09:51:00	2004-09-14 10:35:00	2004-09-14 10:37:00	NA	NA	2004-09-17 13:43:00	2004-09-17 13:45:00	CHEWUR	WELH	2003-04-28 16:00:00	3	2	H	2003	107	DMM03118.WR2	17020005	843.080.026	2003-04-28 14:45:00	2003-04-28	2003-04-28	4
861	2004	2004_237	3D9.1BF1768BFF	237	NA	NA	283	NA	NA	NA	NA	NA	2004-08-24 17:58:00	2004-08-24 18:05:00	NA	NA	2004-10-09 08:05:00	2004-10-09 08:39:00	NA	NA	NA	NA	NA	NA	NA	NA	NA	NA	NA	NA	NA	NA	NA	NA	RINH	RINH	2003-04-16 12:00:00	3	2	H	2003	99	DMM02318.R1A	17020016	567	2002-11-14 07:55:00	2003-04-16	2002-11-14	11
862	2004	2004_225	3D9.1BF1871BF8	225	NA	NA	253	NA	NA	NA	NA	NA	2004-08-12 08:56:00	2004-08-12 09:43:00	NA	NA	2004-09-09 08:48:00	2004-09-09 10:13:00	NA	NA	NA	NA	NA	NA	NA	NA	NA	NA	NA	NA	NA	NA	NA	NA	RINH	RINH	2003-04-16 12:00:00	3	2	H	2003	118	DMM02319.R2A	17020016	567	2002-11-15 07:47:00	2003-04-16	2002-11-15	11
863	2004	2004_237	3D9.1BF1636335	237	NA	NA	243	NA	NA	NA	NA	NA	2004-08-24 10:46:00	2004-08-24 10:56:00	NA	NA	2004-08-30 18:57:00	2004-08-30 19:15:00	NA	NA	NA	NA	NA	NA	NA	NA	NA	NA	NA	NA	NA	NA	NA	NA	RINH	RINH	2003-04-16 12:00:00	3	2	H	2003	131	DMM02317.R1A	17020016	567	2002-11-13 07:34:00	2003-04-16	2002-11-13	11
864	2004	2004_225	3D9.1BF1628EE2	225	NA	NA	244	256	NA	NA	249	NA	2004-08-12 14:40:00	2004-08-12 15:23:00	NA	NA	2004-08-31 13:23:00	2004-08-31 14:26:00	NA	NA	NA	NA	NA	NA	NA	NA	2004-09-05 06:27:00	2004-09-05 06:27:00	NA	NA	NA	NA	2004-09-12 17:07:00	2004-09-12 17:12:00	SIMILR	WELH	2003-05-09 12:30:00	3	2	H	2003	93	DMM03129.WR	17020005	858.119.003	2003-05-09 09:35:00	2003-05-09	2003-05-09	5
865	2004	2004_247	3D9.1BF177C0CD	247	NA	NA	NA	NA	NA	NA	NA	NA	2004-09-03 13:54:00	2004-09-03 14:39:00	NA	NA	NA	NA	NA	NA	NA	NA	NA	NA	NA	NA	NA	NA	NA	NA	NA	NA	NA	NA	RINH	RINH	2003-04-16 12:00:00	3	2	H	2003	124	DMM02317.R1A	17020016	567	2002-11-13 07:34:00	2003-04-16	2002-11-13	11
866	2004	2004_247	3D9.1BF15AE991	247	NA	NA	272	NA	NA	NA	295	NA	2004-09-03 12:17:00	2004-09-03 13:30:00	NA	NA	2004-09-28 11:00:00	2004-09-28 12:23:00	NA	NA	NA	NA	NA	NA	NA	NA	2004-10-21 16:11:00	2004-10-21 16:11:00	NA	NA	NA	NA	NA	NA	NASONC	EBNK	2003-04-30 11:30:00	3	2	H	2003	NA	DMM03120.X05	17020010	754.089.019	2003-04-30 08:32:00	2003-04-30	2003-04-30	4
867	2004	2004_247	3D9.1BF16EB009	247	NA	NA	253	262	NA	259	257	NA	2004-09-03 06:15:00	2004-09-03 07:31:00	NA	NA	2004-09-09 06:30:00	2004-09-09 07:39:00	NA	NA	NA	NA	NA	NA	NA	NA	2004-09-13 09:57:00	2004-09-13 09:58:00	2004-09-15 20:56:00	2004-09-15 20:56:00	NA	NA	2004-09-18 13:48:00	2004-09-18 13:50:00	SIMILR	WELH	2003-05-09 13:30:00	3	2	H	2003	91	DMM03129.WR2	17020005	858.119.003	2003-05-09 10:09:00	2003-05-09	2003-05-09	5
868	2004	2004_224	3D9.1BF1770D9E	224	NA	NA	NA	NA	NA	NA	NA	NA	2004-08-11 07:01:00	2004-08-11 07:16:00	NA	NA	NA	NA	NA	NA	NA	NA	NA	NA	NA	NA	NA	NA	NA	NA	NA	NA	NA	NA	RINH	RINH	2003-04-16 12:00:00	3	2	H	2003	125	DMM02316.R1A	17020016	567	2002-11-12 07:50:00	2003-04-16	2002-11-12	11
869	2004	2004_230	3D9.1BF177ECAC	230	NA	NA	245	NA	NA	NA	NA	NA	2004-08-17 17:54:00	2004-08-17 18:07:00	NA	NA	2004-09-01 22:50:00	2004-09-02 06:21:00	NA	NA	NA	NA	NA	NA	NA	NA	NA	NA	NA	NA	NA	NA	NA	NA	RINH	RINH	2003-04-16 12:00:00	3	2	H	2003	119	DMM02319.R2A	17020016	567	2002-11-15 07:47:00	2003-04-16	2002-11-15	11
870	2004	2004_185	3D9.1BF1688DD2	185	259	197	193	NA	NA	NA	NA	NA	2004-07-03 15:57:00	2004-07-03 16:47:00	NA	NA	2004-07-11 11:05:00	2004-07-11 12:29:00	2004-07-15 05:36:00	2004-07-15 05:49:00	NA	NA	NA	NA	2004-09-15 09:51:00	2004-09-15 11:09:00	NA	NA	NA	NA	NA	NA	NA	NA	IMNTRP	IMNTRP	2002-05-02 08:18:00	3	2	H	2002	254	JAH02122.NT1	17060102	522.308.007	2002-05-02 06:33:00	2002-05-02	2002-05-02	5
871	2004	2004_224	3D9.1BF1769A8A	224	NA	NA	NA	NA	NA	NA	NA	NA	2004-08-11 05:39:00	2004-08-11 05:48:00	NA	NA	NA	NA	NA	NA	NA	NA	NA	NA	NA	NA	NA	NA	NA	NA	NA	NA	NA	NA	RINH	RINH	2003-04-16 12:00:00	3	2	H	2003	110	DMM02317.R1A	17020016	567	2002-11-13 07:34:00	2003-04-16	2002-11-13	11
872	2004	2004_230	3D9.1BF15B3EFC	230	NA	NA	254	265	NA	262	258	NA	2004-08-17 16:03:00	2004-08-17 17:14:00	NA	NA	2004-09-10 10:19:00	2004-09-10 11:38:00	NA	NA	NA	NA	NA	NA	NA	NA	2004-09-14 12:08:00	2004-09-14 12:08:00	2004-09-18 16:08:00	2004-09-18 16:08:00	NA	NA	2004-09-21 17:49:00	2004-09-21 17:52:00	SIMILR	WELH	2003-05-09 13:30:00	3	2	H	2003	83	DMM03129.WR2	17020005	858.119.003	2003-05-09 10:09:00	2003-05-09	2003-05-09	5
873	2004	2004_247	3D9.1BF1744B5C	247	NA	NA	259	280	NA	271	267	NA	2004-09-03 12:09:00	2004-09-03 12:16:00	NA	NA	2004-09-15 13:02:00	2004-09-15 14:56:00	NA	NA	NA	NA	NA	NA	NA	NA	2004-09-23 13:59:00	2004-09-23 15:05:00	2004-09-27 07:24:00	2004-09-27 14:49:00	NA	NA	2004-10-06 17:35:00	2004-10-06 17:36:00	NASONC	EBNK	2003-05-01 12:45:00	3	2	H	2003	NA	DMM03121.X01	17020010	754.089.019	2003-05-01 07:55:00	2003-05-01	2003-05-01	5
874	2004	2004_224	3D9.1BF175277E	224	NA	NA	NA	NA	NA	NA	NA	NA	2004-08-11 07:44:00	2004-08-11 07:52:00	NA	NA	NA	NA	NA	NA	NA	NA	NA	NA	NA	NA	NA	NA	NA	NA	NA	NA	NA	NA	METHR	WELH	2003-04-23 12:00:00	3	2	H	2003	90	DMM03113.WR	17020005	843.104	2003-04-23 10:15:00	2003-04-23	2003-04-23	4
875	2004	2004_NA	3D9.1BF172070F	NA	NA	NA	NA	267	NA	265	262	NA	NA	NA	NA	NA	NA	NA	NA	NA	NA	NA	NA	NA	NA	NA	2004-09-18 16:30:00	2004-09-18 16:34:00	2004-09-21 04:32:00	2004-09-21 04:32:00	NA	NA	2004-09-23 13:44:00	2004-09-23 13:44:00	TWISPR	WELH	2003-05-06 11:40:00	3	2	H	2003	109	DMM03126.WR2	17020005	843.066.018	2003-05-06 10:36:00	2003-05-06	2003-05-06	5
876	2004	2004_NA	3D9.1BF0E00CB3	NA	NA	NA	NA	77	NA	NA	NA	NA	NA	NA	NA	NA	NA	NA	NA	NA	NA	NA	NA	NA	NA	NA	NA	NA	NA	NA	NA	NA	2004-03-17 10:18:00	2004-03-17 10:18:00	OKANR	WELH	2003-05-19 12:30:00	3	2	H	2003	NA	DMM03139.WR	17020005	858.098	2003-05-19 10:42:00	2003-05-19	2003-05-19	5
877	2004	2004_271	3D9.1BF16966B6	271	284	NA	NA	NA	NA	NA	NA	NA	2004-09-27 07:09:00	2004-09-27 07:15:00	NA	NA	NA	NA	NA	NA	NA	NA	NA	NA	2004-10-10 09:16:00	2004-10-10 10:22:00	NA	NA	NA	NA	NA	NA	NA	NA	DWORMS	DWOR	2002-04-22 12:00:00	3	2	H	2002	196	MPF02101.P46	17060306	522.224.065	2002-04-11 15:39:00	2002-04-22	2002-04-11	4
878	2004	2004_NA	3D9.1BF17FC9F2	NA	NA	NA	NA	298	NA	255	250	NA	NA	NA	NA	NA	NA	NA	NA	NA	NA	NA	NA	NA	NA	NA	2004-09-06 12:25:00	2004-09-07 11:18:00	2004-09-11 11:47:00	2004-09-11 12:08:00	NA	NA	2004-10-24 04:41:00	2004-10-24 05:05:00	CHIWAR	EBNK	2003-04-30 12:00:00	3	2	H	2003	97	DMM02287.E3A	17020010	754.077	2002-10-14 07:38:00	2003-04-30	2002-10-14	10
879	2004	2004_237	3D9.1BF17771CC	237	NA	NA	244	NA	NA	257	252	NA	2004-08-24 15:50:00	2004-08-24 15:50:00	NA	NA	2004-08-31 06:47:00	2004-08-31 08:04:00	NA	NA	NA	NA	NA	NA	NA	NA	2004-09-08 13:57:00	2004-09-08 14:29:00	2004-09-13 05:33:00	2004-09-13 05:35:00	NA	NA	NA	NA	RINH	RINH	2003-04-16 12:00:00	3	2	H	2003	119	DMM02319.R3A	17020016	567	2002-11-15 07:49:00	2003-04-16	2002-11-15	11
880	2004	2004_224	3D9.1BF17DC990	224	NA	NA	254	269	NA	264	259	NA	2004-08-11 11:28:00	2004-08-11 11:48:00	NA	NA	2004-09-10 18:47:00	2004-09-10 18:57:00	NA	NA	NA	NA	NA	NA	NA	NA	2004-09-15 06:44:00	2004-09-15 06:44:00	2004-09-20 12:19:00	2004-09-20 12:22:00	NA	NA	2004-09-25 21:56:00	2004-09-25 21:56:00	CHIWAR	EBNK	2003-04-28 11:30:00	3	2	H	2003	NA	DMM03118.X08	17020010	754.077.013	2003-04-28 09:15:00	2003-04-28	2003-04-28	4
881	2004	2004_NA	3D9.1BF170291B	NA	NA	NA	NA	NA	NA	NA	262	NA	NA	NA	NA	NA	NA	NA	NA	NA	NA	NA	NA	NA	NA	NA	2004-09-18 07:16:00	2004-09-18 07:16:00	NA	NA	NA	NA	NA	NA	METHR	WELH	2003-04-23 12:00:00	3	2	H	2003	92	DMM03113.WR	17020005	843.104	2003-04-23 10:15:00	2003-04-23	2003-04-23	4
882	2004	2004_NA	3D9.1BF17DB960	NA	NA	NA	263	NA	NA	274	271	NA	NA	NA	NA	NA	2004-09-19 07:41:00	2004-09-19 09:51:00	NA	NA	NA	NA	NA	NA	NA	NA	2004-09-27 09:30:00	2004-09-27 09:41:00	2004-09-30 07:27:00	2004-09-30 07:35:00	NA	NA	NA	NA	CHIWAR	EBNK	2003-04-30 12:00:00	3	2	H	2003	115	DMM02288.E1A	17020010	754.077	2002-10-15 06:38:00	2003-04-30	2002-10-15	10
883	2004	2004_237	3D9.1BF1783BAB	237	NA	NA	245	NA	NA	NA	NA	NA	2004-08-24 12:53:00	2004-08-24 13:41:00	NA	NA	2004-09-01 03:55:00	2004-09-01 06:12:00	NA	NA	NA	NA	NA	NA	NA	NA	NA	NA	NA	NA	NA	NA	NA	NA	RINH	RINH	2003-04-16 12:00:00	3	2	H	2003	122	DMM02318.R1A	17020016	567	2002-11-14 07:55:00	2003-04-16	2002-11-14	11
884	2004	2004_218	3D9.1BF17E3B8B	218	NA	NA	250	NA	NA	258	256	NA	2004-08-05 13:25:00	2004-08-05 13:39:00	NA	NA	2004-09-06 14:40:00	2004-09-06 14:49:00	NA	NA	NA	NA	NA	NA	NA	NA	2004-09-12 09:05:00	2004-09-12 09:05:00	2004-09-14 10:41:00	2004-09-14 10:52:00	NA	NA	NA	NA	NASONC	EBNK	2003-04-30 11:30:00	3	2	H	2003	NA	DMM03120.X05	17020010	754.089.019	2003-04-30 08:32:00	2003-04-30	2003-04-30	4
885	2004	2004_237	3D9.1BF1779DBA	237	NA	NA	260	NA	NA	NA	NA	NA	2004-08-24 14:54:00	2004-08-24 15:28:00	NA	NA	2004-09-16 06:48:00	2004-09-16 08:32:00	NA	NA	NA	NA	NA	NA	NA	NA	NA	NA	NA	NA	NA	NA	NA	NA	RINH	RINH	2003-04-16 12:00:00	3	2	H	2003	115	DMM02316.R1A	17020016	567	2002-11-12 07:50:00	2003-04-16	2002-11-12	11
886	2004	2004_204	3D9.1BF1780F91	204	NA	NA	249	NA	NA	NA	NA	NA	2004-07-22 20:09:00	2004-07-22 20:09:00	NA	NA	2004-09-05 11:58:00	2004-09-05 12:53:00	NA	NA	NA	NA	NA	NA	NA	NA	NA	NA	NA	NA	NA	NA	NA	NA	RINH	RINH	2003-04-16 12:00:00	3	2	H	2003	134	DMM02316.R3A	17020016	567	2002-11-12 08:00:00	2003-04-16	2002-11-12	11
887	2004	2004_NA	3D9.1BF15A8A9E	NA	NA	NA	246	NA	NA	253	250	NA	NA	NA	NA	NA	2004-09-02 11:30:00	2004-09-02 12:53:00	NA	NA	NA	NA	NA	NA	NA	NA	2004-09-06 06:41:00	2004-09-06 06:48:00	2004-09-09 20:52:00	2004-09-10 06:18:00	NA	NA	NA	NA	CHIWAR	EBNK	2003-04-29 12:00:00	3	2	H	2003	NA	DMM03119.X04	17020010	754.077.013	2003-04-29 08:04:00	2003-04-29	2003-04-29	4
888	2004	2004_231	3D9.1BF1795732	231	NA	NA	NA	NA	NA	NA	NA	NA	2004-08-18 02:09:00	2004-08-18 04:42:00	NA	NA	NA	NA	NA	NA	NA	NA	NA	NA	NA	NA	NA	NA	NA	NA	NA	NA	NA	NA	CHAMBC	CHAMBC	2002-07-06 15:00:00	3	2	W	2003	172	AFB02183.CHP	17060207	522.303.282	2002-07-02 13:15:00	2002-07-06	2002-07-02	7
889	2004	2004_237	3D9.1BF16312F1	237	NA	NA	247	264	NA	258	254	NA	2004-08-24 07:35:00	2004-08-24 07:55:00	NA	NA	2004-09-03 16:35:00	2004-09-03 17:44:00	NA	NA	NA	NA	NA	NA	NA	NA	2004-09-10 15:00:00	2004-09-10 15:00:00	2004-09-14 05:53:00	2004-09-14 05:53:00	NA	NA	2004-09-20 07:36:00	2004-09-20 07:36:00	METHR	WELH	2003-04-30 14:15:00	3	2	H	2003	114	DMM03120.WR4	17020005	843.104	2003-04-30 13:16:00	2003-04-30	2003-04-30	4
890	2004	2004_237	3D9.1BF1727058	237	NA	NA	247	259	NA	256	253	NA	2004-08-24 09:04:00	2004-08-24 18:15:00	NA	NA	2004-09-03 06:10:00	2004-09-03 06:10:00	NA	NA	NA	NA	NA	NA	NA	NA	2004-09-09 18:25:00	2004-09-09 18:45:00	2004-09-12 17:55:00	2004-09-12 17:55:00	NA	NA	2004-09-15 21:44:00	2004-09-15 21:44:00	METHR	WELH	2003-04-30 10:20:00	3	2	H	2003	107	DMM03120.WR	17020005	843.104	2003-04-30 09:21:00	2003-04-30	2003-04-30	4
891	2004	2004_274	3D9.1BF176B9B5	274	NA	NA	281	NA	NA	NA	NA	NA	2004-09-30 14:48:00	2004-09-30 15:27:00	NA	NA	2004-10-07 14:20:00	2004-10-07 15:15:00	NA	NA	NA	NA	NA	NA	NA	NA	NA	NA	NA	NA	NA	NA	NA	NA	RINH	RINH	2003-04-16 12:00:00	3	2	H	2003	120	DMM02318.R2A	17020016	567	2002-11-14 07:56:00	2003-04-16	2002-11-14	11
892	2004	2004_274	3D9.1BF15B6EA6	274	NA	NA	286	NA	NA	NA	NA	NA	2004-09-30 09:26:00	2004-09-30 14:34:00	NA	NA	2004-10-12 06:46:00	2004-10-12 08:17:00	NA	NA	NA	NA	NA	NA	NA	NA	NA	NA	NA	NA	NA	NA	NA	NA	CHEWUR	WELH	2003-05-01 10:30:00	3	2	H	2003	87	DMM03121.WR2	17020005	843.080.026	2003-05-01 09:29:00	2003-05-01	2003-05-01	5
893	2004	2004_237	3D9.1BF1632A2C	237	NA	NA	244	NA	NA	NA	256	NA	2004-08-24 10:48:00	2004-08-24 11:00:00	NA	NA	2004-08-31 02:21:00	2004-08-31 05:43:00	NA	NA	NA	NA	NA	NA	NA	NA	2004-09-12 09:06:00	2004-09-12 09:10:00	NA	NA	NA	NA	NA	NA	RINH	RINH	2003-04-16 12:00:00	3	2	H	2003	135	DMM02317.R1A	17020016	567	2002-11-13 07:34:00	2003-04-16	2002-11-13	11
894	2004	2004_222	3D9.1BF1868BDD	222	NA	NA	244	NA	NA	NA	NA	NA	2004-08-09 07:27:00	2004-08-09 07:39:00	NA	NA	2004-08-31 01:08:00	2004-08-31 01:26:00	NA	NA	NA	NA	NA	NA	NA	NA	NA	NA	NA	NA	NA	NA	NA	NA	RINH	RINH	2003-04-16 12:00:00	3	2	H	2003	125	DMM02320.R2A	17020016	567	2002-11-16 07:59:00	2003-04-16	2002-11-16	11
895	2004	2004_204	3D9.1BF15B20C7	204	NA	NA	214	228	NA	224	221	NA	2004-07-22 12:46:00	2004-07-22 13:32:00	NA	NA	2004-08-01 14:25:00	2004-08-01 15:28:00	NA	NA	NA	NA	NA	NA	NA	NA	2004-08-08 14:29:00	2004-08-08 14:35:00	2004-08-11 13:19:00	2004-08-11 13:23:00	NA	NA	2004-08-15 15:25:00	2004-08-15 15:26:00	CHEWUR	WELH	2003-05-01 10:30:00	3	2	H	2003	99	DMM03121.WR2	17020005	843.080.026	2003-05-01 09:29:00	2003-05-01	2003-05-01	5
896	2004	2004_204	3D9.1BF177E1E3	204	NA	NA	NA	NA	NA	NA	NA	NA	2004-07-22 05:59:00	2004-07-22 11:41:00	NA	NA	NA	NA	NA	NA	NA	NA	NA	NA	NA	NA	NA	NA	NA	NA	NA	NA	NA	NA	RINH	RINH	2003-04-16 12:00:00	3	2	H	2003	112	DMM02320.R1A	17020016	567	2002-11-16 08:02:00	2003-04-16	2002-11-16	11
897	2004	2004_276	3D9.1BF1822318	276	292	286	284	NA	NA	NA	NA	NA	2004-10-02 09:04:00	2004-10-02 09:38:00	NA	NA	2004-10-10 10:18:00	2004-10-10 10:28:00	2004-10-12 20:47:00	2004-10-13 05:24:00	NA	NA	NA	NA	2004-10-18 00:26:00	2004-10-18 04:22:00	NA	NA	NA	NA	NA	NA	NA	NA	SALR4	MAVA	2003-04-18 13:30:00	3	2	H	2003	233	DTV03052.M11	17040212	522.303.506	2003-02-21 06:51:00	2003-04-18	2003-02-21	2
898	2004	2004_204	3D9.1BF176D385	204	NA	NA	NA	NA	NA	NA	NA	NA	2004-07-22 07:21:00	2004-07-22 11:21:00	NA	NA	NA	NA	NA	NA	NA	NA	NA	NA	NA	NA	NA	NA	NA	NA	NA	NA	NA	NA	RINH	RINH	2003-04-16 12:00:00	3	2	H	2003	125	DMM02315.R2A	17020016	567	2002-11-11 11:37:00	2003-04-16	2002-11-11	11
899	2004	2004_NA	3D9.1BF186B339	NA	NA	NA	264	NA	NA	NA	NA	NA	NA	NA	NA	NA	2004-09-20 07:56:00	2004-09-20 08:22:00	NA	NA	NA	NA	NA	NA	NA	NA	NA	NA	NA	NA	NA	NA	NA	NA	RINH	RINH	2003-04-16 12:00:00	3	2	H	2003	113	DMM02319.R1A	17020016	567	2002-11-15 07:46:00	2003-04-16	2002-11-15	11
900	2004	2004_277	3D9.1BF185268D	277	NA	NA	283	NA	NA	NA	NA	NA	2004-10-03 03:23:00	2004-10-03 03:44:00	NA	NA	2004-10-09 03:41:00	2004-10-09 03:55:00	NA	NA	NA	NA	NA	NA	NA	NA	NA	NA	NA	NA	NA	NA	NA	NA	RINH	RINH	2003-04-16 12:00:00	3	2	H	2003	126	DMM02318.R2A	17020016	567	2002-11-14 07:56:00	2003-04-16	2002-11-14	11
901	2004	2004_200	3D9.1BF15E9970	200	NA	NA	259	277	NA	NA	268	NA	2004-07-18 05:55:00	2004-07-18 06:08:00	NA	NA	2004-09-15 09:32:00	2004-09-15 11:55:00	NA	NA	NA	NA	NA	NA	NA	NA	2004-09-24 12:57:00	2004-09-24 13:08:00	NA	NA	NA	NA	2004-10-03 22:43:00	2004-10-03 22:44:00	TWISPR	WELH	2003-05-01 16:00:00	3	2	H	2003	122	DMM03121.WR4	17020005	843.066.018	2003-05-01 14:07:00	2003-05-01	2003-05-01	5
902	2004	2004_NA	3D9.1BF0DF729A	NA	113	NA	NA	NA	NA	NA	NA	NA	NA	NA	NA	NA	NA	NA	NA	NA	NA	NA	NA	NA	2004-04-22 14:22:00	2004-04-23 13:41:00	NA	NA	NA	NA	NA	NA	NA	NA	LOOKGC	LOOKGC	2000-06-14 00:00:00	3	2	W	2000	87	PTL00166.T01	17060104	522.271.137.004	2000-06-14 15:00:00	2000-06-14	2000-06-14	6
903	2004	2004_212	3D9.1BF1B27E7B	212	282	272	269	NA	NA	NA	NA	NA	2004-07-30 08:29:00	2004-07-30 09:02:00	NA	NA	2004-09-25 16:05:00	2004-09-25 17:36:00	2004-09-28 07:57:00	2004-09-28 08:52:00	NA	NA	NA	NA	2004-10-08 10:42:00	2004-10-08 11:57:00	NA	NA	NA	NA	NA	NA	NA	NA	IMNTRP	IMNTRP	2003-05-15 10:29:00	3	2	W	2003	203	PJC03134.NT1	17060102	522.308.007	2003-05-14 21:48:00	2003-05-15	2003-05-14	5
904	2004	2004_222	3D9.1BF16E3ADB	222	NA	NA	245	255	NA	253	250	NA	2004-08-09 06:40:00	2004-08-09 07:03:00	NA	NA	2004-09-01 20:49:00	2004-09-02 06:45:00	NA	NA	NA	NA	NA	NA	NA	NA	2004-09-06 09:07:00	2004-09-06 09:13:00	2004-09-09 15:09:00	2004-09-09 15:09:00	NA	NA	2004-09-11 15:45:00	2004-09-11 15:45:00	CHEWUR	WELH	2003-05-05 10:25:00	3	2	H	2003	98	DMM03125.WR	17020005	843.080.026	2003-05-05 09:25:00	2003-05-05	2003-05-05	5
905	2004	2004_222	3D9.1BF145E0E3	222	NA	NA	NA	NA	NA	NA	NA	NA	2004-08-09 07:13:00	2004-08-09 07:17:00	NA	NA	NA	NA	NA	NA	NA	NA	NA	NA	NA	NA	NA	NA	NA	NA	NA	NA	NA	NA	RINH	RINH	2003-04-16 12:00:00	3	2	H	2003	128	DMM02315.R2A	17020016	567	2002-11-11 11:37:00	2003-04-16	2002-11-11	11
906	2004	2004_280	3D9.1BF17DA3F2	280	NA	NA	288	NA	NA	296	293	NA	2004-10-06 10:34:00	2004-10-06 10:48:00	NA	NA	2004-10-14 08:26:00	2004-10-14 09:44:00	NA	NA	NA	NA	NA	NA	NA	NA	2004-10-19 14:32:00	2004-10-19 15:05:00	2004-10-22 08:44:00	2004-10-22 08:44:00	NA	NA	NA	NA	NASONC	CHEL	2003-04-15 12:00:00	3	2	H	2003	128	DMM02280.C2A	17020005	754.089	2002-10-07 08:30:00	2003-04-15	2002-10-07	10
907	2004	2004_280	3D9.1BF17E0DD8	280	NA	NA	288	NA	NA	300	296	NA	2004-10-06 07:25:00	2004-10-06 09:15:00	NA	NA	2004-10-14 09:02:00	2004-10-14 10:38:00	NA	NA	NA	NA	NA	NA	NA	NA	2004-10-22 17:41:00	2004-10-22 17:41:00	2004-10-26 23:07:00	2004-10-26 23:13:00	NA	NA	NA	NA	NASONC	EBNK	2003-04-29 16:00:00	3	2	H	2003	NA	DMM03119.X08	17020010	754.089.019	2003-04-29 13:43:00	2003-04-29	2003-04-29	4
908	2004	2004_280	3D9.1BF177F91B	280	NA	NA	288	NA	NA	NA	NA	NA	2004-10-06 09:17:00	2004-10-06 09:46:00	NA	NA	2004-10-14 03:51:00	2004-10-14 06:50:00	NA	NA	NA	NA	NA	NA	NA	NA	NA	NA	NA	NA	NA	NA	NA	NA	RINH	RINH	2003-04-16 12:00:00	3	2	H	2003	134	DMM02317.R3A	17020016	567	2002-11-13 07:44:00	2003-04-16	2002-11-13	11
909	2004	2004_228	3D9.1BF187BCBA	228	NA	NA	NA	NA	NA	NA	NA	NA	2004-08-15 10:25:00	2004-08-15 10:42:00	NA	NA	NA	NA	NA	NA	NA	NA	NA	NA	NA	NA	NA	NA	NA	NA	NA	NA	NA	NA	RINH	RINH	2003-04-16 12:00:00	3	2	H	2003	137	DMM02319.R1A	17020016	567	2002-11-15 07:46:00	2003-04-16	2002-11-15	11
910	2004	2004_228	3D9.1BF1B4F040	228	254	247	246	NA	NA	NA	NA	NA	2004-08-15 10:55:00	2004-08-15 11:14:00	NA	NA	2004-09-02 09:02:00	2004-09-02 10:29:00	2004-09-03 18:38:00	2004-09-03 18:41:00	NA	NA	NA	NA	2004-09-10 11:22:00	2004-09-10 13:05:00	NA	NA	NA	NA	NA	NA	NA	NA	SAWTRP	SAWTRP	2003-04-22 20:00:00	3	2	W	2003	209	JJL03112.SIT	17060201	522.303.617	2003-04-22 12:40:00	2003-04-22	2003-04-22	4
911	2004	2004_248	3D9.1BF15F449F	248	NA	NA	254	269	NA	NA	262	NA	2004-09-04 09:33:00	2004-09-04 10:37:00	NA	NA	2004-09-10 01:45:00	2004-09-10 06:35:00	NA	NA	NA	NA	NA	NA	NA	NA	2004-09-18 16:15:00	2004-09-18 16:23:00	NA	NA	NA	NA	2004-09-25 08:41:00	2004-09-25 08:43:00	TWISPR	WELH	2003-05-06 16:55:00	3	2	H	2003	116	DMM03126.WR4	17020005	843.066.018	2003-05-06 14:57:00	2003-05-06	2003-05-06	5
912	2004	2004_228	3D9.1BF176A4E3	228	NA	NA	259	NA	NA	NA	NA	NA	2004-08-15 16:00:00	2004-08-15 16:12:00	NA	NA	2004-09-15 15:43:00	2004-09-15 15:57:00	NA	NA	NA	NA	NA	NA	NA	NA	NA	NA	NA	NA	NA	NA	NA	NA	RINH	RINH	2003-04-16 12:00:00	3	2	H	2003	108	DMM02316.R1A	17020016	567	2002-11-12 07:50:00	2003-04-16	2002-11-12	11
913	2004	2004_224	3D9.1BF1786753	224	NA	NA	246	NA	NA	NA	NA	NA	2004-08-11 08:14:00	2004-08-11 08:20:00	NA	NA	2004-09-02 15:26:00	2004-09-02 15:26:00	NA	NA	NA	NA	NA	NA	NA	NA	NA	NA	NA	NA	NA	NA	NA	NA	RINH	RINH	2003-04-16 12:00:00	3	2	H	2003	122	DMM02318.R1A	17020016	567	2002-11-14 07:55:00	2003-04-16	2002-11-14	11
914	2004	2004_224	3D9.1BF177E966	224	NA	NA	250	NA	NA	NA	NA	NA	2004-08-11 17:20:00	2004-08-11 17:36:00	NA	NA	2004-09-06 07:42:00	2004-09-06 09:22:00	NA	NA	NA	NA	NA	NA	NA	NA	NA	NA	NA	NA	NA	NA	NA	NA	RINH	RINH	2003-04-16 12:00:00	3	2	H	2003	111	DMM02318.R1A	17020016	567	2002-11-14 07:55:00	2003-04-16	2002-11-14	11
915	2004	2004_225	3D9.1BF177F756	225	NA	NA	NA	NA	NA	NA	NA	NA	2004-08-12 10:29:00	2004-08-12 11:45:00	NA	NA	NA	NA	NA	NA	NA	NA	NA	NA	NA	NA	NA	NA	NA	NA	NA	NA	NA	NA	RINH	RINH	2003-04-16 12:00:00	3	2	H	2003	115	DMM02319.R3A	17020016	567	2002-11-15 07:49:00	2003-04-16	2002-11-15	11
916	2004	2004_283	3D9.1BF15B5162	283	NA	NA	290	303	NA	NA	296	NA	2004-10-09 14:10:00	2004-10-09 14:11:00	NA	NA	2004-10-16 06:33:00	2004-10-16 07:51:00	NA	NA	NA	NA	NA	NA	NA	NA	2004-10-22 09:08:00	2004-10-22 09:14:00	NA	NA	NA	NA	2004-10-29 08:47:00	2004-10-29 09:03:00	METHR	WELH	2003-05-05 14:20:00	3	2	H	2003	114	DMM03125.WR3	17020005	843.104	2003-05-05 13:22:00	2003-05-05	2003-05-05	5
917	2004	2004_232	3D9.1BF18006A3	232	NA	NA	253	NA	NA	262	259	NA	2004-08-19 06:48:00	2004-08-19 08:08:00	NA	NA	2004-09-09 11:24:00	2004-09-09 13:04:00	NA	NA	NA	NA	NA	NA	NA	NA	2004-09-15 07:37:00	2004-09-15 07:38:00	2004-09-18 02:58:00	2004-09-18 03:00:00	NA	NA	NA	NA	CHIWAR	EBNK	2003-04-30 12:00:00	3	2	H	2003	107	DMM02283.E1A	17020010	754.077	2002-10-10 06:54:00	2003-04-30	2002-10-10	10
918	2004	2004_284	3D9.1BF1617C2C	284	NA	NA	290	NA	NA	NA	NA	NA	2004-10-10 07:05:00	2004-10-10 07:43:00	NA	NA	2004-10-16 11:49:00	2004-10-16 12:57:00	NA	NA	NA	NA	NA	NA	NA	NA	NA	NA	NA	NA	NA	NA	NA	NA	RINH	RINH	2003-04-16 12:00:00	3	2	H	2003	116	DMM02317.R1A	17020016	567	2002-11-13 07:34:00	2003-04-16	2002-11-13	11
919	2004	2004_225	3D9.1BF1719D40	225	NA	NA	NA	NA	NA	NA	NA	NA	2004-08-12 07:21:00	2004-08-12 07:45:00	NA	NA	NA	NA	NA	NA	NA	NA	NA	NA	NA	NA	NA	NA	NA	NA	NA	NA	NA	NA	METHR	WELH	2003-05-05 14:50:00	3	2	H	2003	98	DMM03125.WR4	17020005	843.104	2003-05-05 13:51:00	2003-05-05	2003-05-05	5
920	2004	2004_284	3D9.1BF185301C	284	NA	NA	291	NA	NA	NA	NA	NA	2004-10-10 14:54:00	2004-10-10 15:35:00	NA	NA	2004-10-17 09:25:00	2004-10-17 10:40:00	NA	NA	NA	NA	NA	NA	NA	NA	NA	NA	NA	NA	NA	NA	NA	NA	RINH	RINH	2003-04-16 12:00:00	3	2	H	2003	130	DMM02320.R3A	17020016	567	2002-11-16 07:59:00	2003-04-16	2002-11-16	11
921	2004	2004_285	3D9.1BF16AABE5	285	304	296	291	NA	NA	NA	NA	NA	2004-10-11 13:04:00	2004-10-11 13:38:00	NA	NA	2004-10-17 12:43:00	2004-10-17 13:44:00	2004-10-22 07:53:00	2004-10-22 07:58:00	NA	NA	NA	NA	2004-10-30 14:51:00	2004-10-31 10:54:00	NA	NA	NA	NA	NA	NA	NA	NA	NEWSOC	HAGE	2003-05-07 12:00:00	3	2	H	2003	198	DTV03051.100	17040212	522.224.120.084	2003-02-20 06:51:00	2003-05-07	2003-02-20	2
922	2004	2004_224	3D9.1BF1B38EA1	224	263	259	257	NA	NA	NA	NA	NA	2004-08-11 07:57:00	2004-08-11 08:47:00	NA	NA	2004-09-13 13:35:00	2004-09-13 14:57:00	2004-09-15 12:19:00	2004-09-15 12:23:00	NA	NA	NA	NA	2004-09-19 17:21:00	2004-09-19 18:50:00	NA	NA	NA	NA	NA	NA	NA	NA	IMNTRP	IMNTRP	2003-04-27 05:45:00	3	2	H	2003	223	PJC03117.NT1	17060102	522.308.007	2003-04-27 01:10:00	2003-04-27	2003-04-27	4
923	2004	2004_232	3D9.1BF15E3C66	232	NA	NA	NA	267	NA	264	262	NA	2004-08-19 16:03:00	2004-08-19 16:18:00	NA	NA	NA	NA	NA	NA	NA	NA	NA	NA	NA	NA	2004-09-18 08:29:00	2004-09-18 08:40:00	2004-09-20 15:41:00	2004-09-20 15:41:00	NA	NA	2004-09-23 07:32:00	2004-09-23 07:36:00	TWISPR	WELH	2003-05-06 11:40:00	3	2	H	2003	80	DMM03126.WR2	17020005	843.066.018	2003-05-06 10:36:00	2003-05-06	2003-05-06	5
924	2004	2004_224	3D9.1BF1756DB9	224	NA	NA	NA	NA	NA	NA	NA	NA	2004-08-11 07:57:00	2004-08-11 08:45:00	NA	NA	NA	NA	NA	NA	NA	NA	NA	NA	NA	NA	NA	NA	NA	NA	NA	NA	NA	NA	CHEWUR	WELH	2003-05-07 13:30:00	3	2	H	2003	115	DMM03127.WR4	17020005	843.080.026	2003-05-07 12:03:00	2003-05-07	2003-05-07	5
925	2004	2004_286	3D9.1BF1693810	286	305	300	295	NA	NA	NA	NA	NA	2004-10-12 16:18:00	2004-10-12 16:20:00	NA	NA	2004-10-21 10:11:00	2004-10-21 11:35:00	2004-10-26 09:17:00	2004-10-26 09:21:00	NA	NA	NA	NA	2004-10-31 19:37:00	2004-11-01 09:42:00	NA	NA	NA	NA	NA	NA	NA	NA	SQUAWP	SQUAWP	2003-04-29 16:15:00	3	2	H	2003	249	DTV03119.SPE	17060201	522.303.564.001	2003-04-29 14:15:00	2003-04-29	2003-04-29	4
926	2004	2004_224	3D9.1BF161B58A	224	NA	NA	NA	NA	NA	NA	NA	NA	2004-08-11 07:53:00	2004-08-11 08:34:00	NA	NA	NA	NA	NA	NA	NA	NA	NA	NA	NA	NA	NA	NA	NA	NA	NA	NA	NA	NA	METHR	WELH	2003-04-25 11:30:00	3	2	H	2003	103	DMM03115.WR	17020005	843.104	2003-04-25 09:48:00	2003-04-25	2003-04-25	4
927	2004	2004_224	3D9.1BF1858DD8	224	NA	NA	NA	NA	NA	NA	NA	NA	2004-08-11 09:59:00	2004-08-11 10:12:00	NA	NA	NA	NA	NA	NA	NA	NA	NA	NA	NA	NA	NA	NA	NA	NA	NA	NA	NA	NA	NASONC	EBNK	2003-04-30 16:00:00	3	2	H	2003	NA	DMM03120.X09	17020010	754.089.012	2003-04-30 13:55:00	2003-04-30	2003-04-30	4
928	2004	2004_262	3D9.1BF167854A	262	277	271	269	NA	NA	NA	NA	NA	2004-09-18 11:21:00	2004-09-18 11:56:00	NA	NA	2004-09-25 13:39:00	2004-09-25 14:56:00	2004-09-27 14:26:00	2004-09-27 14:27:00	NA	NA	NA	NA	2004-10-03 05:33:00	2004-10-03 06:37:00	NA	NA	NA	NA	NA	NA	NA	NA	DWORMS	DWOR	2002-04-22 12:00:00	3	2	H	2002	199	MPF02101.P48	17060306	522.224.065	2002-04-11 16:17:00	2002-04-22	2002-04-11	4
929	2004	2004_225	3D9.1BF15B185A	225	NA	NA	252	NA	NA	NA	NA	NA	2004-08-12 08:41:00	2004-08-12 09:22:00	NA	NA	2004-09-08 07:31:00	2004-09-08 09:21:00	NA	NA	NA	NA	NA	NA	NA	NA	NA	NA	NA	NA	NA	NA	NA	NA	RINH	RINH	2003-04-16 12:00:00	3	2	H	2003	132	DMM02317.R2A	17020016	567	2002-11-13 07:41:00	2003-04-16	2002-11-13	11
930	2004	2004_212	3D9.1BF17712CD	212	NA	NA	218	NA	NA	NA	238	NA	2004-07-30 16:00:00	2004-07-30 16:55:00	NA	NA	2004-08-05 07:18:00	2004-08-05 08:48:00	NA	NA	NA	NA	NA	NA	NA	NA	2004-08-25 12:46:00	2004-08-25 12:46:00	NA	NA	NA	NA	NA	NA	RINH	RINH	2003-04-16 12:00:00	3	2	H	2003	119	DMM02317.R1A	17020016	567	2002-11-13 07:34:00	2003-04-16	2002-11-13	11
931	2004	2004_192	3D9.1BF186B5A7	192	NA	NA	NA	NA	NA	NA	NA	NA	2004-07-10 11:53:00	2004-07-10 11:55:00	NA	NA	NA	NA	NA	NA	NA	NA	NA	NA	NA	NA	NA	NA	NA	NA	NA	NA	NA	NA	RINH	RINH	2003-04-16 12:00:00	3	2	H	2003	132	DMM02317.R1A	17020016	567	2002-11-13 07:34:00	2003-04-16	2002-11-13	11
932	2004	2004_224	3D9.1BF16381C0	224	NA	NA	259	272	NA	NA	264	NA	2004-08-11 10:02:00	2004-08-11 10:29:00	NA	NA	2004-09-15 07:45:00	2004-09-15 09:56:00	NA	NA	NA	NA	NA	NA	NA	NA	2004-09-20 09:27:00	2004-09-20 09:32:00	NA	NA	NA	NA	2004-09-28 04:28:00	2004-09-28 04:31:00	TWISPR	WELH	2003-05-07 10:50:00	3	2	H	2003	84	DMM03127.WR	17020005	843.066.018	2003-05-07 09:52:00	2003-05-07	2003-05-07	5
933	2004	2004_224	3D9.1BF15B1FDF	224	NA	NA	NA	NA	NA	NA	NA	NA	2004-08-11 08:48:00	2004-08-11 09:44:00	NA	NA	NA	NA	NA	NA	NA	NA	NA	NA	NA	NA	NA	NA	NA	NA	NA	NA	NA	NA	RINH	RINH	2003-04-16 12:00:00	3	2	H	2003	126	DMM02317.R3A	17020016	567	2002-11-13 07:44:00	2003-04-16	2002-11-13	11
934	2004	2004_192	3D9.1BF181D2F1	192	365	357	354	NA	NA	NA	NA	NA	2004-07-10 09:08:00	2004-07-10 09:20:00	NA	NA	2004-12-19 21:46:00	2004-12-20 07:56:00	2004-12-22 07:26:00	2004-12-22 07:28:00	NA	NA	NA	NA	2004-12-30 12:43:00	2004-12-30 12:51:00	NA	NA	NA	NA	NA	NA	NA	NA	TUCR	TUCR	2003-04-15 09:30:00	3	2	W	2003	193	MLS03101.SMT	17060107	522.100.003	2003-04-11 13:45:00	2003-04-15	2003-04-11	4
935	2004	2004_232	3D9.1BF186B361	232	NA	NA	244	NA	NA	NA	NA	NA	2004-08-19 05:55:00	2004-08-19 06:34:00	NA	NA	2004-08-31 22:08:00	2004-09-01 01:50:00	NA	NA	NA	NA	NA	NA	NA	NA	NA	NA	NA	NA	NA	NA	NA	NA	RINH	RINH	2003-04-16 12:00:00	3	2	H	2003	124	DMM02316.R1A	17020016	567	2002-11-12 07:50:00	2003-04-16	2002-11-12	11
936	2004	2004_193	3D9.1BF1730D22	193	NA	NA	253	265	NA	261	258	NA	2004-07-11 17:03:00	2004-07-11 17:11:00	NA	NA	2004-09-09 13:59:00	2004-09-09 15:25:00	NA	NA	NA	NA	NA	NA	NA	NA	2004-09-14 10:58:00	2004-09-14 12:06:00	2004-09-17 20:15:00	2004-09-17 20:15:00	NA	NA	2004-09-21 12:57:00	2004-09-21 12:58:00	METHR	WELH	2003-05-05 14:50:00	3	2	H	2003	115	DMM03125.WR4	17020005	843.104	2003-05-05 13:51:00	2003-05-05	2003-05-05	5
937	2004	2004_224	3D9.1BF17E926F	224	NA	NA	NA	NA	NA	NA	NA	NA	2004-08-11 16:05:00	2004-08-11 17:00:00	NA	NA	NA	NA	NA	NA	NA	NA	NA	NA	NA	NA	NA	NA	NA	NA	NA	NA	NA	NA	CHIWAR	EBNK	2003-04-29 12:00:00	3	2	H	2003	NA	DMM03119.X04	17020010	754.077.013	2003-04-29 08:04:00	2003-04-29	2003-04-29	4
938	2004	2004_224	3D9.1BF1780E16	224	NA	NA	249	263	NA	259	256	NA	2004-08-11 10:26:00	2004-08-11 12:17:00	NA	NA	2004-09-05 07:38:00	2004-09-05 09:02:00	NA	NA	NA	NA	NA	NA	NA	NA	2004-09-12 14:49:00	2004-09-12 14:56:00	2004-09-15 11:50:00	2004-09-15 11:50:00	NA	NA	2004-09-19 07:12:00	2004-09-19 07:13:00	WINT	WINT	2003-04-23 12:00:00	3	2	H	2003	NA	DMM03015.WI1	17020008	843.081	2003-01-15 07:08:00	2003-04-23	2003-01-15	1
939	2004	2004_217	3D9.1BF154E749	217	257	228	226	NA	NA	NA	NA	NA	2004-08-04 14:13:00	2004-08-04 14:23:00	NA	NA	2004-08-13 03:54:00	2004-08-13 05:33:00	2004-08-15 09:36:00	2004-08-15 09:39:00	NA	NA	NA	NA	2004-09-13 11:06:00	2004-09-13 12:16:00	NA	NA	NA	NA	NA	NA	NA	NA	TUCR	TUCR	2002-05-20 23:45:00	3	2	H	2002	210	MLS02140.SMT	17060107	522.100.003	2002-05-20 23:43:00	2002-05-20	2002-05-20	5
940	2004	2004_215	3D9.1BF1766304	215	NA	NA	NA	NA	NA	NA	NA	NA	2004-08-02 13:50:00	2004-08-02 14:33:00	NA	NA	NA	NA	NA	NA	NA	NA	NA	NA	NA	NA	NA	NA	NA	NA	NA	NA	NA	NA	RINH	RINH	2003-04-16 12:00:00	3	2	H	2003	114	DMM02319.R1A	17020016	567	2002-11-15 07:46:00	2003-04-16	2002-11-15	11
941	2004	2004_193	3D9.1BF17751F8	193	NA	NA	204	NA	NA	NA	NA	NA	2004-07-11 11:54:00	2004-07-11 12:34:00	NA	NA	2004-07-22 04:50:00	2004-07-22 06:16:00	NA	NA	NA	NA	NA	NA	NA	NA	NA	NA	NA	NA	NA	NA	NA	NA	RINH	RINH	2003-04-16 12:00:00	3	2	H	2003	127	DMM02316.R3A	17020016	567	2002-11-12 08:00:00	2003-04-16	2002-11-12	11
942	2004	2004_193	3D9.1BF17FCE4D	193	NA	NA	199	283	NA	209	205	NA	2004-07-11 15:24:00	2004-07-11 15:31:00	NA	NA	2004-07-17 18:48:00	2004-07-17 18:59:00	NA	NA	NA	NA	NA	NA	NA	NA	2004-07-23 17:53:00	2004-07-23 17:53:00	2004-07-27 11:30:00	2004-07-27 11:32:00	NA	NA	2004-10-09 14:30:00	2004-10-09 14:31:00	CHIWAR	EBNK	2003-04-28 16:15:00	3	2	H	2003	NA	DMM03118.X12	17020010	754.077.013	2003-04-28 13:41:00	2003-04-28	2003-04-28	4
943	2004	2004_225	3D9.1BF15EB64F	225	NA	NA	250	266	NA	261	258	NA	2004-08-12 14:20:00	2004-08-12 15:19:00	NA	NA	2004-09-06 15:19:00	2004-09-06 16:31:00	NA	NA	NA	NA	NA	NA	NA	NA	2004-09-14 05:59:00	2004-09-14 05:59:00	2004-09-17 07:21:00	2004-09-17 12:15:00	NA	NA	2004-09-22 15:11:00	2004-09-22 15:11:00	TWIS2P	WELH	2003-05-12 12:00:00	3	2	H	2003	123	DMM03132.ARM	17020005	843.066.002	2003-05-12 08:21:00	2003-05-12	2003-05-12	5
944	2004	2004_225	3D9.1BF17771CB	225	NA	NA	262	NA	NA	NA	NA	NA	2004-08-12 10:28:00	2004-08-12 11:12:00	NA	NA	2004-09-18 06:06:00	2004-09-18 07:56:00	NA	NA	NA	NA	NA	NA	NA	NA	NA	NA	NA	NA	NA	NA	NA	NA	RINH	RINH	2003-04-16 12:00:00	3	2	H	2003	115	DMM02318.R1A	17020016	567	2002-11-14 07:55:00	2003-04-16	2002-11-14	11
945	2004	2004_193	3D9.1BF17B9B10	193	266	261	201	NA	NA	NA	NA	NA	2004-07-11 08:22:00	2004-07-11 08:43:00	NA	NA	2004-07-19 06:42:00	2004-07-19 06:57:00	2004-09-17 04:57:00	2004-09-17 05:02:00	NA	NA	NA	NA	2004-09-22 14:42:00	2004-09-22 16:15:00	NA	NA	NA	NA	NA	NA	NA	NA	IMNTRP	IMNTRP	2003-04-30 07:10:00	3	2	H	2003	240	PJC03120.NT1	17060102	522.308.007	2003-04-30 04:26:00	2003-04-30	2003-04-30	4
946	2004	2004_193	3D9.1BF1115D5B	193	NA	NA	NA	NA	NA	NA	NA	NA	2004-07-11 15:46:00	2004-07-11 16:26:00	NA	NA	NA	NA	NA	NA	NA	NA	NA	NA	NA	NA	NA	NA	NA	NA	NA	NA	NA	NA	TOPPEC	TOPPEC	2003-02-13 08:30:00	3	2	W	2003	169	BDW03044.TU2	17030003	539.130.048	2003-02-13 08:00:00	2003-02-13	2003-02-13	2
947	2004	2004_194	3D9.1BF187598A	194	NA	NA	200	NA	NA	NA	NA	NA	2004-07-12 05:34:00	2004-07-12 06:19:00	NA	NA	2004-07-18 05:44:00	2004-07-18 06:18:00	NA	NA	NA	NA	NA	NA	NA	NA	NA	NA	NA	NA	NA	NA	NA	NA	RINH	RINH	2003-04-16 12:00:00	3	2	H	2003	130	DMM02319.R2A	17020016	567	2002-11-15 07:47:00	2003-04-16	2002-11-15	11
948	2004	2004_194	3D9.1BF15D30BF	194	276	272	269	NA	NA	NA	NA	NA	2004-07-12 06:56:00	2004-07-12 06:57:00	NA	NA	2004-09-25 14:21:00	2004-09-25 14:33:00	2004-09-28 07:06:00	2004-09-28 07:08:00	NA	NA	NA	NA	2004-10-02 05:03:00	2004-10-02 06:53:00	NA	NA	NA	NA	NA	NA	NA	NA	LOSTIR	LOSTIR	2002-12-02 11:49:00	3	2	W	2003	181	EVD02336.LT1	17060105	522.271.131.042.003	2002-12-02 10:18:00	2002-12-02	2002-12-02	12
949	2004	2004_225	3D9.1BF1773468	225	NA	NA	247	NA	NA	NA	NA	NA	2004-08-12 06:55:00	2004-08-12 07:00:00	NA	NA	2004-09-03 07:31:00	2004-09-03 09:17:00	NA	NA	NA	NA	NA	NA	NA	NA	NA	NA	NA	NA	NA	NA	NA	NA	RINH	RINH	2003-04-16 12:00:00	3	2	H	2003	102	DMM02316.R1A	17020016	567	2002-11-12 07:50:00	2003-04-16	2002-11-12	11
950	2004	2004_250	3D9.1BF16375E7	250	NA	NA	255	NA	NA	278	273	NA	2004-09-06 11:02:00	2004-09-06 12:28:00	NA	NA	2004-09-11 14:10:00	2004-09-11 15:44:00	NA	NA	NA	NA	NA	NA	NA	NA	2004-09-29 10:20:00	2004-09-29 10:22:00	2004-10-04 11:00:00	2004-10-04 11:00:00	NA	NA	NA	NA	RINH	RINH	2003-04-16 12:00:00	3	2	H	2003	119	DMM02317.R3A	17020016	567	2002-11-13 07:44:00	2003-04-16	2002-11-13	11
951	2004	2004_250	3D9.1BF178768E	250	NA	NA	257	NA	NA	NA	NA	NA	2004-09-06 09:29:00	2004-09-06 09:39:00	NA	NA	2004-09-13 10:13:00	2004-09-13 12:18:00	NA	NA	NA	NA	NA	NA	NA	NA	NA	NA	NA	NA	NA	NA	NA	NA	RINH	RINH	2003-04-16 12:00:00	3	2	H	2003	95	DMM02317.R3A	17020016	567	2002-11-13 07:44:00	2003-04-16	2002-11-13	11
952	2004	2004_250	3D9.1BF1870800	250	NA	NA	255	NA	NA	NA	266	NA	2004-09-06 11:58:00	2004-09-06 12:40:00	NA	NA	2004-09-11 15:16:00	2004-09-11 16:56:00	NA	NA	NA	NA	NA	NA	NA	NA	2004-09-22 14:53:00	2004-09-22 15:01:00	NA	NA	NA	NA	NA	NA	RINH	RINH	2003-04-16 12:00:00	3	2	H	2003	126	DMM02319.R2A	17020016	567	2002-11-15 07:47:00	2003-04-16	2002-11-15	11
953	2004	2004_194	3D9.1BF185A917	194	NA	NA	201	NA	NA	NA	209	NA	2004-07-12 09:08:00	2004-07-12 10:32:00	NA	NA	2004-07-19 04:55:00	2004-07-19 05:04:00	NA	NA	NA	NA	NA	NA	NA	NA	2004-07-27 07:02:00	2004-07-27 09:01:00	NA	NA	NA	NA	NA	NA	RINH	RINH	2003-04-16 12:00:00	3	2	H	2003	136	DMM02318.R2A	17020016	567	2002-11-14 07:56:00	2003-04-16	2002-11-14	11
954	2004	2004_224	3D9.1BF17815E2	224	NA	NA	266	NA	NA	NA	NA	NA	2004-08-11 09:35:00	2004-08-11 10:27:00	NA	NA	2004-09-22 13:50:00	2004-09-22 15:35:00	NA	NA	NA	NA	NA	NA	NA	NA	NA	NA	NA	NA	NA	NA	NA	NA	RINH	RINH	2003-04-16 12:00:00	3	2	H	2003	134	DMM02317.R1A	17020016	567	2002-11-13 07:34:00	2003-04-16	2002-11-13	11
955	2004	2004_250	3D9.1BF16918C1	250	263	258	257	NA	NA	NA	NA	NA	2004-09-06 15:35:00	2004-09-06 16:32:00	NA	NA	2004-09-13 11:17:00	2004-09-13 11:28:00	2004-09-14 16:13:00	2004-09-14 16:14:00	NA	NA	NA	NA	2004-09-19 09:19:00	2004-09-19 10:30:00	NA	NA	NA	NA	NA	NA	NA	NA	CLEARC	DWOR	2002-04-18 15:00:00	3	2	H	2002	203	MPF02100.P32	17060306	522.224.120.004.012	2002-04-10 16:18:00	2002-04-18	2002-04-10	4
956	2004	2004_233	3D9.1BF176AD5E	233	NA	NA	258	NA	NA	NA	NA	NA	2004-08-20 07:20:00	2004-08-20 08:00:00	NA	NA	2004-09-14 13:46:00	2004-09-14 15:13:00	NA	NA	NA	NA	NA	NA	NA	NA	NA	NA	NA	NA	NA	NA	NA	NA	RINH	RINH	2003-04-16 12:00:00	3	2	H	2003	120	DMM02318.R3A	17020016	567	2002-11-14 07:58:00	2003-04-16	2002-11-14	11
957	2004	2004_233	3D9.1BF161FA99	233	NA	NA	265	NA	NA	278	274	NA	2004-08-20 14:30:00	2004-08-20 14:39:00	NA	NA	2004-09-21 09:12:00	2004-09-21 09:26:00	NA	NA	NA	NA	NA	NA	NA	NA	2004-09-30 15:33:00	2004-09-30 15:41:00	2004-10-04 08:16:00	2004-10-04 08:17:00	NA	NA	NA	NA	NASONC	EBNK	2003-04-30 16:00:00	3	2	H	2003	NA	DMM03120.X08	17020010	754.089.012	2003-04-30 13:29:00	2003-04-30	2003-04-30	4
958	2004	2004_194	3D9.1BF17F7820	194	NA	NA	276	NA	NA	338	280	NA	2004-07-12 07:21:00	2004-07-15 18:32:00	NA	NA	2004-10-02 06:47:00	2004-10-02 07:04:00	NA	NA	NA	NA	NA	NA	NA	NA	2004-10-06 14:24:00	2004-10-06 14:30:00	2004-12-03 16:14:00	2004-12-03 16:14:00	NA	NA	NA	NA	CHIWAR	EBNK	2003-04-29 12:00:00	3	2	H	2003	NA	DMM03119.X04	17020010	754.077.013	2003-04-29 08:04:00	2003-04-29	2003-04-29	4
959	2004	2004_225	3D9.1BF17FD613	225	NA	NA	NA	NA	NA	NA	NA	NA	2004-08-12 18:09:00	2004-08-12 18:13:00	NA	NA	NA	NA	NA	NA	NA	NA	NA	NA	NA	NA	NA	NA	NA	NA	NA	NA	NA	NA	CHIWAR	EBNK	2003-04-30 12:00:00	3	2	H	2003	99	DMM02287.E2A	17020010	754.077	2002-10-14 07:34:00	2003-04-30	2002-10-14	10
960	2004	2004_225	3D9.1BF1689138	225	274	267	265	NA	NA	NA	NA	NA	2004-08-12 15:00:00	2004-08-12 15:10:00	NA	NA	2004-09-21 08:35:00	2004-09-21 10:20:00	2004-09-23 13:05:00	2004-09-23 13:13:00	NA	NA	NA	NA	2004-09-30 09:26:00	2004-09-30 10:27:00	NA	NA	NA	NA	NA	NA	NA	NA	TUCR	TUCR	2002-05-06 21:00:00	3	2	W	2002	188	MLS02126.SMT	17060107	522.100.003	2002-05-06 20:28:00	2002-05-06	2002-05-06	5
961	2004	2004_250	3D9.1BF1778119	250	NA	NA	256	NA	NA	NA	NA	NA	2004-09-06 08:05:00	2004-09-06 08:18:00	NA	NA	2004-09-12 13:01:00	2004-09-12 14:19:00	NA	NA	NA	NA	NA	NA	NA	NA	NA	NA	NA	NA	NA	NA	NA	NA	RINH	RINH	2003-04-16 12:00:00	3	2	H	2003	125	DMM02317.R1A	17020016	567	2002-11-13 07:34:00	2003-04-16	2002-11-13	11
962	2004	2004_225	3D9.1BF1782675	225	NA	NA	NA	NA	NA	NA	NA	NA	2004-08-12 09:46:00	2004-08-12 14:18:00	NA	NA	NA	NA	NA	NA	NA	NA	NA	NA	NA	NA	NA	NA	NA	NA	NA	NA	NA	NA	RINH	RINH	2003-04-16 12:00:00	3	2	H	2003	120	DMM02316.R2A	17020016	567	2002-11-12 07:58:00	2003-04-16	2002-11-12	11
963	2004	2004_216	3D9.1BF17722A5	216	NA	NA	255	NA	NA	NA	NA	NA	2004-08-03 17:58:00	2004-08-03 18:50:00	NA	NA	2004-09-11 13:11:00	2004-09-11 14:30:00	NA	NA	NA	NA	NA	NA	NA	NA	NA	NA	NA	NA	NA	NA	NA	NA	RINH	RINH	2003-04-16 12:00:00	3	2	H	2003	108	DMM02316.R1A	17020016	567	2002-11-12 07:50:00	2003-04-16	2002-11-12	11
964	2004	2004_233	3D9.1BF162F053	233	NA	NA	238	297	NA	251	248	NA	2004-08-20 04:59:00	2004-08-20 05:09:00	NA	NA	2004-08-25 13:39:00	2004-08-25 14:52:00	NA	NA	NA	NA	NA	NA	NA	NA	2004-09-04 10:49:00	2004-09-04 10:53:00	2004-09-07 05:04:00	2004-09-07 05:04:00	NA	NA	2004-10-23 11:15:00	2004-10-23 11:18:00	SIMILR	WELH	2003-05-09 12:30:00	3	2	H	2003	100	DMM03129.WR	17020005	858.119.003	2003-05-09 09:35:00	2003-05-09	2003-05-09	5
965	2004	2004_225	3D9.1BF17742F7	225	NA	NA	NA	NA	NA	NA	NA	NA	2004-08-12 15:09:00	2004-08-12 15:25:00	NA	NA	NA	NA	NA	NA	NA	NA	NA	NA	NA	NA	NA	NA	NA	NA	NA	NA	NA	NA	RINH	RINH	2003-04-16 12:00:00	3	2	H	2003	128	DMM02319.R3A	17020016	567	2002-11-15 07:49:00	2003-04-16	2002-11-15	11
966	2004	2004_195	3D9.1BF17727F1	195	NA	NA	203	NA	NA	287	261	NA	2004-07-13 06:14:00	2004-07-13 11:44:00	NA	NA	2004-07-21 06:19:00	2004-07-21 08:18:00	NA	NA	NA	NA	NA	NA	NA	NA	2004-09-17 11:58:00	2004-09-17 12:33:00	2004-10-13 21:50:00	2004-10-13 21:50:00	NA	NA	NA	NA	RINH	RINH	2003-04-16 12:00:00	3	2	H	2003	124	DMM02316.R3A	17020016	567	2002-11-12 08:00:00	2003-04-16	2002-11-12	11
967	2004	2004_225	3D9.1BF16EF4B5	225	NA	NA	NA	NA	NA	NA	NA	NA	2004-08-12 08:41:00	2004-08-12 09:24:00	NA	NA	NA	NA	NA	NA	NA	NA	NA	NA	NA	NA	NA	NA	NA	NA	NA	NA	NA	NA	CHEWUR	WELH	2003-05-05 10:25:00	3	2	H	2003	115	DMM03125.WR	17020005	843.080.026	2003-05-05 09:25:00	2003-05-05	2003-05-05	5
968	2004	2004_233	3D9.1BF17802B3	233	NA	NA	272	NA	NA	NA	NA	NA	2004-08-20 13:57:00	2004-08-20 14:07:00	NA	NA	2004-09-28 14:01:00	2004-09-28 15:28:00	NA	NA	NA	NA	NA	NA	NA	NA	NA	NA	NA	NA	NA	NA	NA	NA	RINH	RINH	2003-04-16 12:00:00	3	2	H	2003	115	DMM02318.R2A	17020016	567	2002-11-14 07:56:00	2003-04-16	2002-11-14	11
969	2004	2004_222	3D9.1BF1787388	222	NA	NA	254	NA	NA	NA	NA	NA	2004-08-09 06:24:00	2004-08-09 06:36:00	NA	NA	2004-09-10 07:06:00	2004-09-10 07:06:00	NA	NA	NA	NA	NA	NA	NA	NA	NA	NA	NA	NA	NA	NA	NA	NA	RINH	RINH	2003-04-16 12:00:00	3	2	H	2003	124	DMM02319.R3A	17020016	567	2002-11-15 07:49:00	2003-04-16	2002-11-15	11
970	2004	2004_250	3D9.1BF1770E1C	250	NA	NA	262	NA	NA	NA	NA	NA	2004-09-06 13:11:00	2004-09-06 13:12:00	NA	NA	2004-09-18 05:41:00	2004-09-18 07:01:00	NA	NA	NA	NA	NA	NA	NA	NA	NA	NA	NA	NA	NA	NA	NA	NA	RINH	RINH	2003-04-16 12:00:00	3	2	H	2003	110	DMM02320.R1A	17020016	567	2002-11-16 08:02:00	2003-04-16	2002-11-16	11
971	2004	2004_250	3D9.1BF1776491	250	NA	NA	259	NA	NA	NA	NA	NA	2004-09-06 12:32:00	2004-09-06 14:12:00	NA	NA	2004-09-15 06:55:00	2004-09-15 08:19:00	NA	NA	NA	NA	NA	NA	NA	NA	NA	NA	NA	NA	NA	NA	NA	NA	RINH	RINH	2003-04-16 12:00:00	3	2	H	2003	113	DMM02316.R3A	17020016	567	2002-11-12 08:00:00	2003-04-16	2002-11-12	11
972	2004	2004_251	3D9.1BF17851B2	251	NA	NA	257	NA	NA	NA	NA	NA	2004-09-07 18:12:00	2004-09-07 19:07:00	NA	NA	2004-09-13 10:52:00	2004-09-13 11:06:00	NA	NA	NA	NA	NA	NA	NA	NA	NA	NA	NA	NA	NA	NA	NA	NA	RINH	RINH	2003-04-16 12:00:00	3	2	H	2003	100	DMM02315.R1A	17020016	567	2002-11-11 11:42:00	2003-04-16	2002-11-11	11
973	2004	2004_251	3D9.1BF1785B22	251	NA	NA	258	NA	NA	NA	NA	NA	2004-09-07 13:53:00	2004-09-07 14:02:00	NA	NA	2004-09-14 19:38:00	2004-09-15 04:51:00	NA	NA	NA	NA	NA	NA	NA	NA	NA	NA	NA	NA	NA	NA	NA	NA	RINH	RINH	2003-04-16 12:00:00	3	2	H	2003	108	DMM02318.R3A	17020016	567	2002-11-14 07:58:00	2003-04-16	2002-11-14	11
974	2004	2004_251	3D9.1BF178269F	251	NA	NA	257	NA	NA	NA	NA	NA	2004-09-07 08:41:00	2004-09-07 11:01:00	NA	NA	2004-09-13 13:37:00	2004-09-13 13:48:00	NA	NA	NA	NA	NA	NA	NA	NA	NA	NA	NA	NA	NA	NA	NA	NA	RINH	RINH	2003-04-16 12:00:00	3	2	H	2003	127	DMM02318.R3A	17020016	567	2002-11-14 07:58:00	2003-04-16	2002-11-14	11
975	2004	2004_251	3D9.1BF16EC122	251	NA	NA	259	277	NA	NA	268	NA	2004-09-07 06:30:00	2004-09-07 06:40:00	NA	NA	2004-09-15 15:56:00	2004-09-15 17:08:00	NA	NA	NA	NA	NA	NA	NA	NA	2004-09-24 14:51:00	2004-09-24 14:52:00	NA	NA	NA	NA	2004-10-03 16:45:00	2004-10-03 16:46:00	CHEWUR	WELH	2003-05-01 10:30:00	3	2	H	2003	98	DMM03121.WR	17020005	843.080.026	2003-05-01 09:12:00	2003-05-01	2003-05-01	5
976	2004	2004_251	3D9.1BF13112C4	251	265	259	258	NA	NA	NA	NA	NA	2004-09-07 12:02:00	2004-09-07 13:15:00	NA	NA	2004-09-14 04:58:00	2004-09-14 06:48:00	2004-09-15 17:53:00	2004-09-15 17:57:00	NA	NA	NA	NA	2004-09-21 00:27:00	2004-09-21 02:31:00	NA	NA	NA	NA	NA	NA	NA	NA	GEDNEC	GEDNEC	2001-08-29 10:30:00	3	2	W	2002	158	AAB01241.GC1	17060302	522.224.120.037.029	2001-08-29 07:48:00	2001-08-29	2001-08-29	8
977	2004	2004_213	3D9.1BF17C4AD9	213	NA	NA	NA	NA	NA	NA	NA	NA	2004-07-31 08:37:00	2004-07-31 09:16:00	NA	NA	NA	NA	NA	NA	NA	NA	NA	NA	NA	NA	NA	NA	NA	NA	NA	NA	NA	NA	IMNTRP	IMNTRP	2003-04-17 11:02:00	3	2	H	2003	231	PJC03106.NT1	17060102	522.308.007	2003-04-16 20:17:00	2003-04-17	2003-04-16	4
978	2004	2004_246	3D9.1BF17649B1	246	NA	NA	253	NA	NA	NA	NA	NA	2004-09-02 05:54:00	2004-09-02 06:07:00	NA	NA	2004-09-09 16:32:00	2004-09-09 18:10:00	NA	NA	NA	NA	NA	NA	NA	NA	NA	NA	NA	NA	NA	NA	NA	NA	RINH	RINH	2003-04-16 12:00:00	3	2	H	2003	93	DMM02319.R1A	17020016	567	2002-11-15 07:46:00	2003-04-16	2002-11-15	11
979	2004	2004_225	3D9.1BF1453055	225	NA	NA	NA	NA	NA	NA	NA	NA	2004-08-12 16:12:00	2004-08-12 17:12:00	NA	NA	NA	NA	NA	NA	NA	NA	NA	NA	NA	NA	NA	NA	NA	NA	NA	NA	NA	NA	RINH	RINH	2003-04-16 12:00:00	3	2	H	2003	120	DMM02315.R3A	17020016	567	2002-11-11 11:36:00	2003-04-16	2002-11-11	11
980	2004	2004_225	3D9.1BF17D830D	225	NA	NA	NA	NA	NA	NA	NA	NA	2004-08-12 08:07:00	2004-08-12 10:12:00	NA	NA	NA	NA	NA	NA	NA	NA	NA	NA	NA	NA	NA	NA	NA	NA	NA	NA	NA	NA	NASONC	EBNK	2003-04-30 16:00:00	3	2	H	2003	NA	DMM03120.X09	17020010	754.089.012	2003-04-30 13:55:00	2003-04-30	2003-04-30	4
981	2004	2004_216	3D9.1BF1855C6B	216	NA	NA	245	NA	NA	253	250	NA	2004-08-03 06:43:00	2004-08-03 07:39:00	NA	NA	2004-09-01 16:34:00	2004-09-01 18:02:00	NA	NA	NA	NA	NA	NA	NA	NA	2004-09-06 13:23:00	2004-09-06 13:23:00	2004-09-09 21:06:00	2004-09-09 21:06:00	NA	NA	NA	NA	NASONC	EBNK	2003-05-01 12:45:00	3	2	H	2003	NA	DMM03121.X01	17020010	754.089.019	2003-05-01 07:55:00	2003-05-01	2003-05-01	5
982	2004	2004_225	3D9.1BF17723D9	225	NA	NA	NA	NA	NA	NA	NA	NA	2004-08-12 12:04:00	2004-08-12 12:50:00	NA	NA	NA	NA	NA	NA	NA	NA	NA	NA	NA	NA	NA	NA	NA	NA	NA	NA	NA	NA	RINH	RINH	2003-04-16 12:00:00	3	2	H	2003	124	DMM02319.R2A	17020016	567	2002-11-15 07:47:00	2003-04-16	2002-11-15	11
983	2004	2004_216	3D9.1BF15BB9EF	216	NA	NA	NA	NA	NA	NA	NA	NA	2004-08-03 09:44:00	2004-08-03 10:30:00	NA	NA	NA	NA	NA	NA	NA	NA	NA	NA	NA	NA	NA	NA	NA	NA	NA	NA	NA	NA	CHEWUR	WELH	2003-04-30 14:00:00	3	2	H	2003	108	DMM03120.WR3	17020005	843.080.026	2003-04-30 12:48:00	2003-04-30	2003-04-30	4
984	2004	2004_246	3D9.1BF1852D4A	246	NA	NA	NA	NA	NA	NA	NA	NA	2004-09-02 14:21:00	2004-09-02 14:28:00	NA	NA	NA	NA	NA	NA	NA	NA	NA	NA	NA	NA	NA	NA	NA	NA	NA	NA	NA	NA	RINH	RINH	2003-04-16 12:00:00	3	2	H	2003	135	DMM02320.R3A	17020016	567	2002-11-16 07:59:00	2003-04-16	2002-11-16	11
985	2004	2004_216	3D9.1BF17E39EB	216	NA	NA	NA	NA	NA	253	NA	NA	2004-08-03 16:31:00	2004-08-03 16:43:00	NA	NA	NA	NA	NA	NA	NA	NA	NA	NA	NA	NA	NA	NA	2004-09-09 19:36:00	2004-09-09 19:39:00	NA	NA	NA	NA	CHIWAR	EBNK	2003-04-29 16:00:00	3	2	H	2003	NA	DMM03119.X10	17020010	754.077.013	2003-04-29 14:00:00	2003-04-29	2003-04-29	4
986	2004	2004_225	3D9.1BF17921D0	225	NA	NA	NA	NA	NA	NA	NA	NA	2004-08-12 10:25:00	2004-08-12 10:36:00	NA	NA	NA	NA	NA	NA	NA	NA	NA	NA	NA	NA	NA	NA	NA	NA	NA	NA	NA	NA	TWISPR	WELH	2003-05-06 16:55:00	3	2	H	2003	113	DMM03126.WR4	17020005	843.066.018	2003-05-06 14:57:00	2003-05-06	2003-05-06	5
987	2004	2004_216	3D9.1BF1636324	216	NA	NA	NA	NA	NA	NA	NA	NA	2004-08-03 11:30:00	2004-08-03 11:41:00	NA	NA	NA	NA	NA	NA	NA	NA	NA	NA	NA	NA	NA	NA	NA	NA	NA	NA	NA	NA	CHEWUR	WELH	2003-05-05 10:25:00	3	2	H	2003	132	DMM03125.WR	17020005	843.080.026	2003-05-05 09:25:00	2003-05-05	2003-05-05	5
988	2004	2004_216	3D9.1BF1765452	216	NA	NA	251	NA	NA	NA	NA	NA	2004-08-03 18:37:00	2004-08-03 18:54:00	NA	NA	2004-09-07 12:26:00	2004-09-07 13:50:00	NA	NA	NA	NA	NA	NA	NA	NA	NA	NA	NA	NA	NA	NA	NA	NA	RINH	RINH	2003-04-16 12:00:00	3	2	H	2003	111	DMM02316.R3A	17020016	567	2002-11-12 08:00:00	2003-04-16	2002-11-12	11
989	2004	2004_184	3D9.1BF15C1D88	184	NA	NA	NA	NA	NA	NA	NA	NA	2004-07-02 14:26:00	2004-07-02 15:28:00	NA	NA	NA	NA	NA	NA	NA	NA	NA	NA	NA	NA	NA	NA	NA	NA	NA	NA	NA	NA	RINH	RINH	2003-04-16 12:00:00	3	2	H	2003	130	DMM02317.R2A	17020016	567	2002-11-13 07:41:00	2003-04-16	2002-11-13	11
990	2004	2004_216	3D9.1BF1785E76	216	NA	NA	NA	NA	NA	NA	NA	NA	2004-08-03 17:08:00	2004-08-03 17:50:00	NA	NA	NA	NA	NA	NA	NA	NA	NA	NA	NA	NA	NA	NA	NA	NA	NA	NA	NA	NA	RINH	RINH	2003-04-16 12:00:00	3	2	H	2003	112	DMM02318.R1A	17020016	567	2002-11-14 07:55:00	2003-04-16	2002-11-14	11
991	2004	2004_216	3D9.1BF1797F33	216	NA	NA	242	NA	NA	NA	NA	NA	2004-08-03 06:03:00	2004-08-03 07:06:00	NA	NA	2004-08-29 21:54:00	2004-08-29 22:13:00	NA	NA	NA	NA	NA	NA	NA	NA	NA	NA	NA	NA	NA	NA	NA	NA	TWISPR	WELH	2003-05-06 11:30:00	3	2	H	2003	114	DMM03126.WR	17020005	843.066.018	2003-05-06 10:03:00	2003-05-06	2003-05-06	5
992	2004	2004_247	3D9.1BF14610BF	247	NA	NA	255	NA	NA	NA	332	NA	2004-09-03 12:00:00	2004-09-03 12:48:00	NA	NA	2004-09-11 07:32:00	2004-09-11 09:48:00	NA	NA	NA	NA	NA	NA	NA	NA	2004-11-27 13:10:00	2004-11-27 13:11:00	NA	NA	NA	NA	NA	NA	RINH	RINH	2003-04-16 12:00:00	3	2	H	2003	130	DMM02315.R2A	17020016	567	2002-11-11 11:37:00	2003-04-16	2002-11-11	11
993	2004	2004_216	3D9.1BF17666E6	216	NA	NA	246	NA	NA	NA	NA	NA	2004-08-03 09:13:00	2004-08-03 09:54:00	NA	NA	2004-09-02 06:52:00	2004-09-02 07:08:00	NA	NA	NA	NA	NA	NA	NA	NA	NA	NA	NA	NA	NA	NA	NA	NA	RINH	RINH	2003-04-16 12:00:00	3	2	H	2003	127	DMM02315.R3A	17020016	567	2002-11-11 11:36:00	2003-04-16	2002-11-11	11
994	2004	2004_225	3D9.1BF145EA2A	225	NA	NA	NA	NA	NA	NA	NA	NA	2004-08-12 12:27:00	2004-08-12 13:40:00	NA	NA	NA	NA	NA	NA	NA	NA	NA	NA	NA	NA	NA	NA	NA	NA	NA	NA	NA	NA	RINH	RINH	2003-04-16 12:00:00	3	2	H	2003	129	DMM02315.R2A	17020016	567	2002-11-11 11:37:00	2003-04-16	2002-11-11	11
995	2004	2004_247	3D9.1BF15ABE63	247	NA	NA	253	NA	NA	266	261	NA	2004-09-03 05:51:00	2004-09-03 07:15:00	NA	NA	2004-09-09 15:20:00	2004-09-09 17:11:00	NA	NA	NA	NA	NA	NA	NA	NA	2004-09-17 16:12:00	2004-09-17 16:17:00	2004-09-22 06:28:00	2004-09-22 06:31:00	NA	NA	NA	NA	CHIWAR	EBNK	2003-04-28 11:30:00	3	2	H	2003	NA	DMM03118.X06	17020010	754.077.013	2003-04-28 08:27:00	2003-04-28	2003-04-28	4
996	2004	2004_210	3D9.1BF163265B	210	NA	NA	226	246	NA	NA	234	NA	2004-07-28 15:08:00	2004-07-28 15:50:00	NA	NA	2004-08-13 14:45:00	2004-08-13 16:32:00	NA	NA	NA	NA	NA	NA	NA	NA	2004-08-21 06:47:00	2004-08-21 06:55:00	NA	NA	NA	NA	2004-09-02 10:35:00	2004-09-02 10:35:00	CHEWUR	WELH	2003-05-01 10:30:00	3	2	H	2003	91	DMM03121.WR	17020005	843.080.026	2003-05-01 09:12:00	2003-05-01	2003-05-01	5
997	2004	2004_224	3D9.1BF1795917	224	NA	NA	NA	NA	NA	NA	NA	NA	2004-08-11 07:32:00	2004-08-11 08:40:00	NA	NA	NA	NA	NA	NA	NA	NA	NA	NA	NA	NA	NA	NA	NA	NA	NA	NA	NA	NA	TWISPR	WELH	2003-05-01 16:00:00	3	2	H	2003	106	DMM03121.WR4	17020005	843.066.018	2003-05-01 14:07:00	2003-05-01	2003-05-01	5
998	2004	2004_NA	3D9.1BF177D942	NA	NA	NA	251	NA	NA	NA	NA	NA	NA	NA	NA	NA	2004-09-07 16:31:00	2004-09-07 17:39:00	NA	NA	NA	NA	NA	NA	NA	NA	NA	NA	NA	NA	NA	NA	NA	NA	RINH	RINH	2003-04-16 12:00:00	3	2	H	2003	132	DMM02317.R1A	17020016	567	2002-11-13 07:34:00	2003-04-16	2002-11-13	11
999	2004	2004_237	3D9.1BF1742FAE	237	NA	NA	247	NA	NA	260	254	NA	2004-08-24 08:58:00	2004-08-24 12:46:00	NA	NA	2004-09-03 17:57:00	2004-09-04 04:11:00	NA	NA	NA	NA	NA	NA	NA	NA	2004-09-10 09:23:00	2004-09-10 09:23:00	2004-09-16 08:34:00	2004-09-16 08:34:00	NA	NA	NA	NA	NASONC	CHEL	2003-04-15 12:00:00	3	2	H	2003	113	DMM02282.C3A	17020005	754.089	2002-10-09 07:48:00	2003-04-15	2002-10-09	10
1000	2004	2004_NA	3D9.1BF18043CF	NA	NA	NA	249	NA	NA	NA	262	NA	NA	NA	NA	NA	2004-09-05 09:24:00	2004-09-05 10:20:00	NA	NA	NA	NA	NA	NA	NA	NA	2004-09-18 09:26:00	2004-09-28 09:02:00	NA	NA	NA	NA	NA	NA	RINH	RINH	2003-04-16 12:00:00	3	2	H	2003	118	DMM02319.R2A	17020016	567	2002-11-15 07:47:00	2003-04-16	2002-11-15	11
1001	2004	2004_218	3D9.1BF1778892	218	NA	NA	NA	NA	NA	NA	NA	NA	2004-08-05 16:09:00	2004-08-05 16:26:00	NA	NA	NA	NA	NA	NA	NA	NA	NA	NA	NA	NA	NA	NA	NA	NA	NA	NA	NA	NA	RINH	RINH	2003-04-16 12:00:00	3	2	H	2003	120	DMM02320.R2A	17020016	567	2002-11-16 07:59:00	2003-04-16	2002-11-16	11
1002	2004	2004_237	3D9.1BF1763C88	237	NA	NA	253	NA	NA	NA	NA	NA	2004-08-24 14:24:00	2004-08-25 07:11:00	NA	NA	2004-09-09 18:34:00	2004-09-10 05:33:00	NA	NA	NA	NA	NA	NA	NA	NA	NA	NA	NA	NA	NA	NA	NA	NA	RINH	RINH	2003-04-16 12:00:00	3	2	H	2003	133	DMM02317.R2A	17020016	567	2002-11-13 07:41:00	2003-04-16	2002-11-13	11
1003	2004	2004_237	3D9.1BF1728B29	237	NA	NA	245	254	NA	NA	249	NA	2004-08-24 14:58:00	2004-08-24 15:05:00	NA	NA	2004-09-01 12:27:00	2004-09-01 14:06:00	NA	NA	NA	NA	NA	NA	NA	NA	2004-09-05 14:33:00	2004-09-05 14:56:00	NA	NA	NA	NA	2004-09-10 13:16:00	2004-09-10 13:16:00	CHEWUR	WELH	2003-05-05 10:25:00	3	2	H	2003	105	DMM03125.WR	17020005	843.080.026	2003-05-05 09:25:00	2003-05-05	2003-05-05	5
1004	2004	2004_218	3D9.1BF16F0DCC	218	NA	NA	NA	239	NA	235	231	NA	2004-08-05 13:51:00	2004-08-05 14:45:00	NA	NA	NA	NA	NA	NA	NA	NA	NA	NA	NA	NA	2004-08-18 18:50:00	2004-08-18 18:50:00	2004-08-22 03:07:00	2004-08-22 03:10:00	NA	NA	2004-08-26 21:10:00	2004-08-26 21:11:00	METHR	WELH	2003-05-02 11:30:00	3	2	H	2003	125	DMM03122.WR2	17020005	843.104	2003-05-02 10:30:00	2003-05-02	2003-05-02	5
1005	2004	2004_216	3D9.1BF1774F77	216	NA	NA	253	NA	NA	NA	NA	NA	2004-08-03 07:34:00	2004-08-03 07:43:00	NA	NA	2004-09-09 15:05:00	2004-09-09 15:16:00	NA	NA	NA	NA	NA	NA	NA	NA	NA	NA	NA	NA	NA	NA	NA	NA	RINH	RINH	2003-04-16 12:00:00	3	2	H	2003	121	DMM02319.R3A	17020016	567	2002-11-15 07:49:00	2003-04-16	2002-11-15	11
1006	2004	2004_218	3D9.1BF15D88EE	218	NA	NA	236	253	NA	248	245	NA	2004-08-05 15:35:00	2004-08-05 15:36:00	NA	NA	2004-08-23 05:59:00	2004-08-23 06:13:00	NA	NA	NA	NA	NA	NA	NA	NA	2004-09-01 11:25:00	2004-09-01 11:33:00	2004-09-04 08:21:00	2004-09-04 08:21:00	NA	NA	2004-09-09 19:06:00	2004-09-09 19:07:00	TWISPR	WELH	2003-05-06 16:55:00	3	2	H	2003	91	DMM03126.WR4	17020005	843.066.018	2003-05-06 14:57:00	2003-05-06	2003-05-06	5
1007	2004	2004_200	3D9.1BF177E059	200	NA	NA	250	NA	NA	NA	NA	NA	2004-07-18 12:21:00	2004-07-18 12:34:00	NA	NA	2004-09-06 05:15:00	2004-09-06 06:33:00	NA	NA	NA	NA	NA	NA	NA	NA	NA	NA	NA	NA	NA	NA	NA	NA	RINH	RINH	2003-04-16 12:00:00	3	2	H	2003	118	DMM02318.R1A	17020016	567	2002-11-14 07:55:00	2003-04-16	2002-11-14	11
1008	2004	2004_237	3D9.1BF1786BAD	237	NA	NA	254	NA	NA	NA	NA	NA	2004-08-24 07:14:00	2004-08-24 13:38:00	NA	NA	2004-09-10 18:06:00	2004-09-11 05:35:00	NA	NA	NA	NA	NA	NA	NA	NA	NA	NA	NA	NA	NA	NA	NA	NA	RINH	RINH	2003-04-16 12:00:00	3	2	H	2003	105	DMM02320.R1A	17020016	567	2002-11-16 08:02:00	2003-04-16	2002-11-16	11
1009	2004	2004_204	3D9.1BF186548B	204	NA	NA	NA	NA	NA	NA	NA	NA	2004-07-22 14:16:00	2004-07-22 15:16:00	NA	NA	NA	NA	NA	NA	NA	NA	NA	NA	NA	NA	NA	NA	NA	NA	NA	NA	NA	NA	RINH	RINH	2003-04-16 12:00:00	3	2	H	2003	111	DMM02318.R2A	17020016	567	2002-11-14 07:56:00	2003-04-16	2002-11-14	11
1010	2004	2004_218	3D9.1BF186971C	218	NA	NA	NA	NA	NA	NA	NA	NA	2004-08-05 08:56:00	2004-08-05 10:14:00	NA	NA	NA	NA	NA	NA	NA	NA	NA	NA	NA	NA	NA	NA	NA	NA	NA	NA	NA	NA	RINH	RINH	2003-04-16 12:00:00	3	2	H	2003	114	DMM02318.R1A	17020016	567	2002-11-14 07:55:00	2003-04-16	2002-11-14	11
1011	2004	2004_218	3D9.1BF171108E	218	NA	NA	NA	NA	NA	NA	NA	NA	2004-08-05 06:06:00	2004-08-05 06:42:00	NA	NA	NA	NA	NA	NA	NA	NA	NA	NA	NA	NA	NA	NA	NA	NA	NA	NA	NA	NA	METHR	WELH	2003-04-30 10:40:00	3	2	H	2003	125	DMM03120.WR2	17020005	843.104	2003-04-30 09:40:00	2003-04-30	2003-04-30	4
1012	2004	2004_NA	3D9.1BF186933E	NA	NA	NA	256	NA	NA	NA	NA	NA	NA	NA	NA	NA	2004-09-12 18:29:00	2004-09-12 18:47:00	NA	NA	NA	NA	NA	NA	NA	NA	NA	NA	NA	NA	NA	NA	NA	NA	RINH	RINH	2003-04-16 12:00:00	3	2	H	2003	115	DMM02319.R2A	17020016	567	2002-11-15 07:47:00	2003-04-16	2002-11-15	11
1013	2004	2004_222	3D9.1BF163BB7C	222	NA	NA	253	NA	NA	NA	NA	NA	2004-08-09 16:21:00	2004-08-09 17:06:00	NA	NA	2004-09-09 15:40:00	2004-09-10 02:12:00	NA	NA	NA	NA	NA	NA	NA	NA	NA	NA	NA	NA	NA	NA	NA	NA	RINH	RINH	2003-04-16 12:00:00	3	2	H	2003	126	DMM02317.R1A	17020016	567	2002-11-13 07:34:00	2003-04-16	2002-11-13	11
1014	2004	2004_218	3D9.1BF17643E2	218	NA	NA	242	259	NA	255	247	NA	2004-08-05 06:38:00	2004-08-05 07:12:00	NA	NA	2004-08-29 01:53:00	2004-08-29 06:04:00	NA	NA	NA	NA	NA	NA	NA	NA	2004-09-03 20:05:00	2004-09-04 05:10:00	2004-09-11 11:06:00	2004-09-11 11:09:00	NA	NA	2004-09-15 00:08:00	2004-09-15 00:09:00	RINH	RINH	2003-04-16 12:00:00	3	2	H	2003	121	DMM02319.R3A	17020016	567	2002-11-15 07:49:00	2003-04-16	2002-11-15	11
1015	2004	2004_237	3D9.1BF1782529	237	NA	NA	242	NA	NA	NA	NA	NA	2004-08-24 08:56:00	2004-08-24 09:07:00	NA	NA	2004-08-29 13:21:00	2004-08-29 13:31:00	NA	NA	NA	NA	NA	NA	NA	NA	NA	NA	NA	NA	NA	NA	NA	NA	RINH	RINH	2003-04-16 12:00:00	3	2	H	2003	124	DMM02318.R3A	17020016	567	2002-11-14 07:58:00	2003-04-16	2002-11-14	11
1016	2004	2004_211	3D9.1BF18674AC	211	NA	NA	NA	NA	NA	NA	NA	NA	2004-07-29 06:08:00	2004-07-29 06:19:00	NA	NA	NA	NA	NA	NA	NA	NA	NA	NA	NA	NA	NA	NA	NA	NA	NA	NA	NA	NA	RINH	RINH	2003-04-16 12:00:00	3	2	H	2003	120	DMM02319.R1A	17020016	567	2002-11-15 07:46:00	2003-04-16	2002-11-15	11
1017	2004	2004_224	3D9.1BF1868CE5	224	NA	NA	243	NA	NA	NA	NA	NA	2004-08-11 07:42:00	2004-08-11 08:35:00	NA	NA	2004-08-30 10:57:00	2004-08-30 11:53:00	NA	NA	NA	NA	NA	NA	NA	NA	NA	NA	NA	NA	NA	NA	NA	NA	RINH	RINH	2003-04-16 12:00:00	3	2	H	2003	114	DMM02319.R1A	17020016	567	2002-11-15 07:46:00	2003-04-16	2002-11-15	11
1018	2004	2004_245	3D9.1BF187C723	245	NA	NA	259	NA	NA	NA	NA	NA	2004-09-01 07:03:00	2004-09-01 07:07:00	NA	NA	2004-09-15 06:16:00	2004-09-15 07:38:00	NA	NA	NA	NA	NA	NA	NA	NA	NA	NA	NA	NA	NA	NA	NA	NA	RINH	RINH	2003-04-16 12:00:00	3	2	H	2003	114	DMM02318.R1A	17020016	567	2002-11-14 07:55:00	2003-04-16	2002-11-14	11
1019	2004	2004_245	3D9.1BF184EE31	245	NA	NA	253	NA	NA	NA	NA	NA	2004-09-01 07:22:00	2004-09-01 07:32:00	NA	NA	2004-09-09 07:34:00	2004-09-09 07:34:00	NA	NA	NA	NA	NA	NA	NA	NA	NA	NA	NA	NA	NA	NA	NA	NA	RINH	RINH	2003-04-16 12:00:00	3	2	H	2003	136	DMM02318.R3A	17020016	567	2002-11-14 07:58:00	2003-04-16	2002-11-14	11
1020	2004	2004_245	3D9.1BF177263A	245	NA	NA	251	NA	NA	NA	NA	NA	2004-09-01 07:04:00	2004-09-01 07:42:00	NA	NA	2004-09-07 05:51:00	2004-09-07 06:59:00	NA	NA	NA	NA	NA	NA	NA	NA	NA	NA	NA	NA	NA	NA	NA	NA	RINH	RINH	2003-04-16 12:00:00	3	2	H	2003	105	DMM02319.R1A	17020016	567	2002-11-15 07:46:00	2003-04-16	2002-11-15	11
1021	2004	2004_224	3D9.1BF185E47E	224	NA	NA	254	NA	NA	NA	NA	NA	2004-08-11 13:59:00	2004-08-11 14:13:00	NA	NA	2004-09-10 00:59:00	2004-09-10 01:12:00	NA	NA	NA	NA	NA	NA	NA	NA	NA	NA	NA	NA	NA	NA	NA	NA	RINH	RINH	2003-04-16 12:00:00	3	2	H	2003	114	DMM02319.R2A	17020016	567	2002-11-15 07:47:00	2003-04-16	2002-11-15	11
1022	2004	2004_190	3D9.1BF177992E	190	NA	NA	196	NA	NA	235	211	NA	2004-07-08 18:57:00	2004-07-08 18:58:00	NA	NA	2004-07-14 10:21:00	2004-07-14 11:28:00	NA	NA	NA	NA	NA	NA	NA	NA	2004-07-29 11:04:00	2004-07-29 14:03:00	2004-08-22 17:02:00	2004-08-22 17:02:00	NA	NA	NA	NA	RINH	RINH	2003-04-16 12:00:00	3	2	H	2003	120	DMM02318.R2A	17020016	567	2002-11-14 07:56:00	2003-04-16	2002-11-14	11
1023	2004	2004_245	3D9.1BF17662AF	245	NA	NA	253	NA	NA	NA	NA	NA	2004-09-01 18:13:00	2004-09-01 18:19:00	NA	NA	2004-09-09 17:39:00	2004-09-09 19:19:00	NA	NA	NA	NA	NA	NA	NA	NA	NA	NA	NA	NA	NA	NA	NA	NA	RINH	RINH	2003-04-16 12:00:00	3	2	H	2003	133	DMM02319.R2A	17020016	567	2002-11-15 07:47:00	2003-04-16	2002-11-15	11
1024	2004	2004_218	3D9.1BF1611C38	218	NA	NA	NA	NA	NA	NA	NA	NA	2004-08-05 11:13:00	2004-08-05 12:08:00	NA	NA	NA	NA	NA	NA	NA	NA	NA	NA	NA	NA	NA	NA	NA	NA	NA	NA	NA	NA	CHEWUR	WELH	2003-04-28 15:00:00	3	2	H	2003	96	DMM03118.WR	17020005	843.080.026	2003-04-28 14:06:00	2003-04-28	2003-04-28	4
1025	2004	2004_224	3D9.1BF186CD9F	224	NA	NA	NA	NA	NA	NA	NA	NA	2004-08-11 13:39:00	2004-08-11 13:52:00	NA	NA	NA	NA	NA	NA	NA	NA	NA	NA	NA	NA	NA	NA	NA	NA	NA	NA	NA	NA	RINH	RINH	2003-04-16 12:00:00	3	2	H	2003	122	DMM02316.R1A	17020016	567	2002-11-12 07:50:00	2003-04-16	2002-11-12	11
1026	2004	2004_212	3D9.1BF15C1C89	212	NA	NA	247	NA	NA	NA	NA	NA	2004-07-30 11:40:00	2004-07-30 11:55:00	NA	NA	2004-09-03 15:53:00	2004-09-03 17:05:00	NA	NA	NA	NA	NA	NA	NA	NA	NA	NA	NA	NA	NA	NA	NA	NA	RINH	RINH	2003-04-16 12:00:00	3	2	H	2003	132	DMM02317.R1A	17020016	567	2002-11-13 07:34:00	2003-04-16	2002-11-13	11
1027	2004	2004_245	3D9.1BF1772E6C	245	NA	NA	253	NA	NA	NA	268	NA	2004-09-01 17:00:00	2004-09-01 17:18:00	NA	NA	2004-09-09 09:56:00	2004-09-09 11:24:00	NA	NA	NA	NA	NA	NA	NA	NA	2004-09-24 16:12:00	2004-09-24 16:12:00	NA	NA	NA	NA	NA	NA	RINH	RINH	2003-04-16 12:00:00	3	2	H	2003	136	DMM02316.R1A	17020016	567	2002-11-12 07:50:00	2003-04-16	2002-11-12	11
1028	2004	2004_245	3D9.1BF15A5C9F	245	NA	NA	249	258	NA	255	253	NA	2004-09-01 03:15:00	2004-09-01 03:59:00	NA	NA	2004-09-05 10:17:00	2004-09-05 11:21:00	NA	NA	NA	NA	NA	NA	NA	NA	2004-09-09 12:08:00	2004-09-09 15:00:00	2004-09-11 15:05:00	2004-09-11 15:08:00	NA	NA	2004-09-14 02:35:00	2004-09-14 02:35:00	CHIWAR	EBNK	2003-04-30 12:00:00	3	2	H	2003	98	DMM02283.E3A	17020010	754.077	2002-10-10 07:59:00	2003-04-30	2002-10-10	10
1029	2004	2004_212	3D9.1BF15E1411	212	NA	NA	NA	NA	NA	NA	NA	NA	2004-07-30 07:01:00	2004-07-30 07:13:00	NA	NA	NA	NA	NA	NA	NA	NA	NA	NA	NA	NA	NA	NA	NA	NA	NA	NA	NA	NA	TWISPR	WELH	2003-05-06 15:00:00	3	2	H	2003	104	DMM03126.WR3	17020005	843.066.018	2003-05-06 13:58:00	2003-05-06	2003-05-06	5
1030	2004	2004_225	3D9.1BF1765AA8	225	NA	NA	252	NA	NA	NA	NA	NA	2004-08-12 09:36:00	2004-08-12 10:48:00	NA	NA	2004-09-08 07:44:00	2004-09-08 09:37:00	NA	NA	NA	NA	NA	NA	NA	NA	NA	NA	NA	NA	NA	NA	NA	NA	RINH	RINH	2003-04-16 12:00:00	3	2	H	2003	131	DMM02320.R2A	17020016	567	2002-11-16 07:59:00	2003-04-16	2002-11-16	11
1031	2004	2004_190	3D9.1BF173885B	190	NA	NA	196	212	NA	NA	203	NA	2004-07-08 07:40:00	2004-07-08 07:40:00	NA	NA	2004-07-14 05:50:00	2004-07-14 06:56:00	NA	NA	NA	NA	NA	NA	NA	NA	2004-07-21 06:41:00	2004-07-21 06:42:00	NA	NA	NA	NA	2004-07-30 13:11:00	2004-07-30 13:11:00	METHR	WELH	2003-05-02 14:40:00	3	2	H	2003	104	DMM03122.WR3	17020005	843.104	2003-05-02 13:38:00	2003-05-02	2003-05-02	5
1032	2004	2004_216	3D9.1BF157A6A4	216	251	246	245	NA	NA	NA	NA	NA	2004-08-03 06:39:00	2004-08-03 06:53:00	NA	NA	2004-09-01 02:47:00	2004-09-01 06:21:00	2004-09-02 18:23:00	2004-09-02 18:25:00	NA	NA	NA	NA	2004-09-07 12:36:00	2004-09-07 14:28:00	NA	NA	NA	NA	NA	NA	NA	NA	MINAMR	MINAMR	2002-04-02 09:58:00	3	2	W	2002	209	EVD02092.MT1	17060105	522.271.131.016.000	2002-04-02 09:25:00	2002-04-02	2002-04-02	4
1033	2004	2004_282	3D9.1BF17497C4	282	NA	NA	289	NA	NA	300	296	NA	2004-10-08 13:51:00	2004-10-08 14:07:00	NA	NA	2004-10-15 07:43:00	2004-10-15 07:58:00	NA	NA	NA	NA	NA	NA	NA	NA	2004-10-22 12:27:00	2004-10-22 12:27:00	2004-10-26 07:38:00	2004-10-28 13:42:00	NA	NA	NA	NA	NASONC	CHEL	2003-04-15 12:00:00	3	2	H	2003	110	DMM02281.C2A	17020005	754.089	2002-10-08 07:40:00	2003-04-15	2002-10-08	10
1034	2004	2004_282	3D9.1BF1801782	282	NA	NA	289	NA	NA	301	294	NA	2004-10-08 17:30:00	2004-10-08 18:10:00	NA	NA	2004-10-15 19:17:00	2004-10-15 20:49:00	NA	NA	NA	NA	NA	NA	NA	NA	2004-10-20 17:17:00	2004-10-20 17:27:00	2004-10-27 02:41:00	2004-10-27 02:44:00	NA	NA	NA	NA	CHIWAR	EBNK	2003-04-30 12:00:00	3	2	H	2003	101	DMM02287.E2A	17020010	754.077	2002-10-14 07:34:00	2003-04-30	2002-10-14	10
1035	2004	2004_248	3D9.1BF1822C62	248	260	255	254	NA	NA	NA	NA	NA	2004-09-04 08:17:00	2004-09-04 09:04:00	NA	NA	2004-09-10 06:37:00	2004-09-10 08:30:00	2004-09-11 17:18:00	2004-09-11 17:23:00	NA	NA	NA	NA	2004-09-16 06:42:00	2004-09-16 08:06:00	NA	NA	NA	NA	NA	NA	NA	NA	SALR4	MAVA	2003-04-18 13:30:00	3	2	H	2003	196	DTV03052.M11	17040212	522.303.506	2003-02-21 06:51:00	2003-04-18	2003-02-21	2
1036	2004	2004_224	3D9.1BF177D22C	224	NA	NA	252	NA	NA	NA	NA	NA	2004-08-11 07:26:00	2004-08-11 07:42:00	NA	NA	2004-09-08 06:06:00	2004-09-08 07:26:00	NA	NA	NA	NA	NA	NA	NA	NA	NA	NA	NA	NA	NA	NA	NA	NA	RINH	RINH	2003-04-16 12:00:00	3	2	H	2003	104	DMM02318.R2A	17020016	567	2002-11-14 07:56:00	2003-04-16	2002-11-14	11
1037	2004	2004_201	3D9.1BF1746556	201	NA	NA	248	264	NA	619	253	NA	2004-07-19 05:13:00	2004-07-19 05:21:00	NA	NA	2004-09-04 00:22:00	2004-09-04 00:49:00	NA	NA	NA	NA	NA	NA	NA	NA	2004-09-09 08:38:00	2004-09-09 08:38:00	NA	NA	NA	NA	2004-09-20 13:06:00	2004-09-20 13:06:00	METHR	WELH	2003-05-02 11:30:00	3	2	H	2003	110	DMM03122.WR2	17020005	843.104	2003-05-02 10:30:00	2003-05-02	2003-05-02	5
1038	2004	2004_229	3D9.1BF185F1F2	229	NA	NA	NA	NA	NA	NA	NA	NA	2004-08-16 08:58:00	2004-08-16 09:50:00	NA	NA	NA	NA	NA	NA	NA	NA	NA	NA	NA	NA	NA	NA	NA	NA	NA	NA	NA	NA	RINH	RINH	2003-04-16 12:00:00	3	2	H	2003	116	DMM02319.R3A	17020016	567	2002-11-15 07:49:00	2003-04-16	2002-11-15	11
1039	2004	2004_224	3D9.1BF17688B6	224	NA	NA	258	NA	NA	NA	NA	NA	2004-08-11 06:03:00	2004-08-11 06:55:00	NA	NA	2004-09-14 11:22:00	2004-09-14 12:49:00	NA	NA	NA	NA	NA	NA	NA	NA	NA	NA	NA	NA	NA	NA	NA	NA	RINH	RINH	2003-04-16 12:00:00	3	2	H	2003	144	DMM02316.R3A	17020016	567	2002-11-12 08:00:00	2003-04-16	2002-11-12	11
1040	2004	2004_201	3D9.1BF17185D7	201	NA	NA	NA	NA	NA	NA	NA	NA	2004-07-19 10:11:00	2004-07-19 10:49:00	NA	NA	NA	NA	NA	NA	NA	NA	NA	NA	NA	NA	NA	NA	NA	NA	NA	NA	NA	NA	METHR	WELH	2003-05-02 11:30:00	3	2	H	2003	99	DMM03122.WR2	17020005	843.104	2003-05-02 10:30:00	2003-05-02	2003-05-02	5
1041	2004	2004_261	3D9.1BF177DFB8	261	NA	NA	269	NA	NA	NA	NA	NA	2004-09-17 04:45:00	2004-09-17 05:40:00	NA	NA	2004-09-25 08:40:00	2004-09-25 09:54:00	NA	NA	NA	NA	NA	NA	NA	NA	NA	NA	NA	NA	NA	NA	NA	NA	RINH	RINH	2003-04-16 12:00:00	3	2	H	2003	126	DMM02318.R3A	17020016	567	2002-11-14 07:58:00	2003-04-16	2002-11-14	11
1042	2004	2004_224	3D9.1BF1874794	224	NA	NA	253	NA	NA	NA	NA	NA	2004-08-11 07:42:00	2004-08-11 07:55:00	NA	NA	2004-09-09 12:27:00	2004-09-09 13:55:00	NA	NA	NA	NA	NA	NA	NA	NA	NA	NA	NA	NA	NA	NA	NA	NA	RINH	RINH	2003-04-16 12:00:00	3	2	H	2003	108	DMM02320.R1A	17020016	567	2002-11-16 08:02:00	2003-04-16	2002-11-16	11
1043	2004	2004_249	3D9.1BF170C0EE	249	NA	NA	255	266	NA	NA	260	NA	2004-09-05 12:52:00	2004-09-05 13:41:00	NA	NA	2004-09-11 06:20:00	2004-09-11 08:25:00	NA	NA	NA	NA	NA	NA	NA	NA	2004-09-16 08:48:00	2004-09-16 08:52:00	NA	NA	NA	NA	2004-09-22 19:34:00	2004-09-22 19:37:00	SIMILR	WELH	2003-05-09 12:30:00	3	2	H	2003	98	DMM03129.WR	17020005	858.119.003	2003-05-09 09:35:00	2003-05-09	2003-05-09	5
1044	2004	2004_216	3D9.1BF17E9789	216	NA	NA	222	237	NA	231	227	NA	2004-08-03 06:33:00	2004-08-03 07:38:00	NA	NA	2004-08-09 07:54:00	2004-08-09 09:31:00	NA	NA	NA	NA	NA	NA	NA	NA	2004-08-14 15:23:00	2004-08-14 15:29:00	2004-08-18 01:43:00	2004-08-18 01:43:00	NA	NA	2004-08-24 13:50:00	2004-08-25 07:36:00	CHIWAR	EBNK	2003-04-28 11:30:00	3	2	H	2003	NA	DMM03118.X08	17020010	754.077.013	2003-04-28 09:15:00	2003-04-28	2003-04-28	4
1045	2004	2004_225	3D9.1BF17708F5	225	NA	NA	NA	NA	NA	NA	NA	NA	2004-08-12 11:41:00	2004-08-12 11:57:00	NA	NA	NA	NA	NA	NA	NA	NA	NA	NA	NA	NA	NA	NA	NA	NA	NA	NA	NA	NA	RINH	RINH	2003-04-16 12:00:00	3	2	H	2003	131	DMM02318.R3A	17020016	567	2002-11-14 07:58:00	2003-04-16	2002-11-14	11
1046	2004	2004_216	3D9.1BF1783625	216	NA	NA	242	259	NA	251	247	NA	2004-08-03 11:20:00	2004-08-03 11:32:00	NA	NA	2004-08-29 05:19:00	2004-08-29 05:31:00	NA	NA	NA	NA	NA	NA	NA	NA	2004-09-03 15:22:00	2004-09-03 15:24:00	2004-09-07 09:25:00	2004-09-07 09:28:00	NA	NA	2004-09-15 14:37:00	2004-09-15 14:37:00	RINH	RINH	2003-04-16 12:00:00	3	2	H	2003	128	DMM02319.R2A	17020016	567	2002-11-15 07:47:00	2003-04-16	2002-11-15	11
1047	2004	2004_249	3D9.1BF15C11F1	249	NA	NA	254	NA	NA	NA	NA	NA	2004-09-05 08:19:00	2004-09-05 09:20:00	NA	NA	2004-09-10 17:18:00	2004-09-10 19:03:00	NA	NA	NA	NA	NA	NA	NA	NA	NA	NA	NA	NA	NA	NA	NA	NA	RINH	RINH	2003-04-16 12:00:00	3	2	H	2003	110	DMM02317.R3A	17020016	567	2002-11-13 07:44:00	2003-04-16	2002-11-13	11
1048	2004	2004_232	3D9.1BF17653B4	232	NA	NA	255	NA	NA	NA	NA	NA	2004-08-19 10:06:00	2004-08-19 10:55:00	NA	NA	2004-09-11 14:31:00	2004-09-11 15:42:00	NA	NA	NA	NA	NA	NA	NA	NA	NA	NA	NA	NA	NA	NA	NA	NA	RINH	RINH	2003-04-16 12:00:00	3	2	H	2003	136	DMM02317.R3A	17020016	567	2002-11-13 07:44:00	2003-04-16	2002-11-13	11
1049	2004	2004_192	3D9.1BF11EE5E1	192	NA	NA	258	NA	NA	NA	NA	NA	2004-07-10 05:05:00	2004-07-10 05:13:00	NA	NA	2004-09-14 07:11:00	2004-09-14 08:11:00	NA	NA	NA	NA	NA	NA	NA	NA	NA	NA	NA	NA	NA	NA	NA	NA	TOPPEC	TOPPEC	2003-02-13 08:30:00	3	2	W	2003	153	BDW03044.TU2	17030003	539.130.048	2003-02-13 08:00:00	2003-02-13	2003-02-13	2
1050	2004	2004_224	3D9.1BF16F85B5	224	NA	NA	245	255	NA	NA	249	NA	2004-08-11 07:04:00	2004-08-11 07:57:00	NA	NA	2004-09-01 15:36:00	2004-09-01 15:49:00	NA	NA	NA	NA	NA	NA	NA	NA	2004-09-05 10:07:00	2004-09-05 10:07:00	NA	NA	NA	NA	2004-09-11 12:15:00	2004-09-11 12:19:00	METHR	WELH	2003-04-30 14:15:00	3	2	H	2003	98	DMM03120.WR4	17020005	843.104	2003-04-30 13:16:00	2003-04-30	2003-04-30	4
1051	2004	2004_192	3D9.1BF1701739	192	NA	NA	NA	NA	NA	NA	NA	NA	2004-07-10 11:55:00	2004-07-10 15:33:00	NA	NA	NA	NA	NA	NA	NA	NA	NA	NA	NA	NA	NA	NA	NA	NA	NA	NA	NA	NA	TWIS2P	WELH	2003-05-12 12:00:00	3	2	H	2003	98	DMM03132.ARM	17020005	843.066.002	2003-05-12 08:21:00	2003-05-12	2003-05-12	5
1052	2004	2004_216	3D9.1BF17FDF7C	216	NA	NA	NA	NA	NA	NA	NA	NA	2004-08-03 10:25:00	2004-08-03 11:27:00	NA	NA	NA	NA	NA	NA	NA	NA	NA	NA	NA	NA	NA	NA	NA	NA	NA	NA	NA	NA	CHIWAR	EBNK	2003-04-30 12:00:00	3	2	H	2003	103	DMM02287.E1A	17020010	754.077	2002-10-14 06:31:00	2003-04-30	2002-10-14	10
1053	2004	2004_192	3D9.1BF161A4B3	192	NA	NA	NA	NA	NA	NA	NA	NA	2004-07-10 04:39:00	2004-07-10 04:48:00	NA	NA	NA	NA	NA	NA	NA	NA	NA	NA	NA	NA	NA	NA	NA	NA	NA	NA	NA	NA	RINH	RINH	2003-04-16 12:00:00	3	2	H	2003	127	DMM02317.R1A	17020016	567	2002-11-13 07:34:00	2003-04-16	2002-11-13	11
1054	2004	2004_249	3D9.1BF177BB91	249	NA	NA	NA	NA	NA	NA	NA	NA	2004-09-05 06:48:00	2004-09-05 07:00:00	NA	NA	NA	NA	NA	NA	NA	NA	NA	NA	NA	NA	NA	NA	NA	NA	NA	NA	NA	NA	RINH	RINH	2003-04-16 12:00:00	3	2	H	2003	141	DMM02316.R3A	17020016	567	2002-11-12 08:00:00	2003-04-16	2002-11-12	11
1055	2004	2004_223	3D9.1BF1772E53	223	NA	NA	257	NA	NA	NA	NA	NA	2004-08-10 09:29:00	2004-08-10 09:41:00	NA	NA	2004-09-13 16:47:00	2004-09-13 18:15:00	NA	NA	NA	NA	NA	NA	NA	NA	NA	NA	NA	NA	NA	NA	NA	NA	RINH	RINH	2003-04-16 12:00:00	3	2	H	2003	139	DMM02319.R3A	17020016	567	2002-11-15 07:49:00	2003-04-16	2002-11-15	11
1056	2004	2004_223	3D9.1BF17662D7	223	NA	NA	253	NA	NA	NA	NA	NA	2004-08-10 07:47:00	2004-08-10 08:01:00	NA	NA	2004-09-09 19:03:00	2004-09-09 19:03:00	NA	NA	NA	NA	NA	NA	NA	NA	NA	NA	NA	NA	NA	NA	NA	NA	RINH	RINH	2003-04-16 12:00:00	3	2	H	2003	118	DMM02317.R2A	17020016	567	2002-11-13 07:41:00	2003-04-16	2002-11-13	11
1057	2004	2004_223	3D9.1BF17D959E	223	NA	NA	252	NA	NA	262	257	NA	2004-08-10 16:07:00	2004-08-10 17:00:00	NA	NA	2004-09-08 15:31:00	2004-09-08 16:35:00	NA	NA	NA	NA	NA	NA	NA	NA	2004-09-13 12:45:00	2004-09-13 12:49:00	2004-09-18 06:36:00	2004-09-18 06:36:00	NA	NA	NA	NA	NASONC	CHEL	2003-04-15 12:00:00	3	2	H	2003	111	DMM02281.C3A	17020005	754.089	2002-10-08 08:03:00	2003-04-15	2002-10-08	10
1058	2004	2004_193	3D9.1BF186BE77	193	NA	NA	239	NA	NA	NA	NA	NA	2004-07-11 16:01:00	2004-07-11 16:55:00	NA	NA	2004-08-26 10:39:00	2004-08-26 11:51:00	NA	NA	NA	NA	NA	NA	NA	NA	NA	NA	NA	NA	NA	NA	NA	NA	RINH	RINH	2003-04-16 12:00:00	3	2	H	2003	139	DMM02317.R2A	17020016	567	2002-11-13 07:41:00	2003-04-16	2002-11-13	11
1059	2004	2004_297	3D9.1BF186004D	297	NA	NA	NA	NA	NA	NA	NA	NA	2004-10-23 12:06:00	2004-10-23 12:30:00	NA	NA	NA	NA	NA	NA	NA	NA	NA	NA	NA	NA	NA	NA	NA	NA	NA	NA	NA	NA	RINH	RINH	2003-04-16 12:00:00	3	2	H	2003	112	DMM02318.R1A	17020016	567	2002-11-14 07:55:00	2003-04-16	2002-11-14	11
1060	2004	2004_263	3D9.1BF1765B56	263	NA	NA	269	NA	NA	NA	NA	NA	2004-09-19 18:23:00	2004-09-19 19:49:00	NA	NA	2004-09-25 10:41:00	2004-09-25 10:55:00	NA	NA	NA	NA	NA	NA	NA	NA	NA	NA	NA	NA	NA	NA	NA	NA	RINH	RINH	2003-04-16 12:00:00	3	2	H	2003	102	DMM02316.R1A	17020016	567	2002-11-12 07:50:00	2003-04-16	2002-11-12	11
1061	2004	2004_223	3D9.1BF144B42E	223	NA	NA	262	NA	NA	NA	NA	NA	2004-08-10 18:30:00	2004-08-10 19:15:00	NA	NA	2004-09-18 16:20:00	2004-09-18 16:38:00	NA	NA	NA	NA	NA	NA	NA	NA	NA	NA	NA	NA	NA	NA	NA	NA	RINH	RINH	2003-04-16 12:00:00	3	2	H	2003	128	DMM02315.R1A	17020016	567	2002-11-11 11:42:00	2003-04-16	2002-11-11	11
1062	2004	2004_226	3D9.1BF176DA41	226	NA	NA	NA	NA	NA	NA	NA	NA	2004-08-13 14:19:00	2004-08-13 14:19:00	NA	NA	NA	NA	NA	NA	NA	NA	NA	NA	NA	NA	NA	NA	NA	NA	NA	NA	NA	NA	RINH	RINH	2003-04-16 12:00:00	3	2	H	2003	121	DMM02319.R2A	17020016	567	2002-11-15 07:47:00	2003-04-16	2002-11-15	11
1063	2004	2004_226	3D9.1BF1773852	226	NA	NA	255	NA	NA	NA	NA	NA	2004-08-13 08:37:00	2004-08-13 08:50:00	NA	NA	2004-09-11 14:24:00	2004-09-11 14:39:00	NA	NA	NA	NA	NA	NA	NA	NA	NA	NA	NA	NA	NA	NA	NA	NA	RINH	RINH	2003-04-16 12:00:00	3	2	H	2003	126	DMM02318.R2A	17020016	567	2002-11-14 07:56:00	2003-04-16	2002-11-14	11
1064	2004	2004_226	3D9.1BF185F06F	226	NA	NA	270	NA	NA	NA	NA	NA	2004-08-13 11:22:00	2004-08-13 11:39:00	NA	NA	2004-09-26 09:26:00	2004-09-26 11:39:00	NA	NA	NA	NA	NA	NA	NA	NA	NA	NA	NA	NA	NA	NA	NA	NA	RINH	RINH	2003-04-16 12:00:00	3	2	H	2003	132	DMM02318.R2A	17020016	567	2002-11-14 07:56:00	2003-04-16	2002-11-14	11
1065	2004	2004_226	3D9.1BF1873550	226	NA	NA	254	NA	NA	NA	NA	NA	2004-08-13 13:47:00	2004-08-13 13:54:00	NA	NA	2004-09-10 04:24:00	2004-09-10 06:20:00	NA	NA	NA	NA	NA	NA	NA	NA	NA	NA	NA	NA	NA	NA	NA	NA	RINH	RINH	2003-04-16 12:00:00	3	2	H	2003	127	DMM02316.R3A	17020016	567	2002-11-12 08:00:00	2003-04-16	2002-11-12	11
1066	2004	2004_226	3D9.1BF15D2735	226	NA	NA	239	253	NA	249	246	NA	2004-08-13 08:59:00	2004-08-13 09:50:00	NA	NA	2004-08-26 18:28:00	2004-08-27 03:50:00	NA	NA	NA	NA	NA	NA	NA	NA	2004-09-02 18:14:00	2004-09-02 18:31:00	2004-09-05 21:46:00	2004-09-05 21:46:00	NA	NA	2004-09-09 15:16:00	2004-09-09 15:17:00	TWISPR	WELH	2003-05-06 11:40:00	3	2	H	2003	114	DMM03126.WR2	17020005	843.066.018	2003-05-06 10:36:00	2003-05-06	2003-05-06	5
1067	2004	2004_223	3D9.1BF16234BB	223	NA	NA	255	285	NA	265	261	NA	2004-08-10 17:53:00	2004-08-10 18:44:00	NA	NA	2004-09-11 07:33:00	2004-09-11 07:42:00	NA	NA	NA	NA	NA	NA	NA	NA	2004-09-17 10:27:00	2004-09-17 10:28:00	2004-09-21 05:38:00	2004-09-21 05:38:00	NA	NA	2004-10-11 07:52:00	2004-10-11 07:55:00	METHR	WELH	2003-04-24 15:00:00	3	2	H	2003	98	DMM03114.WR	17020005	843.104	2003-04-24 13:46:00	2003-04-24	2003-04-24	4
1068	2004	2004_226	3D9.1BF177F14E	226	NA	NA	261	NA	NA	NA	NA	NA	2004-08-13 07:44:00	2004-08-13 07:58:00	NA	NA	2004-09-17 14:49:00	2004-09-17 16:37:00	NA	NA	NA	NA	NA	NA	NA	NA	NA	NA	NA	NA	NA	NA	NA	NA	RINH	RINH	2003-04-16 12:00:00	3	2	H	2003	107	DMM02318.R2A	17020016	567	2002-11-14 07:56:00	2003-04-16	2002-11-14	11
1069	2004	2004_209	3D9.1BF1773E36	209	NA	NA	NA	NA	NA	NA	NA	NA	2004-07-27 09:44:00	2004-07-27 10:36:00	NA	NA	NA	NA	NA	NA	NA	NA	NA	NA	NA	NA	NA	NA	NA	NA	NA	NA	NA	NA	RINH	RINH	2003-04-16 12:00:00	3	2	H	2003	123	DMM02315.R3A	17020016	567	2002-11-11 11:36:00	2003-04-16	2002-11-11	11
1070	2004	2004_223	3D9.1BF177516C	223	NA	NA	231	NA	NA	NA	NA	NA	2004-08-10 09:22:00	2004-08-10 09:40:00	NA	NA	2004-08-18 06:26:00	2004-08-18 08:15:00	NA	NA	NA	NA	NA	NA	NA	NA	NA	NA	NA	NA	NA	NA	NA	NA	RINH	RINH	2003-04-16 12:00:00	3	2	H	2003	108	DMM02318.R3A	17020016	567	2002-11-14 07:58:00	2003-04-16	2002-11-14	11
1071	2004	2004_223	3D9.1BF17661B9	223	NA	NA	NA	NA	NA	NA	NA	NA	2004-08-10 07:12:00	2004-08-10 07:21:00	NA	NA	NA	NA	NA	NA	NA	NA	NA	NA	NA	NA	NA	NA	NA	NA	NA	NA	NA	NA	RINH	RINH	2003-04-16 12:00:00	3	2	H	2003	124	DMM02316.R1A	17020016	567	2002-11-12 07:50:00	2003-04-16	2002-11-12	11
1072	2004	2004_226	3D9.1BF1B33F0A	226	NA	NA	NA	NA	NA	NA	NA	NA	2004-08-13 15:38:00	2004-08-13 16:07:00	NA	NA	NA	NA	NA	NA	NA	NA	NA	NA	NA	NA	NA	NA	NA	NA	NA	NA	NA	NA	IMNTRP	IMNTRP	2003-05-16 05:59:00	3	2	W	2003	209	PJC03135.NT1	17060102	522.308.007	2003-05-15 22:07:00	2003-05-16	2003-05-15	5
1073	2004	2004_209	3D9.1BF177F390	209	NA	NA	NA	NA	NA	NA	NA	NA	2004-07-27 07:29:00	2004-07-27 10:25:00	NA	NA	NA	NA	NA	NA	NA	NA	NA	NA	NA	NA	NA	NA	NA	NA	NA	NA	NA	NA	RINH	RINH	2003-04-16 12:00:00	3	2	H	2003	117	DMM02319.R2A	17020016	567	2002-11-15 07:47:00	2003-04-16	2002-11-15	11
1074	2004	2004_209	3D9.1BF150282F	209	NA	NA	219	NA	NA	NA	NA	NA	2004-07-27 13:27:00	2004-07-27 13:46:00	NA	NA	2004-08-06 13:16:00	2004-08-06 14:53:00	NA	NA	NA	NA	NA	NA	NA	NA	NA	NA	NA	NA	NA	NA	NA	NA	RINH	RINH	2003-04-16 12:00:00	3	2	H	2003	107	DMM02320.R1A	17020016	567	2002-11-16 08:02:00	2003-04-16	2002-11-16	11
1075	2004	2004_194	3D9.1BF170E23E	194	259	253	250	NA	NA	NA	NA	NA	2004-07-12 16:52:00	2004-07-12 17:33:00	NA	NA	2004-09-06 06:07:00	2004-09-06 07:34:00	2004-09-09 11:51:00	2004-09-09 11:53:00	NA	NA	NA	NA	2004-09-15 15:54:00	2004-09-17 11:31:00	NA	NA	NA	NA	NA	NA	NA	NA	MINAMR	MINAMR	2003-04-29 12:29:00	3	2	W	2003	194	EVD03119.MT1	17060105	522.271.131.016.000	2003-04-29 12:08:00	2003-04-29	2003-04-29	4
1076	2004	2004_209	3D9.1BF1672716	209	279	264	262	NA	NA	NA	NA	NA	2004-07-27 06:27:00	2004-07-27 06:36:00	NA	NA	2004-09-18 16:16:00	2004-09-18 17:42:00	2004-09-20 13:53:00	2004-09-20 13:54:00	NA	NA	NA	NA	2004-10-05 15:37:00	2004-10-06 10:57:00	NA	NA	NA	NA	NA	NA	NA	NA	TUCR	TUCR	2002-05-07 21:30:00	3	2	W	2002	175	MLS02127.SMT	17060107	522.100.003	2002-05-07 21:02:00	2002-05-07	2002-05-07	5
1077	2004	2004_209	3D9.1BF176804E	209	NA	NA	NA	NA	NA	NA	NA	NA	2004-07-27 15:28:00	2004-07-27 16:06:00	NA	NA	NA	NA	NA	NA	NA	NA	NA	NA	NA	NA	NA	NA	NA	NA	NA	NA	NA	NA	RINH	RINH	2003-04-16 12:00:00	3	2	H	2003	125	DMM02316.R3A	17020016	567	2002-11-12 08:00:00	2003-04-16	2002-11-12	11
1078	2004	2004_209	3D9.1BF185DF47	209	NA	NA	214	NA	NA	NA	NA	NA	2004-07-27 07:46:00	2004-07-27 07:55:00	NA	NA	2004-08-01 16:13:00	2004-08-01 18:01:00	NA	NA	NA	NA	NA	NA	NA	NA	NA	NA	NA	NA	NA	NA	NA	NA	RINH	RINH	2003-04-16 12:00:00	3	2	H	2003	115	DMM02319.R2A	17020016	567	2002-11-15 07:47:00	2003-04-16	2002-11-15	11
1079	2004	2004_209	3D9.1BF17756CC	209	NA	NA	NA	NA	NA	NA	NA	NA	2004-07-27 10:55:00	2004-07-27 11:30:00	NA	NA	NA	NA	NA	NA	NA	NA	NA	NA	NA	NA	NA	NA	NA	NA	NA	NA	NA	NA	RINH	RINH	2003-04-16 12:00:00	3	2	H	2003	108	DMM02319.R1A	17020016	567	2002-11-15 07:46:00	2003-04-16	2002-11-15	11
1080	2004	2004_209	3D9.1BF15B2032	209	NA	NA	246	260	NA	NA	251	NA	2004-07-27 10:27:00	2004-07-27 11:40:00	NA	NA	2004-09-02 08:07:00	2004-09-02 08:27:00	NA	NA	NA	NA	NA	NA	NA	NA	2004-09-07 07:55:00	2004-09-07 14:19:00	NA	NA	NA	NA	2004-09-16 10:58:00	2004-09-16 10:59:00	METHR	WELH	2003-05-02 11:30:00	3	2	H	2003	97	DMM03122.WR2	17020005	843.104	2003-05-02 10:30:00	2003-05-02	2003-05-02	5
1081	2004	2004_209	3D9.1BF1862091	209	NA	NA	235	NA	NA	NA	NA	NA	2004-07-27 08:50:00	2004-07-27 09:02:00	NA	NA	2004-08-22 09:52:00	2004-08-22 11:20:00	NA	NA	NA	NA	NA	NA	NA	NA	NA	NA	NA	NA	NA	NA	NA	NA	RINH	RINH	2003-04-16 12:00:00	3	2	H	2003	120	DMM02319.R3A	17020016	567	2002-11-15 07:49:00	2003-04-16	2002-11-15	11
1082	2004	2004_227	3D9.1BF177B982	227	NA	NA	NA	NA	NA	NA	NA	NA	2004-08-14 05:13:00	2004-08-14 05:29:00	NA	NA	NA	NA	NA	NA	NA	NA	NA	NA	NA	NA	NA	NA	NA	NA	NA	NA	NA	NA	RINH	RINH	2003-04-16 12:00:00	3	2	H	2003	127	DMM02317.R3A	17020016	567	2002-11-13 07:44:00	2003-04-16	2002-11-13	11
1083	2004	2004_209	3D9.1BF15D6B04	209	NA	NA	237	248	NA	244	241	NA	2004-07-27 18:07:00	2004-07-27 18:20:00	NA	NA	2004-08-24 06:03:00	2004-08-24 06:17:00	NA	NA	NA	NA	NA	NA	NA	NA	2004-08-28 19:13:00	2004-08-28 19:38:00	2004-08-31 16:37:00	2004-08-31 16:37:00	NA	NA	2004-09-04 16:19:00	2004-09-04 16:23:00	TWISPR	WELH	2003-05-06 11:40:00	3	2	H	2003	87	DMM03126.WR2	17020005	843.066.018	2003-05-06 10:36:00	2003-05-06	2003-05-06	5
1084	2004	2004_199	3D9.1BF1780DCB	199	NA	NA	NA	NA	NA	NA	NA	NA	2004-07-17 10:19:00	2004-07-17 11:07:00	NA	NA	NA	NA	NA	NA	NA	NA	NA	NA	NA	NA	NA	NA	NA	NA	NA	NA	NA	NA	RINH	RINH	2003-04-16 12:00:00	3	2	H	2003	122	DMM02320.R3A	17020016	567	2002-11-16 07:59:00	2003-04-16	2002-11-16	11
1085	2004	2004_227	3D9.1BF15B7849	227	NA	NA	255	270	NA	265	261	NA	2004-08-14 12:35:00	2004-08-14 13:22:00	NA	NA	2004-09-11 05:47:00	2004-09-11 07:04:00	NA	NA	NA	NA	NA	NA	NA	NA	2004-09-17 08:20:00	2004-09-17 08:21:00	2004-09-21 14:31:00	2004-09-21 14:31:00	NA	NA	2004-09-26 11:02:00	2004-09-26 11:03:00	TWISPR	WELH	2003-05-06 11:30:00	3	2	H	2003	103	DMM03126.WR	17020005	843.066.018	2003-05-06 10:03:00	2003-05-06	2003-05-06	5
1086	2004	2004_256	3D9.1BF1704C1B	256	NA	NA	NA	NA	NA	NA	NA	NA	2004-09-12 12:30:00	2004-09-12 12:31:00	NA	NA	NA	NA	NA	NA	NA	NA	NA	NA	NA	NA	NA	NA	NA	NA	NA	NA	NA	NA	METHR	WELH	2003-04-25 11:30:00	3	2	H	2003	79	DMM03115.WR	17020005	843.104	2003-04-25 09:48:00	2003-04-25	2003-04-25	4
1087	2004	2004_217	3D9.1BF1775460	217	NA	NA	NA	NA	NA	NA	NA	NA	2004-08-04 12:01:00	2004-08-04 12:49:00	NA	NA	NA	NA	NA	NA	NA	NA	NA	NA	NA	NA	NA	NA	NA	NA	NA	NA	NA	NA	RINH	RINH	2003-04-16 12:00:00	3	2	H	2003	141	DMM02319.R3A	17020016	567	2002-11-15 07:49:00	2003-04-16	2002-11-15	11
1088	2004	2004_217	3D9.1BF177E902	217	NA	NA	248	NA	NA	NA	NA	NA	2004-08-04 07:19:00	2004-08-04 07:29:00	NA	NA	2004-09-04 12:33:00	2004-09-04 13:39:00	NA	NA	NA	NA	NA	NA	NA	NA	NA	NA	NA	NA	NA	NA	NA	NA	RINH	RINH	2003-04-16 12:00:00	3	2	H	2003	102	DMM02319.R2A	17020016	567	2002-11-15 07:47:00	2003-04-16	2002-11-15	11
1089	2004	2004_217	3D9.1BF174B617	217	NA	NA	254	264	NA	260	258	NA	2004-08-04 11:36:00	2004-08-04 12:25:00	NA	NA	2004-09-10 14:30:00	2004-09-10 14:40:00	NA	NA	NA	NA	NA	NA	NA	NA	2004-09-14 16:12:00	2004-09-14 16:13:00	2004-09-16 21:01:00	2004-09-16 21:36:00	NA	NA	2004-09-20 07:31:00	2004-09-20 07:31:00	METHR	WELH	2003-05-05 14:50:00	3	2	H	2003	85	DMM03125.WR4	17020005	843.104	2003-05-05 13:51:00	2003-05-05	2003-05-05	5
1090	2004	2004_217	3D9.1BF17747ED	217	NA	NA	NA	NA	NA	NA	NA	NA	2004-08-04 11:12:00	2004-08-04 11:55:00	NA	NA	NA	NA	NA	NA	NA	NA	NA	NA	NA	NA	NA	NA	NA	NA	NA	NA	NA	NA	RINH	RINH	2003-04-16 12:00:00	3	2	H	2003	102	DMM02316.R1A	17020016	567	2002-11-12 07:50:00	2003-04-16	2002-11-12	11
1091	2004	2004_217	3D9.1BF17770F6	217	NA	NA	NA	NA	NA	NA	NA	NA	2004-08-04 13:19:00	2004-08-04 14:20:00	NA	NA	NA	NA	NA	NA	NA	NA	NA	NA	NA	NA	NA	NA	NA	NA	NA	NA	NA	NA	RINH	RINH	2003-04-16 12:00:00	3	2	H	2003	114	DMM02315.R1A	17020016	567	2002-11-11 11:42:00	2003-04-16	2002-11-11	11
1092	2004	2004_217	3D9.1BF177E0CE	217	NA	NA	250	NA	NA	NA	NA	NA	2004-08-04 10:21:00	2004-08-04 10:37:00	NA	NA	2004-09-06 15:33:00	2004-09-06 15:45:00	NA	NA	NA	NA	NA	NA	NA	NA	NA	NA	NA	NA	NA	NA	NA	NA	RINH	RINH	2003-04-16 12:00:00	3	2	H	2003	124	DMM02316.R3A	17020016	567	2002-11-12 08:00:00	2003-04-16	2002-11-12	11
1093	2004	2004_227	3D9.1BF185D76A	227	NA	NA	NA	NA	NA	NA	NA	NA	2004-08-14 06:47:00	2004-08-14 08:07:00	NA	NA	NA	NA	NA	NA	NA	NA	NA	NA	NA	NA	NA	NA	NA	NA	NA	NA	NA	NA	RINH	RINH	2003-04-16 12:00:00	3	2	H	2003	136	DMM02318.R2A	17020016	567	2002-11-14 07:56:00	2003-04-16	2002-11-14	11
1094	2004	2004_227	3D9.1BF162F26F	227	NA	NA	258	NA	NA	NA	NA	NA	2004-08-14 07:43:00	2004-08-14 08:29:00	NA	NA	2004-09-14 06:19:00	2004-09-14 07:49:00	NA	NA	NA	NA	NA	NA	NA	NA	NA	NA	NA	NA	NA	NA	NA	NA	RINH	RINH	2003-04-16 12:00:00	3	2	H	2003	130	DMM02317.R1A	17020016	567	2002-11-13 07:34:00	2003-04-16	2002-11-13	11
1095	2004	2004_227	3D9.1BF17A37F6	227	NA	NA	236	251	NA	246	NA	NA	2004-08-14 09:07:00	2004-08-14 10:03:00	NA	NA	2004-08-23 22:57:00	2004-08-24 05:44:00	NA	NA	NA	NA	NA	NA	NA	NA	NA	NA	2004-09-02 17:22:00	2004-09-02 17:22:00	NA	NA	2004-09-07 15:28:00	2004-09-07 15:28:00	TWISPR	WELH	2003-05-07 10:50:00	3	2	H	2003	96	DMM03127.WR	17020005	843.066.018	2003-05-07 09:52:00	2003-05-07	2003-05-07	5
1096	2004	2004_227	3D9.1BF17DD01A	227	NA	NA	NA	NA	NA	NA	NA	NA	2004-08-14 10:39:00	2004-08-14 11:52:00	NA	NA	NA	NA	NA	NA	NA	NA	NA	NA	NA	NA	NA	NA	NA	NA	NA	NA	NA	NA	RINH	RINH	2003-04-16 12:00:00	3	2	H	2003	131	DMM02318.R1A	17020016	567	2002-11-14 07:55:00	2003-04-16	2002-11-14	11
1097	2004	2004_199	3D9.1BF1447474	199	NA	NA	NA	NA	NA	NA	NA	NA	2004-07-17 15:39:00	2004-07-17 16:49:00	NA	NA	NA	NA	NA	NA	NA	NA	NA	NA	NA	NA	NA	NA	NA	NA	NA	NA	NA	NA	RINH	RINH	2003-04-16 12:00:00	3	2	H	2003	130	DMM02315.R3A	17020016	567	2002-11-11 11:36:00	2003-04-16	2002-11-11	11
1098	2004	2004_225	3D9.1BF1786045	225	NA	NA	NA	NA	NA	NA	NA	NA	2004-08-12 10:56:00	2004-08-12 11:08:00	NA	NA	NA	NA	NA	NA	NA	NA	NA	NA	NA	NA	NA	NA	NA	NA	NA	NA	NA	NA	RINH	RINH	2003-04-16 12:00:00	3	2	H	2003	129	DMM02317.R2A	17020016	567	2002-11-13 07:41:00	2003-04-16	2002-11-13	11
1099	2004	2004_251	3D9.1BF17A3208	251	NA	NA	257	NA	NA	NA	NA	NA	2004-09-07 06:33:00	2004-09-07 08:22:00	NA	NA	2004-09-13 12:30:00	2004-09-13 13:36:00	NA	NA	NA	NA	NA	NA	NA	NA	NA	NA	NA	NA	NA	NA	NA	NA	RINH	RINH	2003-04-16 12:00:00	3	2	H	2003	116	DMM02320.R3A	17020016	567	2002-11-16 07:59:00	2003-04-16	2002-11-16	11
1100	2004	2004_251	3D9.1BF1703718	251	NA	NA	257	269	NA	266	262	NA	2004-09-07 16:22:00	2004-09-07 16:59:00	NA	NA	2004-09-13 12:54:00	2004-09-13 13:04:00	NA	NA	NA	NA	NA	NA	NA	NA	2004-09-18 06:36:00	2004-09-18 06:43:00	2004-09-22 07:40:00	2004-09-22 07:40:00	NA	NA	2004-09-25 18:54:00	2004-09-25 18:55:00	WINT	WINT	2003-04-23 12:00:00	3	2	H	2003	NA	DMM03013.WI1	17020008	843.081	2003-01-13 07:04:00	2003-04-23	2003-01-13	1
1101	2004	2004_199	3D9.1BF18608DD	199	NA	NA	210	NA	NA	NA	222	NA	2004-07-17 05:57:00	2004-07-17 06:36:00	NA	NA	2004-07-28 07:54:00	2004-07-28 08:10:00	NA	NA	NA	NA	NA	NA	NA	NA	2004-08-09 16:36:00	2004-08-09 16:38:00	NA	NA	NA	NA	NA	NA	RINH	RINH	2003-04-16 12:00:00	3	2	H	2003	114	DMM02318.R1A	17020016	567	2002-11-14 07:55:00	2003-04-16	2002-11-14	11
1102	2004	2004_199	3D9.1BF1446270	199	NA	NA	NA	NA	NA	NA	NA	NA	2004-07-17 13:33:00	2004-07-20 11:17:00	NA	NA	NA	NA	NA	NA	NA	NA	NA	NA	NA	NA	NA	NA	NA	NA	NA	NA	NA	NA	RINH	RINH	2003-04-16 12:00:00	3	2	H	2003	131	DMM02315.R3A	17020016	567	2002-11-11 11:36:00	2003-04-16	2002-11-11	11
1103	2004	2004_224	3D9.1BF15B2CFA	224	NA	NA	250	NA	NA	NA	NA	NA	2004-08-11 06:20:00	2004-08-11 06:20:00	NA	NA	2004-09-06 12:13:00	2004-09-06 13:29:00	NA	NA	NA	NA	NA	NA	NA	NA	NA	NA	NA	NA	NA	NA	NA	NA	RINH	RINH	2003-04-16 12:00:00	3	2	H	2003	120	DMM02317.R3A	17020016	567	2002-11-13 07:44:00	2003-04-16	2002-11-13	11
1104	2004	2004_227	3D9.1BF17FD458	227	NA	NA	251	263	NA	260	255	NA	2004-08-14 13:16:00	2004-08-14 13:27:00	NA	NA	2004-09-07 09:40:00	2004-09-07 11:02:00	NA	NA	NA	NA	NA	NA	NA	NA	2004-09-11 17:29:00	2004-09-11 17:41:00	2004-09-16 09:10:00	2004-09-16 09:13:00	NA	NA	2004-09-19 15:43:00	2004-09-19 15:45:00	CHIWAR	EBNK	2003-04-28 11:30:00	3	2	H	2003	NA	DMM03118.X06	17020010	754.077.013	2003-04-28 08:27:00	2003-04-28	2003-04-28	4
1105	2004	2004_227	3D9.1BF176EE0E	227	NA	NA	NA	NA	NA	NA	NA	NA	2004-08-14 22:43:00	2004-08-15 02:29:00	NA	NA	NA	NA	NA	NA	NA	NA	NA	NA	NA	NA	NA	NA	NA	NA	NA	NA	NA	NA	RINH	RINH	2003-04-16 12:00:00	3	2	H	2003	127	DMM02319.R3A	17020016	567	2002-11-15 07:49:00	2003-04-16	2002-11-15	11
1106	2004	2004_227	3D9.1BF1741ECF	227	NA	NA	NA	NA	NA	NA	NA	NA	2004-08-14 09:09:00	2004-08-14 09:14:00	NA	NA	NA	NA	NA	NA	NA	NA	NA	NA	NA	NA	NA	NA	NA	NA	NA	NA	NA	NA	OKANR	WELH	2003-05-14 13:05:00	3	2	H	2003	94	DMM03134.WR2	17020005	858.098	2003-05-14 10:03:00	2003-05-14	2003-05-14	5
1107	2004	2004_227	3D9.1BF15D1AF1	227	NA	NA	NA	260	NA	NA	251	NA	2004-08-14 13:04:00	2004-08-14 13:50:00	NA	NA	NA	NA	NA	NA	NA	NA	NA	NA	NA	NA	2004-09-07 15:09:00	2004-09-07 15:13:00	NA	NA	NA	NA	2004-09-16 11:52:00	2004-09-16 11:53:00	TWISPR	WELH	2003-05-02 10:40:00	3	2	H	2003	122	DMM03122.WR	17020005	843.066.018	2003-05-02 09:19:00	2003-05-02	2003-05-02	5
1108	2004	2004_227	3D9.1BF17058FF	227	NA	NA	231	245	NA	NA	238	NA	2004-08-14 07:28:00	2004-08-14 08:20:00	NA	NA	2004-08-18 22:03:00	2004-08-18 22:26:00	NA	NA	NA	NA	NA	NA	NA	NA	2004-08-25 06:12:00	2004-08-25 06:18:00	NA	NA	NA	NA	2004-09-01 12:10:00	2004-09-01 14:39:00	METHR	WELH	2003-05-02 11:30:00	3	2	H	2003	106	DMM03122.WR2	17020005	843.104	2003-05-02 10:30:00	2003-05-02	2003-05-02	5
1109	2004	2004_199	3D9.1BF177CBE0	199	NA	NA	206	NA	NA	NA	NA	NA	2004-07-17 16:34:00	2004-07-17 16:36:00	NA	NA	2004-07-24 09:07:00	2004-07-24 10:50:00	NA	NA	NA	NA	NA	NA	NA	NA	NA	NA	NA	NA	NA	NA	NA	NA	RINH	RINH	2003-04-16 12:00:00	3	2	H	2003	100	DMM02316.R1A	17020016	567	2002-11-12 07:50:00	2003-04-16	2002-11-12	11
1110	2004	2004_227	3D9.1BF17FE588	227	NA	NA	244	NA	NA	251	249	NA	2004-08-14 16:06:00	2004-08-14 16:46:00	NA	NA	2004-08-31 00:35:00	2004-08-31 03:40:00	NA	NA	NA	NA	NA	NA	NA	NA	2004-09-05 07:32:00	2004-09-05 07:37:00	2004-09-07 20:17:00	2004-09-07 20:21:00	NA	NA	NA	NA	CHIWAR	EBNK	2003-04-29 12:00:00	3	2	H	2003	NA	DMM03119.X04	17020010	754.077.013	2003-04-29 08:04:00	2003-04-29	2003-04-29	4
1111	2004	2004_227	3D9.1BF1716022	227	NA	NA	233	255	NA	NA	240	NA	2004-08-14 05:56:00	2004-08-14 06:42:00	NA	NA	2004-08-20 11:43:00	2004-08-20 12:02:00	NA	NA	NA	NA	NA	NA	NA	NA	2004-08-27 08:51:00	2004-08-27 08:52:00	NA	NA	NA	NA	2004-09-11 15:29:00	2004-09-11 15:29:00	CHEWUR	WELH	2003-05-01 10:30:00	3	2	H	2003	117	DMM03121.WR2	17020005	843.080.026	2003-05-01 09:29:00	2003-05-01	2003-05-01	5
1112	2004	2004_227	3D9.1BF1764952	227	NA	NA	242	NA	NA	NA	NA	NA	2004-08-14 03:33:00	2004-08-14 04:49:00	NA	NA	2004-08-29 17:27:00	2004-08-29 17:39:00	NA	NA	NA	NA	NA	NA	NA	NA	NA	NA	NA	NA	NA	NA	NA	NA	RINH	RINH	2003-04-16 12:00:00	3	2	H	2003	113	DMM02319.R1A	17020016	567	2002-11-15 07:46:00	2003-04-16	2002-11-15	11
1113	2004	2004_217	3D9.1BF1446970	217	NA	NA	249	NA	NA	NA	NA	NA	2004-08-04 11:49:00	2004-08-04 12:43:00	NA	NA	2004-09-05 07:50:00	2004-09-05 09:21:00	NA	NA	NA	NA	NA	NA	NA	NA	NA	NA	NA	NA	NA	NA	NA	NA	RINH	RINH	2003-04-16 12:00:00	3	2	H	2003	132	DMM02315.R2A	17020016	567	2002-11-11 11:37:00	2003-04-16	2002-11-11	11
1114	2004	2004_227	3D9.1BF1850DF9	227	NA	NA	NA	NA	NA	NA	NA	NA	2004-08-14 14:45:00	2004-08-14 15:00:00	NA	NA	NA	NA	NA	NA	NA	NA	NA	NA	NA	NA	NA	NA	NA	NA	NA	NA	NA	NA	RINH	RINH	2003-04-16 12:00:00	3	2	H	2003	105	DMM02318.R1A	17020016	567	2002-11-14 07:55:00	2003-04-16	2002-11-14	11
1115	2004	2004_227	3D9.1BF186897D	227	NA	NA	NA	NA	NA	NA	NA	NA	2004-08-14 09:34:00	2004-08-14 09:46:00	NA	NA	NA	NA	NA	NA	NA	NA	NA	NA	NA	NA	NA	NA	NA	NA	NA	NA	NA	NA	RINH	RINH	2003-04-16 12:00:00	3	2	H	2003	130	DMM02319.R2A	17020016	567	2002-11-15 07:47:00	2003-04-16	2002-11-15	11
1116	2004	2004_227	3D9.1BF162EAB8	227	NA	NA	245	259	NA	255	251	NA	2004-08-14 10:12:00	2004-08-14 10:26:00	NA	NA	2004-09-01 11:56:00	2004-09-01 13:22:00	NA	NA	NA	NA	NA	NA	NA	NA	2004-09-07 13:44:00	2004-09-07 14:56:00	2004-09-11 07:51:00	2004-09-11 07:51:00	NA	NA	2004-09-15 15:56:00	2004-09-15 15:58:00	OKANR	WELH	2003-05-19 16:30:00	3	2	H	2003	105	DMM03139.WR3	17020005	858.098	2003-05-19 15:14:00	2003-05-19	2003-05-19	5
1117	2004	2004_186	3D9.1BF15BC934	186	NA	NA	196	NA	NA	209	206	NA	2004-07-04 19:27:00	2004-07-05 04:00:00	NA	NA	2004-07-14 05:20:00	2004-07-14 05:31:00	NA	NA	NA	NA	NA	NA	NA	NA	2004-07-24 10:01:00	2004-07-24 10:16:00	2004-07-27 05:08:00	2004-07-27 05:32:00	NA	NA	NA	NA	TWISPR	WELH	2003-05-07 10:50:00	3	2	H	2003	130	DMM03127.WR	17020005	843.066.018	2003-05-07 09:52:00	2003-05-07	2003-05-07	5
1118	2004	2004_218	3D9.1BF17875F3	218	NA	NA	245	NA	NA	NA	NA	NA	2004-08-05 12:15:00	2004-08-05 12:59:00	NA	NA	2004-09-01 15:55:00	2004-09-01 16:05:00	NA	NA	NA	NA	NA	NA	NA	NA	NA	NA	NA	NA	NA	NA	NA	NA	RINH	RINH	2003-04-16 12:00:00	3	2	H	2003	119	DMM02316.R3A	17020016	567	2002-11-12 08:00:00	2003-04-16	2002-11-12	11
1119	2004	2004_224	3D9.1BF185A51D	224	NA	NA	NA	NA	NA	NA	NA	NA	2004-08-11 07:34:00	2004-08-12 06:36:00	NA	NA	NA	NA	NA	NA	NA	NA	NA	NA	NA	NA	NA	NA	NA	NA	NA	NA	NA	NA	RINH	RINH	2003-04-16 12:00:00	3	2	H	2003	116	DMM02318.R3A	17020016	567	2002-11-14 07:58:00	2003-04-16	2002-11-14	11
1120	2004	2004_218	3D9.1BF145CE16	218	NA	NA	NA	NA	NA	NA	NA	NA	2004-08-05 08:20:00	2004-08-05 09:16:00	NA	NA	NA	NA	NA	NA	NA	NA	NA	NA	NA	NA	NA	NA	NA	NA	NA	NA	NA	NA	RINH	RINH	2003-04-16 12:00:00	3	2	H	2003	138	DMM02315.R2A	17020016	567	2002-11-11 11:37:00	2003-04-16	2002-11-11	11
1121	2004	2004_218	3D9.1BF177ECE0	218	NA	NA	246	NA	NA	NA	NA	NA	2004-08-05 09:26:00	2004-08-05 10:19:00	NA	NA	2004-09-02 07:46:00	2004-09-02 09:24:00	NA	NA	NA	NA	NA	NA	NA	NA	NA	NA	NA	NA	NA	NA	NA	NA	RINH	RINH	2003-04-16 12:00:00	3	2	H	2003	144	DMM02315.R3A	17020016	567	2002-11-11 11:36:00	2003-04-16	2002-11-11	11
1122	2004	2004_227	3D9.1BF1786E6F	227	NA	NA	NA	NA	NA	NA	NA	NA	2004-08-14 13:49:00	2004-08-14 14:02:00	NA	NA	NA	NA	NA	NA	NA	NA	NA	NA	NA	NA	NA	NA	NA	NA	NA	NA	NA	NA	RINH	RINH	2003-04-16 12:00:00	3	2	H	2003	125	DMM02319.R2A	17020016	567	2002-11-15 07:47:00	2003-04-16	2002-11-15	11
1123	2004	2004_218	3D9.1BF180489E	218	NA	NA	NA	NA	NA	NA	NA	NA	2004-08-05 19:37:00	2004-08-05 19:47:00	NA	NA	NA	NA	NA	NA	NA	NA	NA	NA	NA	NA	NA	NA	NA	NA	NA	NA	NA	NA	RINH	RINH	2003-04-16 12:00:00	3	2	H	2003	117	DMM02319.R2A	17020016	567	2002-11-15 07:47:00	2003-04-16	2002-11-15	11
1124	2004	2004_247	3D9.1BF18744DD	247	NA	NA	253	NA	NA	NA	NA	NA	2004-09-03 06:32:00	2004-09-03 06:44:00	NA	NA	2004-09-09 06:34:00	2004-09-09 07:55:00	NA	NA	NA	NA	NA	NA	NA	NA	NA	NA	NA	NA	NA	NA	NA	NA	RINH	RINH	2003-04-16 12:00:00	3	2	H	2003	106	DMM02316.R1A	17020016	567	2002-11-12 07:50:00	2003-04-16	2002-11-12	11
1125	2004	2004_227	3D9.1BF185892C	227	NA	NA	270	NA	NA	NA	277	NA	2004-08-14 14:42:00	2004-08-14 14:50:00	NA	NA	2004-09-26 07:14:00	2004-09-26 07:31:00	NA	NA	NA	NA	NA	NA	NA	NA	2004-10-03 15:25:00	2004-10-03 15:25:00	NA	NA	NA	NA	NA	NA	NASONC	CHEL	2003-04-15 12:00:00	3	2	H	2003	91	DMM02280.C1A	17020005	754.089	2002-10-07 07:33:00	2003-04-15	2002-10-07	10
1126	2004	2004_228	3D9.1BF14FA21E	228	NA	NA	260	NA	NA	NA	NA	NA	2004-08-15 08:46:00	2004-08-15 09:49:00	NA	NA	2004-09-16 06:26:00	2004-09-16 08:05:00	NA	NA	NA	NA	NA	NA	NA	NA	NA	NA	NA	NA	NA	NA	NA	NA	RINH	RINH	2003-04-16 12:00:00	3	2	H	2003	129	DMM02320.R1A	17020016	567	2002-11-16 08:02:00	2003-04-16	2002-11-16	11
1127	2004	2004_228	3D9.1BF15AE727	228	NA	NA	254	266	NA	263	260	NA	2004-08-15 07:48:00	2004-08-15 08:37:00	NA	NA	2004-09-10 11:55:00	2004-09-10 13:05:00	NA	NA	NA	NA	NA	NA	NA	NA	2004-09-16 16:16:00	2004-09-16 16:26:00	2004-09-19 01:56:00	2004-09-19 02:01:00	NA	NA	2004-09-22 11:09:00	2004-09-22 11:10:00	CHIWAR	EBNK	2003-04-28 16:15:00	3	2	H	2003	NA	DMM03118.X11	17020010	754.077.013	2003-04-28 13:23:00	2003-04-28	2003-04-28	4
1128	2004	2004_218	3D9.1BF1775E99	218	NA	NA	249	NA	NA	NA	NA	NA	2004-08-05 06:22:00	2004-08-05 06:22:00	NA	NA	2004-09-05 21:49:00	2004-09-06 00:17:00	NA	NA	NA	NA	NA	NA	NA	NA	NA	NA	NA	NA	NA	NA	NA	NA	RINH	RINH	2003-04-16 12:00:00	3	2	H	2003	110	DMM02320.R1A	17020016	567	2002-11-16 08:02:00	2003-04-16	2002-11-16	11
1129	2004	2004_218	3D9.1BF186777C	218	NA	NA	245	NA	NA	NA	NA	NA	2004-08-05 09:13:00	2004-08-05 09:43:00	NA	NA	2004-09-01 04:10:00	2004-09-01 06:10:00	NA	NA	NA	NA	NA	NA	NA	NA	NA	NA	NA	NA	NA	NA	NA	NA	RINH	RINH	2003-04-16 12:00:00	3	2	H	2003	105	DMM02318.R3A	17020016	567	2002-11-14 07:58:00	2003-04-16	2002-11-14	11
1130	2004	2004_218	3D9.1BF15C59FD	218	NA	NA	251	264	NA	261	256	NA	2004-08-05 07:17:00	2004-08-05 08:07:00	NA	NA	2004-09-07 15:58:00	2004-09-07 16:11:00	NA	NA	NA	NA	NA	NA	NA	NA	2004-09-12 16:04:00	2004-09-12 16:08:00	2004-09-17 05:14:00	2004-09-17 05:16:00	NA	NA	2004-09-20 13:02:00	2004-09-20 13:02:00	TWISPR	WELH	2003-05-01 16:00:00	3	2	H	2003	120	DMM03121.WR4	17020005	843.066.018	2003-05-01 14:07:00	2003-05-01	2003-05-01	5
1131	2004	2004_200	3D9.1BF1624D32	200	NA	NA	227	243	NA	240	233	NA	2004-07-18 06:02:00	2004-07-18 06:02:00	NA	NA	2004-08-14 05:05:00	2004-08-14 06:17:00	NA	NA	NA	NA	NA	NA	NA	NA	2004-08-20 08:48:00	2004-08-20 08:52:00	2004-08-27 16:15:00	2004-08-27 16:17:00	NA	NA	2004-08-30 20:50:00	2004-08-30 20:50:00	METHR	WELH	2003-04-30 10:20:00	3	2	H	2003	87	DMM03120.WR	17020005	843.104	2003-04-30 09:21:00	2003-04-30	2003-04-30	4
1132	2004	2004_211	3D9.1BF1786871	211	NA	NA	NA	NA	NA	NA	NA	NA	2004-07-29 16:45:00	2004-07-29 17:55:00	NA	NA	NA	NA	NA	NA	NA	NA	NA	NA	NA	NA	NA	NA	NA	NA	NA	NA	NA	NA	RINH	RINH	2003-04-16 12:00:00	3	2	H	2003	114	DMM02317.R1A	17020016	567	2002-11-13 07:34:00	2003-04-16	2002-11-13	11
1133	2004	2004_218	3D9.1BF1801147	218	NA	NA	223	NA	NA	NA	228	NA	2004-08-05 06:27:00	2004-08-05 06:41:00	NA	NA	2004-08-10 20:19:00	2004-08-11 05:44:00	NA	NA	NA	NA	NA	NA	NA	NA	2004-08-15 14:59:00	2004-08-15 15:02:00	NA	NA	NA	NA	NA	NA	CHIWAR	EBNK	2003-04-28 16:15:00	3	2	H	2003	NA	DMM03118.X11	17020010	754.077.013	2003-04-28 13:23:00	2003-04-28	2003-04-28	4
1134	2004	2004_237	3D9.1BF17F829E	237	NA	NA	NA	NA	NA	NA	NA	NA	2004-08-24 10:00:00	2004-08-24 10:20:00	NA	NA	NA	NA	NA	NA	NA	NA	NA	NA	NA	NA	NA	NA	NA	NA	NA	NA	NA	NA	CHIWAR	EBNK	2003-04-28 11:30:00	3	2	H	2003	NA	DMM03118.X08	17020010	754.077.013	2003-04-28 09:15:00	2003-04-28	2003-04-28	4
1135	2004	2004_228	3D9.1BF17687A4	228	NA	NA	250	NA	NA	NA	NA	NA	2004-08-15 17:42:00	2004-08-15 17:50:00	NA	NA	2004-09-06 07:10:00	2004-09-06 08:22:00	NA	NA	NA	NA	NA	NA	NA	NA	NA	NA	NA	NA	NA	NA	NA	NA	RINH	RINH	2003-04-16 12:00:00	3	2	H	2003	132	DMM02316.R2A	17020016	567	2002-11-12 07:58:00	2003-04-16	2002-11-12	11
1136	2004	2004_218	3D9.1BF15004AE	218	NA	NA	NA	NA	NA	NA	NA	NA	2004-08-05 15:24:00	2004-08-05 16:15:00	NA	NA	NA	NA	NA	NA	NA	NA	NA	NA	NA	NA	NA	NA	NA	NA	NA	NA	NA	NA	METHR	WELH	2003-04-24 15:00:00	3	2	H	2003	96	DMM03114.WR	17020005	843.104	2003-04-24 13:46:00	2003-04-24	2003-04-24	4
1137	2004	2004_215	3D9.1BF1771E48	215	NA	NA	NA	NA	NA	NA	NA	NA	2004-08-02 17:38:00	2004-08-02 18:42:00	NA	NA	NA	NA	NA	NA	NA	NA	NA	NA	NA	NA	NA	NA	NA	NA	NA	NA	NA	NA	RINH	RINH	2003-04-16 12:00:00	3	2	H	2003	100	DMM02316.R1A	17020016	567	2002-11-12 07:50:00	2003-04-16	2002-11-12	11
1138	2004	2004_247	3D9.1BF130B87B	247	290	283	278	NA	NA	NA	NA	NA	2004-09-03 14:37:00	2004-09-03 15:44:00	NA	NA	2004-10-04 12:04:00	2004-10-04 12:24:00	2004-10-09 14:17:00	2004-10-09 14:18:00	NA	NA	NA	NA	2004-10-16 09:25:00	2004-10-16 10:47:00	NA	NA	NA	NA	NA	NA	NA	NA	CFCTRP	CFCTRP	2002-04-21 20:20:00	3	2	W	2002	192	JJL02111.CFT	17060303	522.224.120.037.113.003	2002-04-21 09:23:00	2002-04-21	2002-04-21	4
1139	2004	2004_247	3D9.1BF185E2E2	247	NA	NA	254	NA	NA	NA	NA	NA	2004-09-03 10:13:00	2004-09-03 11:15:00	NA	NA	2004-09-10 07:07:00	2004-09-10 08:25:00	NA	NA	NA	NA	NA	NA	NA	NA	NA	NA	NA	NA	NA	NA	NA	NA	RINH	RINH	2003-04-16 12:00:00	3	2	H	2003	124	DMM02318.R3A	17020016	567	2002-11-14 07:58:00	2003-04-16	2002-11-14	11
1140	2004	2004_225	3D9.1BF171DEF0	225	NA	NA	247	NA	NA	NA	NA	NA	2004-08-12 10:45:00	2004-08-12 10:57:00	NA	NA	2004-09-03 04:46:00	2004-09-03 06:28:00	NA	NA	NA	NA	NA	NA	NA	NA	NA	NA	NA	NA	NA	NA	NA	NA	RINH	RINH	2003-04-16 12:00:00	3	2	H	2003	147	DMM02317.R2A	17020016	567	2002-11-13 07:41:00	2003-04-16	2002-11-13	11
1141	2004	2004_218	3D9.1BF161AEAE	218	NA	NA	247	NA	NA	NA	259	NA	2004-08-05 16:36:00	2004-08-05 16:55:00	NA	NA	2004-09-03 08:53:00	2004-09-03 10:21:00	NA	NA	NA	NA	NA	NA	NA	NA	2004-09-15 08:20:00	2004-09-15 08:33:00	NA	NA	NA	NA	NA	NA	RINH	RINH	2003-04-16 12:00:00	3	2	H	2003	126	DMM02317.R1A	17020016	567	2002-11-13 07:34:00	2003-04-16	2002-11-13	11
1142	2004	2004_218	3D9.1BF1602501	218	NA	NA	228	248	NA	NA	235	NA	2004-08-05 15:57:00	2004-08-05 17:30:00	NA	NA	2004-08-15 16:51:00	2004-08-15 17:07:00	NA	NA	NA	NA	NA	NA	NA	NA	2004-08-22 15:31:00	2004-08-22 15:35:00	NA	NA	NA	NA	2004-09-04 17:59:00	2004-09-04 17:59:00	TWISPR	WELH	2003-05-06 16:55:00	3	2	H	2003	102	DMM03126.WR4	17020005	843.066.018	2003-05-06 14:57:00	2003-05-06	2003-05-06	5
1143	2004	2004_245	3D9.1BF177355C	245	NA	NA	263	NA	NA	NA	NA	NA	2004-09-01 10:32:00	2004-09-01 10:32:00	NA	NA	2004-09-19 15:21:00	2004-09-19 16:37:00	NA	NA	NA	NA	NA	NA	NA	NA	NA	NA	NA	NA	NA	NA	NA	NA	RINH	RINH	2003-04-16 12:00:00	3	2	H	2003	147	DMM02316.R2A	17020016	567	2002-11-12 07:58:00	2003-04-16	2002-11-12	11
1144	2004	2004_222	3D9.1BF177558C	222	NA	NA	252	NA	NA	NA	NA	NA	2004-08-09 12:44:00	2004-08-09 12:54:00	NA	NA	2004-09-08 09:14:00	2004-09-08 11:06:00	NA	NA	NA	NA	NA	NA	NA	NA	NA	NA	NA	NA	NA	NA	NA	NA	RINH	RINH	2003-04-16 12:00:00	3	2	H	2003	138	DMM02316.R2A	17020016	567	2002-11-12 07:58:00	2003-04-16	2002-11-12	11
1145	2004	2004_217	3D9.1BF186AC60	217	NA	NA	240	NA	NA	NA	NA	NA	2004-08-04 18:00:00	2004-08-04 18:27:00	NA	NA	2004-08-27 01:01:00	2004-08-27 04:51:00	NA	NA	NA	NA	NA	NA	NA	NA	NA	NA	NA	NA	NA	NA	NA	NA	RINH	RINH	2003-04-16 12:00:00	3	2	H	2003	121	DMM02318.R2A	17020016	567	2002-11-14 07:56:00	2003-04-16	2002-11-14	11
1146	2004	2004_248	3D9.1BF1852A78	248	NA	NA	NA	NA	NA	NA	NA	NA	2004-09-04 06:37:00	2004-09-04 07:27:00	NA	NA	NA	NA	NA	NA	NA	NA	NA	NA	NA	NA	NA	NA	NA	NA	NA	NA	NA	NA	RINH	RINH	2003-04-16 12:00:00	3	2	H	2003	114	DMM02318.R1A	17020016	567	2002-11-14 07:55:00	2003-04-16	2002-11-14	11
1147	2004	2004_218	3D9.1BF177376F	218	NA	NA	248	NA	NA	NA	NA	NA	2004-08-05 11:08:00	2004-08-05 11:11:00	NA	NA	2004-09-04 15:35:00	2004-09-04 17:10:00	NA	NA	NA	NA	NA	NA	NA	NA	NA	NA	NA	NA	NA	NA	NA	NA	RINH	RINH	2003-04-16 12:00:00	3	2	H	2003	104	DMM02317.R2A	17020016	567	2002-11-13 07:41:00	2003-04-16	2002-11-13	11
1148	2004	2004_218	3D9.1BF1773941	218	NA	NA	247	NA	NA	NA	NA	NA	2004-08-05 13:17:00	2004-08-05 13:19:00	NA	NA	2004-09-03 06:43:00	2004-09-03 08:17:00	NA	NA	NA	NA	NA	NA	NA	NA	NA	NA	NA	NA	NA	NA	NA	NA	RINH	RINH	2003-04-16 12:00:00	3	2	H	2003	104	DMM02317.R2A	17020016	567	2002-11-13 07:41:00	2003-04-16	2002-11-13	11
1149	2004	2004_218	3D9.1BF177A4FC	218	NA	NA	223	NA	NA	285	241	NA	2004-08-05 07:53:00	2004-08-05 08:01:00	NA	NA	2004-08-10 10:40:00	2004-08-10 12:18:00	NA	NA	NA	NA	NA	NA	NA	NA	2004-08-28 16:18:00	2004-08-28 16:20:00	2004-10-11 11:04:00	2004-10-11 11:04:00	NA	NA	NA	NA	RINH	RINH	2003-04-16 12:00:00	3	2	H	2003	117	DMM02319.R2A	17020016	567	2002-11-15 07:47:00	2003-04-16	2002-11-15	11
1150	2004	2004_218	3D9.1BF1778B76	218	NA	NA	250	NA	NA	NA	281	NA	2004-08-05 21:56:00	2004-08-05 21:57:00	NA	NA	2004-09-06 13:17:00	2004-09-06 14:20:00	NA	NA	NA	NA	NA	NA	NA	NA	2004-10-07 12:37:00	2004-10-07 13:06:00	NA	NA	NA	NA	NA	NA	RINH	RINH	2003-04-16 12:00:00	3	2	H	2003	128	DMM02317.R2A	17020016	567	2002-11-13 07:41:00	2003-04-16	2002-11-13	11
1151	2004	2004_212	3D9.1BF15EB791	212	NA	NA	223	NA	NA	234	230	NA	2004-07-30 10:10:00	2004-07-30 10:22:00	NA	NA	2004-08-10 10:23:00	2004-08-10 11:54:00	NA	NA	NA	NA	NA	NA	NA	NA	2004-08-17 18:02:00	2004-08-17 18:02:00	2004-08-21 13:35:00	2004-08-22 15:46:00	NA	NA	NA	NA	TWISPR	WELH	2003-05-01 16:00:00	3	2	H	2003	101	DMM03121.WR4	17020005	843.066.018	2003-05-01 14:07:00	2003-05-01	2003-05-01	5
1152	2004	2004_245	3D9.1BF178462A	245	NA	NA	256	NA	NA	NA	NA	NA	2004-09-01 08:14:00	2004-09-01 12:03:00	NA	NA	2004-09-12 13:22:00	2004-09-12 14:37:00	NA	NA	NA	NA	NA	NA	NA	NA	NA	NA	NA	NA	NA	NA	NA	NA	RINH	RINH	2003-04-16 12:00:00	3	2	H	2003	123	DMM02315.R1A	17020016	567	2002-11-11 11:42:00	2003-04-16	2002-11-11	11
1153	2004	2004_217	3D9.1BF1865BB3	217	NA	NA	NA	NA	NA	NA	NA	NA	2004-08-04 07:50:00	2004-08-04 08:02:00	NA	NA	NA	NA	NA	NA	NA	NA	NA	NA	NA	NA	NA	NA	NA	NA	NA	NA	NA	NA	RINH	RINH	2003-04-16 12:00:00	3	2	H	2003	124	DMM02319.R1A	17020016	567	2002-11-15 07:46:00	2003-04-16	2002-11-15	11
1154	2004	2004_217	3D9.1BF1623200	217	NA	NA	243	258	NA	253	NA	NA	2004-08-04 09:02:00	2004-08-04 09:14:00	NA	NA	2004-08-30 13:57:00	2004-08-30 14:19:00	NA	NA	NA	NA	NA	NA	NA	NA	NA	NA	2004-09-09 17:02:00	2004-09-09 17:17:00	NA	NA	2004-09-14 14:32:00	2004-09-14 14:32:00	TWISPR	WELH	2003-05-07 10:50:00	3	2	H	2003	116	DMM03127.WR	17020005	843.066.018	2003-05-07 09:52:00	2003-05-07	2003-05-07	5
1155	2004	2004_217	3D9.1BF162F240	217	NA	NA	225	253	NA	238	235	NA	2004-08-04 07:43:00	2004-08-04 07:54:00	NA	NA	2004-08-12 06:29:00	2004-08-12 07:59:00	NA	NA	NA	NA	NA	NA	NA	NA	2004-08-22 11:26:00	2004-08-22 11:33:00	2004-08-25 08:35:00	2004-08-25 08:35:00	NA	NA	2004-09-09 12:45:00	2004-09-09 12:48:00	CHEWUR	WELH	2003-05-05 10:25:00	3	2	H	2003	96	DMM03125.WR	17020005	843.080.026	2003-05-05 09:25:00	2003-05-05	2003-05-05	5
1156	2004	2004_217	3D9.1BF15EDBB6	217	NA	NA	NA	NA	NA	NA	NA	NA	2004-08-04 11:51:00	2004-08-04 12:49:00	NA	NA	NA	NA	NA	NA	NA	NA	NA	NA	NA	NA	NA	NA	NA	NA	NA	NA	NA	NA	TWISPR	WELH	2003-05-02 10:40:00	3	2	H	2003	102	DMM03122.WR	17020005	843.066.018	2003-05-02 09:19:00	2003-05-02	2003-05-02	5
1157	2004	2004_248	3D9.1BF1778D4E	248	NA	NA	253	NA	NA	NA	NA	NA	2004-09-04 08:33:00	2004-09-04 09:05:00	NA	NA	2004-09-09 15:26:00	2004-09-09 16:47:00	NA	NA	NA	NA	NA	NA	NA	NA	NA	NA	NA	NA	NA	NA	NA	NA	RINH	RINH	2003-04-16 12:00:00	3	2	H	2003	134	DMM02316.R2A	17020016	567	2002-11-12 07:58:00	2003-04-16	2002-11-12	11
1158	2004	2004_283	3D9.1BF17EEC36	283	NA	NA	NA	NA	NA	NA	NA	NA	2004-10-09 07:13:00	2004-10-09 07:26:00	NA	NA	NA	NA	NA	NA	NA	NA	NA	NA	NA	NA	NA	NA	NA	NA	NA	NA	NA	NA	CHIWAR	EBNK	2003-04-30 12:00:00	3	2	H	2003	118	DMM02287.E1A	17020010	754.077	2002-10-14 06:31:00	2003-04-30	2002-10-14	10
1159	2004	2004_222	3D9.1BF16F2F53	222	NA	NA	242	260	NA	253	250	NA	2004-08-09 07:12:00	2004-08-09 07:23:00	NA	NA	2004-08-29 17:38:00	2004-08-30 05:08:00	NA	NA	NA	NA	NA	NA	NA	NA	2004-09-06 13:06:00	2004-09-06 13:09:00	2004-09-09 07:46:00	2004-09-09 07:47:00	NA	NA	2004-09-16 11:56:00	2004-09-16 11:57:00	METHR	WELH	2003-05-02 14:40:00	3	2	H	2003	103	DMM03122.WR3	17020005	843.104	2003-05-02 13:38:00	2003-05-02	2003-05-02	5
1160	2004	2004_248	3D9.1BF17784AB	248	NA	NA	NA	NA	NA	NA	NA	NA	2004-09-04 11:13:00	2004-09-04 11:21:00	NA	NA	NA	NA	NA	NA	NA	NA	NA	NA	NA	NA	NA	NA	NA	NA	NA	NA	NA	NA	RINH	RINH	2003-04-16 12:00:00	3	2	H	2003	134	DMM02315.R2A	17020016	567	2002-11-11 11:37:00	2003-04-16	2002-11-11	11
1161	2004	2004_248	3D9.1BF185DBDC	248	NA	NA	256	NA	NA	NA	NA	NA	2004-09-04 04:30:00	2004-09-04 04:48:00	NA	NA	2004-09-12 13:51:00	2004-09-12 15:37:00	NA	NA	NA	NA	NA	NA	NA	NA	NA	NA	NA	NA	NA	NA	NA	NA	RINH	RINH	2003-04-16 12:00:00	3	2	H	2003	128	DMM02318.R3A	17020016	567	2002-11-14 07:58:00	2003-04-16	2002-11-14	11
1162	2004	2004_284	3D9.1BF177D920	284	NA	NA	291	NA	NA	NA	NA	NA	2004-10-10 10:56:00	2004-10-10 11:29:00	NA	NA	2004-10-17 06:50:00	2004-10-17 07:55:00	NA	NA	NA	NA	NA	NA	NA	NA	NA	NA	NA	NA	NA	NA	NA	NA	RINH	RINH	2003-04-16 12:00:00	3	2	H	2003	93	DMM02315.R1A	17020016	567	2002-11-11 11:42:00	2003-04-16	2002-11-11	11
1163	2004	2004_218	3D9.1BF15BDB5D	218	NA	NA	255	272	NA	268	263	NA	2004-08-05 11:03:00	2004-08-05 11:12:00	NA	NA	2004-09-11 12:37:00	2004-09-11 13:59:00	NA	NA	NA	NA	NA	NA	NA	NA	2004-09-19 11:29:00	2004-09-19 11:36:00	2004-09-24 07:21:00	2004-09-24 07:25:00	NA	NA	2004-09-28 17:41:00	2004-09-28 17:44:00	OKANR	WELH	2003-05-08 13:00:00	3	2	H	2003	96	DMM03128.WR2	17020005	858.098	2003-05-08 11:22:00	2003-05-08	2003-05-08	5
1164	2004	2004_217	3D9.1BF1773838	217	NA	NA	265	NA	NA	NA	NA	NA	2004-08-04 15:16:00	2004-08-04 15:46:00	NA	NA	2004-09-21 09:45:00	2004-09-21 14:22:00	NA	NA	NA	NA	NA	NA	NA	NA	NA	NA	NA	NA	NA	NA	NA	NA	RINH	RINH	2003-04-16 12:00:00	3	2	H	2003	133	DMM02320.R2A	17020016	567	2002-11-16 07:59:00	2003-04-16	2002-11-16	11
1165	2004	2004_217	3D9.1BF186994C	217	NA	NA	250	NA	NA	NA	NA	NA	2004-08-04 13:48:00	2004-08-04 14:22:00	NA	NA	2004-09-06 15:18:00	2004-09-06 16:22:00	NA	NA	NA	NA	NA	NA	NA	NA	NA	NA	NA	NA	NA	NA	NA	NA	RINH	RINH	2003-04-16 12:00:00	3	2	H	2003	133	DMM02318.R2A	17020016	567	2002-11-14 07:56:00	2003-04-16	2002-11-14	11
1166	2004	2004_217	3D9.1BF15B8412	217	NA	NA	251	260	NA	257	255	NA	2004-08-04 10:40:00	2004-08-04 11:45:00	NA	NA	2004-09-07 00:08:00	2004-09-07 06:34:00	NA	NA	NA	NA	NA	NA	NA	NA	2004-09-11 13:23:00	2004-09-11 13:27:00	2004-09-13 14:44:00	2004-09-13 15:14:00	NA	NA	2004-09-16 03:41:00	2004-09-16 04:30:00	TWISPR	WELH	2003-05-01 16:00:00	3	2	H	2003	108	DMM03121.WR4	17020005	843.066.018	2003-05-01 14:07:00	2003-05-01	2003-05-01	5
1167	2004	2004_217	3D9.1BF17E9D67	217	NA	NA	NA	NA	NA	NA	NA	NA	2004-08-04 05:41:00	2004-08-04 05:52:00	NA	NA	NA	NA	NA	NA	NA	NA	NA	NA	NA	NA	NA	NA	NA	NA	NA	NA	NA	NA	CHIWAR	EBNK	2003-04-30 12:00:00	3	2	H	2003	98	DMM02283.E2A	17020010	754.077	2002-10-10 07:53:00	2003-04-30	2002-10-10	10
1168	2004	2004_217	3D9.1BF1863701	217	NA	NA	255	NA	NA	NA	NA	NA	2004-08-04 16:31:00	2004-08-04 17:24:00	NA	NA	2004-09-11 12:56:00	2004-09-11 14:05:00	NA	NA	NA	NA	NA	NA	NA	NA	NA	NA	NA	NA	NA	NA	NA	NA	RINH	RINH	2003-04-16 12:00:00	3	2	H	2003	125	DMM02320.R2A	17020016	567	2002-11-16 07:59:00	2003-04-16	2002-11-16	11
1169	2004	2004_217	3D9.1BF176D991	217	NA	NA	NA	NA	NA	NA	NA	NA	2004-08-04 06:16:00	2004-08-04 07:19:00	NA	NA	NA	NA	NA	NA	NA	NA	NA	NA	NA	NA	NA	NA	NA	NA	NA	NA	NA	NA	RINH	RINH	2003-04-16 12:00:00	3	2	H	2003	127	DMM02316.R3A	17020016	567	2002-11-12 08:00:00	2003-04-16	2002-11-12	11
1170	2004	2004_217	3D9.1BF171F3A8	217	NA	NA	223	255	NA	NA	246	NA	2004-08-04 07:48:00	2004-08-04 08:51:00	NA	NA	2004-08-10 05:36:00	2004-08-10 08:32:00	NA	NA	NA	NA	NA	NA	NA	NA	2004-09-02 16:15:00	2004-09-02 16:28:00	NA	NA	NA	NA	2004-09-11 16:02:00	2004-09-11 16:04:00	CHEWUR	WELH	2003-05-07 13:30:00	3	2	H	2003	106	DMM03127.WR4	17020005	843.080.026	2003-05-07 12:03:00	2003-05-07	2003-05-07	5
1171	2004	2004_192	3D9.1BF17FB47C	192	NA	NA	199	253	NA	NA	208	NA	2004-07-10 18:15:00	2004-07-10 19:17:00	NA	NA	2004-07-17 10:17:00	2004-07-17 10:29:00	NA	NA	NA	NA	NA	NA	NA	NA	2004-07-26 12:59:00	2004-07-26 13:03:00	NA	NA	NA	NA	2004-09-09 19:41:00	2004-09-09 19:42:00	NASONC	EBNK	2003-04-30 16:00:00	3	2	H	2003	NA	DMM03120.X09	17020010	754.089.012	2003-04-30 13:55:00	2003-04-30	2003-04-30	4
1172	2004	2004_217	3D9.1BF16812B0	217	261	256	255	NA	NA	NA	NA	NA	2004-08-04 15:16:00	2004-08-04 15:28:00	NA	NA	2004-09-11 05:59:00	2004-09-11 07:31:00	2004-09-12 16:06:00	2004-09-12 16:08:00	NA	NA	NA	NA	2004-09-17 12:29:00	2004-09-17 13:55:00	NA	NA	NA	NA	NA	NA	NA	NA	IMNTRP	IMNTRP	2002-04-17 06:53:00	3	2	W	2002	212	JAH02106.NT1	17060102	522.308.007	2002-04-16 22:43:00	2002-04-17	2002-04-16	4
1173	2004	2004_217	3D9.1BF177E36B	217	NA	NA	NA	NA	NA	NA	NA	NA	2004-08-04 11:10:00	2004-08-04 12:05:00	NA	NA	NA	NA	NA	NA	NA	NA	NA	NA	NA	NA	NA	NA	NA	NA	NA	NA	NA	NA	RINH	RINH	2003-04-16 12:00:00	3	2	H	2003	136	DMM02316.R3A	17020016	567	2002-11-12 08:00:00	2003-04-16	2002-11-12	11
1174	2004	2004_217	3D9.1BF1726E6E	217	NA	NA	NA	NA	NA	NA	NA	NA	2004-08-04 11:04:00	2004-08-04 11:58:00	NA	NA	NA	NA	NA	NA	NA	NA	NA	NA	NA	NA	NA	NA	NA	NA	NA	NA	NA	NA	TWIS2P	WELH	2003-05-12 12:00:00	3	2	H	2003	100	DMM03132.ARM	17020005	843.066.002	2003-05-12 08:21:00	2003-05-12	2003-05-12	5
1175	2004	2004_217	3D9.1BF145E0D8	217	NA	NA	NA	NA	NA	NA	NA	NA	2004-08-04 10:46:00	2004-08-04 11:01:00	NA	NA	NA	NA	NA	NA	NA	NA	NA	NA	NA	NA	NA	NA	NA	NA	NA	NA	NA	NA	RINH	RINH	2003-04-16 12:00:00	3	2	H	2003	127	DMM02315.R2A	17020016	567	2002-11-11 11:37:00	2003-04-16	2002-11-11	11
1176	2004	2004_217	3D9.1BF163A6DC	217	NA	NA	244	258	NA	NA	250	NA	2004-08-04 14:44:00	2004-08-04 15:44:00	NA	NA	2004-08-31 05:42:00	2004-08-31 05:57:00	NA	NA	NA	NA	NA	NA	NA	NA	2004-09-06 09:19:00	2004-09-06 09:19:00	NA	NA	NA	NA	2004-09-14 18:10:00	2004-09-14 18:10:00	SIMILR	WELH	2003-05-14 12:00:00	3	2	H	2003	124	DMM03135.WR	17020005	858.119.003	2003-05-15 09:54:00	2003-05-14	2003-05-14	5
[truncated: 43,072 more rows]
[truncated: 208 more columns]
