# Supplementary material for: Environmentally triggered shifts in steelhead migration behavior and consequences for survival in the mid-Columbia River
Source: PLoS One. 2021 May 10;16(5):e0250831. doi: 10.1371/journal.pone.0250831 (PMC8109777; doi:10.1371/journal.pone.0250831)
Supplement: S2 Data — (ZIP) [file pone.0250831.s009.zip]

Archive with 1 entries (1 files):
- Dam_Environmental_Data.csv
