# Supplementary material for: Environmentally triggered shifts in steelhead migration behavior and consequences for survival in the mid-Columbia River
Source: PLoS One. 2021 May 10;16(5):e0250831. doi: 10.1371/journal.pone.0250831 (PMC8109777; doi:10.1371/journal.pone.0250831)
Supplement: S2 Data — (ZIP) [file pone.0250831.s009.zip › Dam_Environmental_Data.csv]

year	jday	proj	month	day	temp	flow	gasp	spill	TempC	maxSpill	Spill	Flow	temp.tr	gasp.tr	temp1	spill1	flow1	gasp1	temp_avg	flow_avg	Tday	Fday	string	string1
2004	1	bo	1	1	5.038	138.879	98.348	0.7	NA	NA	NA	NA	NA	NA	5.038	0.7	138.879	98.348	5.496417948	149.3930833	-0.458417948	-10.51408333	NA	5.038
2004	1	go	1	1	NA	15.213	NA	0	NA	NA	NA	NA	NA	NA	NA	0	15.213	NA	4.594916667	22.12110185	NA	-6.908101852	NA	NA
2004	1	ih	1	1	4.663	15.075	98.122	0	NA	NA	NA	NA	4.604	98.148	4.663	0	15.075	98.122	4.497852941	23.7187037	0.165147059	-8.643703704	NA	4.663
2004	1	lg	1	1	4.367	15.663	100.188	0	NA	NA	NA	NA	4.288	100.458	4.367	0	15.663	100.188	3.944392157	23.90165741	0.422607843	-8.238657407	NA	4.367
2004	1	lm	1	1	NA	17.354	NA	0	NA	NA	NA	NA	NA	NA	NA	0	17.354	NA	4.79375	23.83175	NA	-6.47775	NA	NA
2004	1	mn	1	1	4.354	123.871	97.399	0	NA	NA	NA	NA	4.404	97.681	4.354	0	123.871	97.399	5.054955556	131.3134074	-0.700955556	-7.442407407	NA	4.354
2004	1	pr	1	1	4.654	93.558	96.965	0	NA	NA	NA	NA	NA	96.8	4.654	0	93.558	96.965	5.1608	96.38677778	-0.5068	-2.828777778	NA	4.654
2004	1	ri	1	1	NA	82.271	99.051	0	NA	NA	NA	NA	NA	97.559	NA	0	82.271	99.051	8.437375	87.43277778	NA	-5.161777778	NA	NA
2004	1	rr	1	1	NA	79.171	100.273	0	NA	NA	NA	NA	NA	99.316	NA	0	79.171	100.273	8.481875	81.9765	NA	-2.8055	NA	NA
2004	1	td	1	1	NA	128.113	NA	0	NA	NA	NA	NA	NA	NA	NA	0	128.113	NA	6.075	137.6061019	NA	-9.493101852	NA	NA
2004	1	we	1	1	NA	79.808	NA	0	NA	NA	NA	NA	NA	NA	NA	0	79.808	NA	5.69675	76.21272222	NA	3.595277778	NA	NA
2004	2	bo	1	2	4.942	122.45	96.917	0.779	NA	NA	NA	NA	NA	NA	4.942	0.779	122.45	96.917	5.393269522	149.4048981	-0.451269522	-26.95489815	NA	4.942
2004	2	go	1	2	NA	15.763	NA	0	NA	NA	NA	NA	NA	NA	NA	0	15.763	NA	4.4585	25.01725926	NA	-9.254259259	NA	NA
2004	2	ih	1	2	4.521	17.442	96.855	0	NA	NA	NA	NA	4.479	96.843	4.521	0	17.442	96.855	4.351911765	27.69585185	0.169088235	-10.25385185	NA	4.521
2004	2	lg	1	2	4.363	17.263	98.815	0	NA	NA	NA	NA	4.296	99.056	4.363	0	17.263	98.815	3.916539216	23.64801852	0.446460784	-6.385018519	NA	4.363
2004	2	lm	1	2	NA	17.442	NA	0	NA	NA	NA	NA	NA	NA	NA	0	17.442	NA	4.669666667	27.09685185	NA	-9.654851852	NA	NA
2004	2	mn	1	2	4.175	109.267	96.109	0	NA	NA	NA	NA	4.171	96.14	4.175	0	109.267	96.109	4.889288889	131.1041852	-0.714288889	-21.83718519	NA	4.175
2004	2	pr	1	2	4.321	99.013	95.878	0	NA	NA	NA	NA	NA	95.675	4.321	0	99.013	95.878	5.025090909	99.18911111	-0.704090909	-0.176111111	NA	4.321
2004	2	ri	1	2	NA	104.183	NA	0	NA	NA	NA	NA	NA	NA	NA	0	104.183	NA	8.289	104.3023889	NA	-0.119388889	NA	NA
2004	2	rr	1	2	NA	102.629	NA	0	NA	NA	NA	NA	NA	NA	NA	0	102.629	NA	8.34125	101.2999444	NA	1.329055556	NA	NA
2004	2	td	1	2	NA	115.875	NA	0	NA	NA	NA	NA	NA	NA	NA	0	115.875	NA	5.791666667	136.1029537	NA	-20.2279537	NA	NA
2004	2	we	1	2	NA	102.746	NA	0	NA	NA	NA	NA	NA	NA	NA	0	102.746	NA	5.5705	100.9037222	NA	1.842277778	NA	NA
2004	3	bo	1	3	4.838	135.388	96.55	0.792	NA	NA	NA	NA	NA	NA	4.838	0.792	135.388	96.55	5.251949811	156.7781667	-0.413949811	-21.39016667	NA	4.838
2004	3	go	1	3	NA	19.071	NA	0	NA	NA	NA	NA	NA	NA	NA	0	19.071	NA	4.321666667	24.90356481	NA	-5.832564815	NA	NA
2004	3	ih	1	3	4.354	20.196	96.058	0	NA	NA	NA	NA	4.304	95.853	4.354	0	20.196	96.058	4.299666667	27.0469537	0.054333333	-6.850953704	NA	4.354
2004	3	lg	1	3	4.283	18.117	98.021	0	NA	NA	NA	NA	4.238	98.224	4.283	0	18.117	98.021	3.864901961	24.79439815	0.418098039	-6.677398148	NA	4.283
2004	3	lm	1	3	NA	20.796	NA	0	NA	NA	NA	NA	NA	NA	NA	0	20.796	NA	4.441583333	26.8842037	NA	-6.088203704	NA	NA
2004	3	mn	1	3	3.883	129.233	95.569	0	NA	NA	NA	NA	3.958	95.498	3.883	0	129.233	95.569	4.744833333	140.0991019	-0.861833333	-10.86610185	NA	3.883
2004	3	pr	1	3	4.117	110.15	95.042	0	NA	NA	NA	NA	NA	94.863	4.117	0	110.15	95.042	4.888727273	113.8412222	-0.771727273	-3.691222222	NA	4.117
2004	3	ri	1	3	NA	102.408	NA	0	NA	NA	NA	NA	NA	NA	NA	0	102.408	NA	8.24075	112.6291667	NA	-10.22116667	NA	NA
2004	3	rr	1	3	NA	99.004	NA	0	NA	NA	NA	NA	NA	NA	NA	0	99.004	NA	8.19775	110.7702222	NA	-11.76622222	NA	NA
2004	3	td	1	3	NA	137.504	NA	0	NA	NA	NA	NA	NA	NA	NA	0	137.504	NA	5.558333333	146.7857315	NA	-9.281731481	NA	NA
2004	3	we	1	3	NA	98.358	NA	0	NA	NA	NA	NA	NA	NA	NA	0	98.358	NA	5.33025	109.14	NA	-10.782	NA	NA
2004	4	bo	1	4	4.304	160.425	95.589	0.821	NA	NA	NA	NA	NA	NA	4.304	0.821	160.425	95.589	5.13269998	159.6833426	-0.82869998	0.741657407	NA	4.304
2004	4	go	1	4	NA	19.567	NA	0	NA	NA	NA	NA	NA	NA	NA	0	19.567	NA	4.218416667	24.51418519	NA	-4.947185185	NA	NA
2004	4	ih	1	4	4.033	20.192	94.383	0	NA	NA	NA	NA	3.929	94.274	4.033	0	20.192	94.383	4.083676471	26.26413889	-0.050676471	-6.072138889	NA	4.033
2004	4	lg	1	4	4.083	18.854	96.14	0	NA	NA	NA	NA	4.033	96.39	4.083	0	18.854	96.14	3.769970588	25.32981481	0.313029412	-6.475814815	NA	4.083
2004	4	lm	1	4	NA	19.904	NA	0	NA	NA	NA	NA	NA	NA	NA	0	19.904	NA	4.25025	26.31272222	NA	-6.408722222	NA	NA
2004	4	mn	1	4	3.325	118.454	94.097	0	NA	NA	NA	NA	3.467	94.141	3.325	0	118.454	94.097	4.591791667	144.2481574	-1.266791667	-25.79415741	NA	3.325
2004	4	pr	1	4	3.574	100.042	93.767	0	NA	NA	NA	NA	NA	93.568	3.574	0	100.042	93.767	4.684454545	117.9002222	-1.110454545	-17.85822222	NA	3.574
2004	4	ri	1	4	NA	100.671	NA	0	NA	NA	NA	NA	NA	NA	NA	0	100.671	NA	8.064875	116.6378333	NA	-15.96683333	NA	NA
2004	4	rr	1	4	NA	101.442	NA	0	NA	NA	NA	NA	NA	NA	NA	0	101.442	NA	8.096625	113.2907222	NA	-11.84872222	NA	NA
2004	4	td	1	4	NA	126.796	NA	0	NA	NA	NA	NA	NA	NA	NA	0	126.796	NA	5.2625	148.0866852	NA	-21.29068519	NA	NA
2004	4	we	1	4	NA	105.538	NA	0	NA	NA	NA	NA	NA	NA	NA	0	105.538	NA	5.1855	112.8547222	NA	-7.316722222	NA	NA
2004	5	bo	1	5	3.446	171.85	95.572	0.713	NA	NA	NA	NA	NA	NA	3.446	0.713	171.85	95.572	4.999023454	157.4228704	-1.553023454	14.42712963	NA	3.446
2004	5	go	1	5	NA	23.888	NA	0	NA	NA	NA	NA	NA	NA	NA	0	23.888	NA	4.145666667	22.98880556	NA	0.899194444	NA	NA
2004	5	ih	1	5	3.525	24.713	93.195	0	NA	NA	NA	NA	3.563	93.411	3.525	0	24.713	93.195	4.022745098	23.66092593	-0.497745098	1.052074074	NA	3.525
2004	5	lg	1	5	3.613	23.317	94.919	0	NA	NA	NA	NA	3.642	95.112	3.613	0	23.317	94.919	3.651147059	24.21372222	-0.038147059	-0.896722222	NA	3.613
2004	5	lm	1	5	NA	25.754	NA	0	NA	NA	NA	NA	NA	NA	NA	0	25.754	NA	4.153666667	24.27121296	NA	1.482787037	NA	NA
2004	5	mn	1	5	3.075	164.55	93.144	0	NA	NA	NA	NA	3.163	93.38	3.075	0	164.55	93.144	4.486348958	147.5975	-1.411348958	16.9525	NA	3.075
2004	5	pr	1	5	3.088	137.717	92.815	0	NA	NA	NA	NA	NA	92.6	3.088	0	137.717	92.815	4.526	116.4063889	-1.438	21.31061111	NA	3.088
2004	5	ri	1	5	NA	147.958	NA	0	NA	NA	NA	NA	NA	NA	NA	0	147.958	NA	7.91875	115.0511111	NA	32.90688889	NA	NA
2004	5	rr	1	5	NA	146.383	NA	0	NA	NA	NA	NA	NA	NA	NA	0	146.383	NA	8.00925	112.2746111	NA	34.10838889	NA	NA
2004	5	td	1	5	NA	177.946	NA	0	NA	NA	NA	NA	NA	NA	NA	0	177.946	NA	4.916666667	147.1343056	NA	30.81169444	NA	NA
2004	5	we	1	5	NA	143.617	NA	0	NA	NA	NA	NA	NA	NA	NA	0	143.617	NA	4.99425	109.7311667	NA	33.88583333	NA	NA
2004	6	bo	1	6	2.846	166.788	96.505	0.721	NA	NA	NA	NA	NA	NA	2.846	0.721	166.788	96.505	4.942058633	157.8591759	-2.096058633	8.928824074	NA	2.846
2004	6	go	1	6	NA	30.892	NA	0	NA	NA	NA	NA	NA	NA	NA	0	30.892	NA	4.121083333	24.76942593	NA	6.122574074	NA	NA
2004	6	ih	1	6	3.054	32.333	94.067	0	NA	NA	NA	NA	3.188	94.146	3.054	0	32.333	94.067	3.890921569	26.55225926	-0.836921569	5.780740741	NA	3.054
2004	6	lg	1	6	3.204	31.563	96.187	0	NA	NA	NA	NA	3.254	96.218	3.204	0	31.563	96.187	3.521421569	26.03661111	-0.317421569	5.526388889	NA	3.204
2004	6	lm	1	6	NA	32.904	NA	0	NA	NA	NA	NA	NA	NA	NA	0	32.904	NA	4.17975	26.79433333	NA	6.109666667	NA	NA
2004	6	mn	1	6	2.575	164.967	94.253	0	NA	NA	NA	NA	2.708	94.498	2.575	0	164.967	94.253	4.484188889	144.2985926	-1.909188889	20.66840741	NA	2.575
2004	6	pr	1	6	2.883	139.579	93.865	8.829	NA	NA	NA	NA	NA	93.664	2.883	8.829	139.579	93.865	4.429090909	115.8238333	-1.546090909	23.75516667	NA	2.883
2004	6	ri	1	6	NA	139.629	NA	0	NA	NA	NA	NA	NA	NA	NA	0	139.629	NA	7.80875	114.7238333	NA	24.90516667	NA	NA
2004	6	rr	1	6	NA	139.708	NA	5.283	NA	NA	NA	NA	NA	NA	NA	5.283	139.708	NA	7.920875	111.5563333	NA	28.15166667	NA	NA
2004	6	td	1	6	NA	187.358	NA	0	NA	NA	NA	NA	NA	NA	NA	0	187.358	NA	4.795833333	149.9144074	NA	37.44359259	NA	NA
2004	6	we	1	6	NA	141.329	NA	7.879	NA	NA	NA	NA	NA	NA	NA	7.879	141.329	NA	4.92175	108.7960556	NA	32.53294444	NA	NA
2004	7	bo	1	7	2.546	182.554	96.17	0.679	NA	NA	NA	NA	NA	NA	2.546	0.679	182.554	96.17	4.860658922	158.7213333	-2.314658922	23.83266667	NA	2.546
2004	7	go	1	7	NA	27.592	NA	0	NA	NA	NA	NA	NA	NA	NA	0	27.592	NA	4.090666667	26.13543519	NA	1.456564815	NA	NA
2004	7	ih	1	7	2.817	24.879	94.688	0	NA	NA	NA	NA	2.896	94.808	2.817	0	24.879	94.688	3.889813725	27.56012963	-1.072813725	-2.68112963	NA	2.817
2004	7	lg	1	7	2.7	29.6	96.694	0.275	NA	NA	NA	NA	2.817	97.542	2.7	0.275	29.6	96.694	3.386421569	26.92034259	-0.686421569	2.679657407	NA	2.7
2004	7	lm	1	7	NA	26.817	NA	0	NA	NA	NA	NA	NA	NA	NA	0	26.817	NA	4.17225	27.89788889	NA	-1.080888889	NA	NA
2004	7	mn	1	7	1.963	170.117	94.69	0	NA	NA	NA	NA	1.992	94.886	1.963	0	170.117	94.69	4.455688889	144.2240648	-2.492688889	25.89293519	NA	1.963
2004	7	pr	1	7	2.642	147.992	94.525	0.325	NA	NA	NA	NA	NA	94.301	2.642	0.325	147.992	94.525	4.406	114.06	-1.764	33.932	NA	2.642
2004	7	ri	1	7	NA	130.917	NA	0	NA	NA	NA	NA	NA	NA	NA	0	130.917	NA	7.78075	112.2947778	NA	18.62222222	NA	NA
2004	7	rr	1	7	NA	127.642	NA	0.142	NA	NA	NA	NA	NA	NA	NA	0.142	127.642	NA	7.870875	109.5707778	NA	18.07122222	NA	NA
2004	7	td	1	7	NA	174.517	NA	0	NA	NA	NA	NA	NA	NA	NA	0	174.517	NA	4.6625	146.9958704	NA	27.52112963	NA	NA
2004	7	we	1	7	NA	120.821	NA	0	NA	NA	NA	NA	NA	NA	NA	0	120.821	NA	4.86475	107.0797222	NA	13.74127778	NA	NA
2004	8	bo	1	8	2.579	151.033	95.964	0.546	NA	NA	NA	NA	NA	NA	2.579	0.546	151.033	95.964	4.790532762	157.0690926	-2.211532762	-6.036092593	NA	2.579
2004	8	go	1	8	NA	21.383	NA	0	NA	NA	NA	NA	NA	NA	NA	0	21.383	NA	4.020166667	26.03644444	NA	-4.653444444	NA	NA
2004	8	ih	1	8	2.483	21.679	94	0	NA	NA	NA	NA	2.688	94.105	2.483	0	21.679	94	3.849186275	26.59437037	-1.366186275	-4.91537037	NA	2.483
2004	8	lg	1	8	2.467	21.65	96.11	0	NA	NA	NA	NA	2.513	96.37	2.467	0	21.65	96.11	3.308490196	27.05483333	-0.841490196	-5.404833333	NA	2.467
2004	8	lm	1	8	NA	22.392	NA	0	NA	NA	NA	NA	NA	NA	NA	0	22.392	NA	4.159	27.37817593	NA	-4.986175926	NA	NA
2004	8	mn	1	8	1.517	151.096	94.327	0	NA	NA	NA	NA	1.621	94.453	1.517	0	151.096	94.327	4.450266667	146.2207222	-2.933266667	4.875277778	NA	1.517
2004	8	pr	1	8	2.563	125.871	94.098	0	NA	NA	NA	NA	NA	93.917	2.563	0	125.871	94.098	4.3918	114.1318333	-1.8288	11.73916667	NA	2.563
2004	8	ri	1	8	NA	114.775	NA	0	NA	NA	NA	NA	NA	NA	NA	0	114.775	NA	7.77125	109.7985	NA	4.9765	NA	NA
2004	8	rr	1	8	NA	112.9	NA	0	NA	NA	NA	NA	NA	NA	NA	0	112.9	NA	7.845875	105.799	NA	7.101	NA	NA
2004	8	td	1	8	NA	168.996	NA	0	NA	NA	NA	NA	NA	NA	NA	0	168.996	NA	4.4375	145.7932685	NA	23.20273148	NA	NA
2004	8	we	1	8	NA	111.183	NA	0	NA	NA	NA	NA	NA	NA	NA	0	111.183	NA	4.78275	102.6696111	NA	8.513388889	NA	NA
2004	9	bo	1	9	2.521	154.475	96.693	0.667	NA	NA	NA	NA	NA	NA	2.521	0.667	154.475	96.693	4.761711495	162.5632037	-2.240711495	-8.088203704	NA	2.521
2004	9	go	1	9	NA	21.383	NA	0	NA	NA	NA	NA	NA	NA	NA	0	21.383	NA	3.93675	26.45686111	NA	-5.073861111	NA	NA
2004	9	ih	1	9	2.208	23.529	94.108	0	NA	NA	NA	NA	2.471	94.294	2.208	0	23.529	94.108	3.804294118	28.95897222	-1.596294118	-5.429972222	NA	2.208
2004	9	lg	1	9	2.3	20.971	96.204	0	NA	NA	NA	NA	2.35	96.552	2.3	0	20.971	96.204	3.312009804	27.40969444	-1.012009804	-6.438694444	NA	2.3
2004	9	lm	1	9	NA	23.263	NA	0	NA	NA	NA	NA	NA	NA	NA	0	23.263	NA	4.210666667	29.03207407	NA	-5.769074074	NA	NA
2004	9	mn	1	9	1.696	147.058	94.659	0	NA	NA	NA	NA	1.758	94.634	1.696	0	147.058	94.659	4.415744444	145.4311574	-2.719744444	1.626842593	NA	1.696
2004	9	pr	1	9	2.55	121.038	95.381	0	NA	NA	NA	NA	NA	95.16	2.55	0	121.038	95.381	4.284636364	106.4574444	-1.734636364	14.58055556	NA	2.55
2004	9	ri	1	9	NA	114.638	NA	0	NA	NA	NA	NA	NA	NA	NA	0	114.638	NA	7.74075	106.0315556	NA	8.606444444	NA	NA
2004	9	rr	1	9	NA	114.096	NA	0	NA	NA	NA	NA	NA	NA	NA	0	114.096	NA	7.813	102.1892778	NA	11.90672222	NA	NA
2004	9	td	1	9	NA	151.896	NA	0	NA	NA	NA	NA	NA	NA	NA	0	151.896	NA	4.3	150.4263426	NA	1.469657407	NA	NA
2004	9	we	1	9	NA	112.663	NA	0	NA	NA	NA	NA	NA	NA	NA	0	112.663	NA	4.72825	99.97972222	NA	12.68327778	NA	NA
2004	10	bo	1	10	2.629	112.542	96.363	0.592	NA	NA	NA	NA	NA	NA	2.629	0.592	112.542	96.363	4.693351934	158.0175278	-2.064351934	-45.47552778	NA	2.629
2004	10	go	1	10	NA	18.3	NA	0	NA	NA	NA	NA	NA	NA	NA	0	18.3	NA	3.890833333	25.8852037	NA	-7.585203704	NA	NA
2004	10	ih	1	10	2.204	13.333	94.044	0	NA	NA	NA	NA	2.379	94.264	2.204	0	13.333	94.044	3.738764706	27.41357407	-1.534764706	-14.08057407	NA	2.204
2004	10	lg	1	10	1.933	20.679	96.559	0	NA	NA	NA	NA	2.142	96.454	1.933	0	20.679	96.559	3.291127451	26.66871296	-1.358127451	-5.989712963	NA	1.933
2004	10	lm	1	10	NA	17.942	NA	0	NA	NA	NA	NA	NA	NA	NA	0	17.942	NA	4.24525	27.68993519	NA	-9.747935185	NA	NA
2004	10	mn	1	10	1.742	115.183	94.894	0	NA	NA	NA	NA	1.796	95.041	1.742	0	115.183	94.894	4.369322222	141.4141667	-2.627322222	-26.23116667	NA	1.742
2004	10	pr	1	10	2.563	97.3	95.469	0	NA	NA	NA	NA	NA	95.254	2.563	0	97.3	95.469	4.233181818	110.4006667	-1.670181818	-13.10066667	NA	2.563
2004	10	ri	1	10	NA	92.221	NA	0	NA	NA	NA	NA	NA	NA	NA	0	92.221	NA	7.696875	107.0887778	NA	-14.86777778	NA	NA
2004	10	rr	1	10	NA	88.933	NA	0	NA	NA	NA	NA	NA	NA	NA	0	88.933	NA	7.74575	104.1655556	NA	-15.23255556	NA	NA
2004	10	td	1	10	NA	112	NA	0	NA	NA	NA	NA	NA	NA	NA	0	112	NA	4.3	144.2906019	NA	-32.29060185	NA	NA
2004	10	we	1	10	NA	86.458	NA	0	NA	NA	NA	NA	NA	NA	NA	0	86.458	NA	4.4835	102.0345556	NA	-15.57655556	NA	NA
2004	11	bo	1	11	2.638	118.875	96.912	0.6	NA	NA	NA	NA	NA	NA	2.638	0.6	118.875	96.912	4.611814694	160.4603519	-1.973814694	-41.58535185	NA	2.638
2004	11	go	1	11	NA	17.625	NA	0	NA	NA	NA	NA	NA	NA	NA	0	17.625	NA	3.772833333	27.00566667	NA	-9.380666667	NA	NA
2004	11	ih	1	11	2.204	17.871	94.185	0	NA	NA	NA	NA	2.329	94.246	2.204	0	17.871	94.185	3.724176471	28.77605556	-1.520176471	-10.90505556	NA	2.204
2004	11	lg	1	11	1.642	17.383	97.061	0	NA	NA	NA	NA	1.896	101.324	1.642	0	17.383	97.061	3.224823529	27.66255556	-1.582823529	-10.27955556	NA	1.642
2004	11	lm	1	11	NA	18.679	NA	0	NA	NA	NA	NA	NA	NA	NA	0	18.679	NA	4.140333333	29.04544444	NA	-10.36644444	NA	NA
2004	11	mn	1	11	1.863	106.796	95.756	0	NA	NA	NA	NA	1.946	95.705	1.863	0	106.796	95.756	4.3453	142.2155185	-2.4823	-35.41951852	NA	1.863
2004	11	pr	1	11	2.567	87.796	96.143	0	NA	NA	NA	NA	NA	95.916	2.567	0	87.796	96.143	4.2316	110.1978889	-1.6646	-22.40188889	NA	2.567
2004	11	ri	1	11	NA	76.325	NA	0	NA	NA	NA	NA	NA	NA	NA	0	76.325	NA	7.603375	108.8319444	NA	-32.50694444	NA	NA
2004	11	rr	1	11	NA	73.458	NA	0	NA	NA	NA	NA	NA	NA	NA	0	73.458	NA	7.663875	105.5001111	NA	-32.04211111	NA	NA
2004	11	td	1	11	NA	100.788	NA	0	NA	NA	NA	NA	NA	NA	NA	0	100.788	NA	2.671875	146.7735741	NA	-45.98557407	NA	NA
2004	11	we	1	11	NA	71.867	NA	0	NA	NA	NA	NA	NA	NA	NA	0	71.867	NA	4.30225	103.7567222	NA	-31.88972222	NA	NA
2004	12	bo	1	12	2.6	126.021	97.475	0.804	NA	NA	NA	NA	NA	NA	2.6	0.804	126.021	97.475	4.581385726	163.7665926	-1.981385726	-37.74559259	NA	2.6
2004	12	go	1	12	NA	29.021	NA	0	NA	NA	NA	NA	NA	NA	NA	0	29.021	NA	3.643583333	26.92655556	NA	2.094444444	NA	NA
2004	12	ih	1	12	2.267	32.642	94.187	0	NA	NA	NA	NA	2.333	94.171	2.267	0	32.642	94.187	3.682117647	28.67387037	-1.415117647	3.96812963	NA	2.267
2004	12	lg	1	12	1.609	24.817	97.263	0	NA	NA	NA	NA	1.822	96.807	1.609	0	24.817	97.263	3.257578431	28.01388889	-1.648578431	-3.196888889	NA	1.609
2004	12	lm	1	12	NA	32.021	NA	0	NA	NA	NA	NA	NA	NA	NA	0	32.021	NA	4.037583333	29.15912963	NA	2.86187037	NA	NA
2004	12	mn	1	12	2.008	123.067	96.076	0	NA	NA	NA	NA	2.088	96.083	2.008	0	123.067	96.076	4.321788889	148.3271296	-2.313788889	-25.26012963	NA	2.008
2004	12	pr	1	12	2.725	97.746	96.418	0	NA	NA	NA	NA	NA	96.179	2.725	0	97.746	96.418	4.1488	114.9215	-1.4238	-17.1755	NA	2.725
2004	12	ri	1	12	NA	117.979	NA	0	NA	NA	NA	NA	NA	NA	NA	0	117.979	NA	7.497	110.294	NA	7.685	NA	NA
2004	12	rr	1	12	NA	114.633	NA	0	NA	NA	NA	NA	NA	NA	NA	0	114.633	NA	7.519	106.3402222	NA	8.292777778	NA	NA
2004	12	td	1	12	NA	140.625	NA	0	NA	NA	NA	NA	NA	NA	NA	0	140.625	NA	2.742291667	150.8038611	NA	-10.17886111	NA	NA
2004	12	we	1	12	NA	116.992	NA	0	NA	NA	NA	NA	NA	NA	NA	0	116.992	NA	4.15725	103.9572222	NA	13.03477778	NA	NA
2004	13	bo	1	13	2.533	139.104	97.07	0.758	NA	NA	NA	NA	NA	NA	2.533	0.758	139.104	97.07	4.725046558	162.1014074	-2.192046558	-22.99740741	NA	2.533
2004	13	go	1	13	NA	21.404	NA	0	NA	NA	NA	NA	NA	NA	NA	0	21.404	NA	3.565333333	26.41522222	NA	-5.011222222	NA	NA
2004	13	ih	1	13	2.558	20.779	94.963	0	NA	NA	NA	NA	2.546	94.107	2.558	0	20.779	94.963	3.672294118	27.54899074	-1.114294118	-6.769990741	NA	2.558
2004	13	lg	1	13	1.567	25.679	96.98	0	NA	NA	NA	NA	1.896	96.554	1.567	0	25.679	96.98	3.306823529	27.75631481	-1.739823529	-2.077314815	NA	1.567
2004	13	lm	1	13	NA	22.358	NA	0	NA	NA	NA	NA	NA	NA	NA	0	22.358	NA	4.07725	27.86216667	NA	-5.504166667	NA	NA
2004	13	mn	1	13	2.175	141.075	95.957	0	NA	NA	NA	NA	2.263	95.924	2.175	0	141.075	95.957	4.318661111	143.8421019	-2.143661111	-2.767101852	NA	2.175
2004	13	pr	1	13	2.938	122.717	95.637	0.012	NA	NA	NA	NA	NA	95.412	2.938	0.012	122.717	95.637	3.995727273	111.9801111	-1.057727273	10.73688889	NA	2.938
2004	13	ri	1	13	NA	109.708	NA	0	NA	NA	NA	NA	NA	NA	NA	0	109.708	NA	7.3425	107.8857222	NA	1.822277778	NA	NA
2004	13	rr	1	13	NA	107.175	NA	0	NA	NA	NA	NA	NA	NA	NA	0	107.175	NA	7.386	105.1640556	NA	2.010944444	NA	NA
2004	13	td	1	13	NA	140.542	NA	0	NA	NA	NA	NA	NA	NA	NA	0	140.542	NA	1.940520833	148.6040926	NA	-8.062092593	NA	NA
2004	13	we	1	13	NA	104.033	NA	0	NA	NA	NA	NA	NA	NA	NA	0	104.033	NA	4.06825	102.1301667	NA	1.902833333	NA	NA
2004	14	bo	1	14	2.433	128.229	97.668	0.854	NA	NA	NA	NA	NA	NA	2.433	0.854	128.229	97.668	4.487811032	159.5078611	-2.054811032	-31.27886111	NA	2.433
2004	14	go	1	14	NA	24.442	NA	0	NA	NA	NA	NA	NA	NA	NA	0	24.442	NA	3.394833333	27.04844444	NA	-2.606444444	NA	NA
2004	14	ih	1	14	2.742	22.621	94.732	0	NA	NA	NA	NA	2.7	94.528	2.742	0	22.621	94.732	3.82353125	28.81291667	-1.08153125	-6.191916667	NA	2.742
2004	14	lg	1	14	1.825	23.863	97.836	0	NA	NA	NA	NA	2.15	97.783	1.825	0	23.863	97.836	3.428617647	27.63825	-1.603617647	-3.77525	NA	1.825
2004	14	lm	1	14	NA	24.363	NA	0	NA	NA	NA	NA	NA	NA	NA	0	24.363	NA	4.06125	28.74417593	NA	-4.381175926	NA	NA
2004	14	mn	1	14	2.3	127.742	97.174	0	NA	NA	NA	NA	2.35	96.562	2.3	0	127.742	97.174	4.23825	143.8915	-1.93825	-16.1495	NA	2.3
2004	14	pr	1	14	3.058	106.817	95.999	0	NA	NA	NA	NA	NA	95.783	3.058	0	106.817	95.999	3.910727273	110.7833333	-0.852727273	-3.966333333	NA	3.058
2004	14	ri	1	14	NA	103.208	NA	0	NA	NA	NA	NA	NA	NA	NA	0	103.208	NA	7.283375	112.2257778	NA	-9.017777778	NA	NA
2004	14	rr	1	14	NA	99.025	NA	0	NA	NA	NA	NA	NA	NA	NA	0	99.025	NA	7.334125	109.6581667	NA	-10.63316667	NA	NA
2004	14	td	1	14	NA	131.825	NA	0	NA	NA	NA	NA	NA	NA	NA	0	131.825	NA	2.041041667	151.8737778	NA	-20.04877778	NA	NA
2004	14	we	1	14	NA	98.05	NA	0	NA	NA	NA	NA	NA	NA	NA	0	98.05	NA	4.1945	106.9738889	NA	-8.923888889	NA	NA
2004	15	bo	1	15	2.358	129.288	97.983	1.525	NA	NA	NA	NA	NA	NA	2.358	1.525	129.288	97.983	4.402665135	163.7465278	-2.044665135	-34.45852778	NA	2.358
2004	15	go	1	15	NA	18.758	NA	0	NA	NA	NA	NA	NA	NA	NA	0	18.758	NA	3.204333333	27.145	NA	-8.387	NA	NA
2004	15	ih	1	15	2.775	19.963	95.405	0	NA	NA	NA	NA	2.792	94.949	2.775	0	19.963	95.405	3.8178125	29.18217593	-1.0428125	-9.219175926	NA	2.775
2004	15	lg	1	15	1.667	20.396	98.275	0	NA	NA	NA	NA	2.142	98.566	1.667	0	20.396	98.275	3.331617647	27.86107407	-1.664617647	-7.465074074	NA	1.667
2004	15	lm	1	15	NA	19.658	NA	0	NA	NA	NA	NA	NA	NA	NA	0	19.658	NA	3.9915	29.45153704	NA	-9.793537037	NA	NA
2004	15	mn	1	15	2.479	123.788	97.2	0.021	NA	NA	NA	NA	2.429	97.79	2.479	0.021	123.788	97.2	4.196583333	147.2505833	-1.717583333	-23.46258333	NA	2.479
2004	15	pr	1	15	3.15	98.092	96.443	0	NA	NA	NA	NA	NA	96.326	3.15	0	98.092	96.443	3.97025	118.6302778	-0.82025	-20.53827778	NA	3.15
2004	15	ri	1	15	NA	93.938	NA	0	NA	NA	NA	NA	NA	NA	NA	0	93.938	NA	7.19975	114.6686667	NA	-20.73066667	NA	NA
2004	15	rr	1	15	NA	91.375	NA	0	NA	NA	NA	NA	NA	NA	NA	0	91.375	NA	7.2575	112.4384444	NA	-21.06344444	NA	NA
2004	15	td	1	15	NA	123.817	NA	0	NA	NA	NA	NA	NA	NA	NA	0	123.817	NA	1.9095	152.2230093	NA	-28.40600926	NA	NA
2004	15	we	1	15	NA	91.358	NA	0	NA	NA	NA	NA	NA	NA	NA	0	91.358	NA	4.1495	110.3551111	NA	-18.99711111	NA	NA
2004	16	bo	1	16	2.313	147.483	NA	1.604	NA	NA	NA	NA	NA	NA	2.313	1.604	147.483	NA	4.564943457	169.4136481	-2.251943457	-21.93064815	NA	2.313
2004	16	go	1	16	NA	25.392	NA	0	NA	NA	NA	NA	NA	NA	NA	0	25.392	NA	3.202916667	29.03516667	NA	-3.643166667	NA	NA
2004	16	ih	1	16	2.838	25.954	95.226	0.004	NA	NA	NA	NA	2.861	94.717	2.838	0.004	25.954	95.226	3.715322917	30.90332407	-0.877322917	-4.949324074	NA	2.838
2004	16	lg	1	16	2.017	24.363	98.461	0	NA	NA	NA	NA	2.283	98.439	2.017	0	24.363	98.461	3.259019608	28.67147222	-1.242019608	-4.308472222	NA	2.017
2004	16	lm	1	16	NA	26.488	NA	0	NA	NA	NA	NA	NA	NA	NA	0	26.488	NA	3.95925	30.86137963	NA	-4.37337963	NA	NA
2004	16	mn	1	16	2.65	128.246	97.338	0	NA	NA	NA	NA	2.558	97.43	2.65	0	128.246	97.338	4.201033333	152.6053333	-1.551033333	-24.35933333	NA	2.65
2004	16	pr	1	16	3.263	97.996	96.523	0	NA	NA	NA	NA	NA	96.198	3.263	0	97.996	96.523	3.874583333	115.6800556	-0.611583333	-17.68405556	NA	3.263
2004	16	ri	1	16	NA	89.796	NA	0	NA	NA	NA	NA	NA	NA	NA	0	89.796	NA	7.099875	108.9591667	NA	-19.16316667	NA	NA
2004	16	rr	1	16	NA	86.75	NA	0	NA	NA	NA	NA	NA	NA	NA	0	86.75	NA	7.1605	108.2308889	NA	-21.48088889	NA	NA
2004	16	td	1	16	NA	145.033	NA	0	NA	NA	NA	NA	NA	NA	NA	0	145.033	NA	1.99625	155.4026204	NA	-10.36962037	NA	NA
2004	16	we	1	16	NA	86.613	NA	0	NA	NA	NA	NA	NA	NA	NA	0	86.613	NA	3.483666667	106.0729444	NA	-19.45994444	NA	NA
2004	17	bo	1	17	2.283	123.167	NA	0	NA	NA	NA	NA	NA	NA	2.283	0	123.167	NA	4.538049145	167.8275556	-2.255049145	-44.66055556	NA	2.283
2004	17	go	1	17	NA	23.042	NA	0	NA	NA	NA	NA	NA	NA	NA	0	23.042	NA	3.185333333	28.40027778	NA	-5.358277778	NA	NA
2004	17	ih	1	17	2.896	22.567	95.338	0	NA	NA	NA	NA	2.904	94.808	2.896	0	22.567	95.338	3.631510417	29.59734259	-0.735510417	-7.030342593	NA	2.896
2004	17	lg	1	17	2.617	21.963	99.011	0	NA	NA	NA	NA	2.746	98.903	2.617	0	21.963	99.011	3.284627451	30.39758333	-0.667627451	-8.434583333	NA	2.617
2004	17	lm	1	17	NA	24.425	NA	0	NA	NA	NA	NA	NA	NA	NA	0	24.425	NA	3.87825	30.55673148	NA	-6.131731481	NA	NA
2004	17	mn	1	17	2.754	112.275	97.591	0	NA	NA	NA	NA	2.667	97.765	2.754	0	112.275	97.591	4.176311111	150.1331204	-1.422311111	-37.85812037	NA	2.754
2004	17	pr	1	17	3.338	82.433	96.438	0	NA	NA	NA	NA	NA	96.332	3.338	0	82.433	96.438	3.778583333	116.3132778	-0.440583333	-33.88027778	NA	3.338
2004	17	ri	1	17	NA	77.812	NA	0	NA	NA	NA	NA	NA	NA	NA	0	77.812	NA	7.0385	111.2350556	NA	-33.42305556	NA	NA
2004	17	rr	1	17	NA	74.071	NA	0	NA	NA	NA	NA	NA	NA	NA	0	74.071	NA	7.109125	107.6159444	NA	-33.54494444	NA	NA
2004	17	td	1	17	NA	111.767	NA	0	NA	NA	NA	NA	NA	NA	NA	0	111.767	NA	2.082083333	153.4836574	NA	-41.71665741	NA	NA
2004	17	we	1	17	NA	72.296	NA	0	NA	NA	NA	NA	NA	NA	NA	0	72.296	NA	3.338666667	105.8181111	NA	-33.52211111	NA	NA
2004	18	bo	1	18	2.217	133.925	NA	0	NA	NA	NA	NA	NA	NA	2.217	0	133.925	NA	4.538498536	166.2122037	-2.321498536	-32.2872037	NA	2.217
2004	18	go	1	18	NA	19.879	NA	0	NA	NA	NA	NA	NA	NA	NA	0	19.879	NA	3.228666667	31.50983333	NA	-11.63083333	NA	NA
2004	18	ih	1	18	2.883	20.321	95.443	0	NA	NA	NA	NA	2.904	95.012	2.883	0	20.321	95.443	3.52222549	34.00337963	-0.63922549	-13.68237963	NA	2.883
2004	18	lg	1	18	2.988	22.596	99.68	0	NA	NA	NA	NA	3.063	99.452	2.988	0	22.596	99.68	3.273019608	32.60315741	-0.285019608	-10.00715741	NA	2.988
2004	18	lm	1	18	NA	20.071	NA	0	NA	NA	NA	NA	NA	NA	NA	0	20.071	NA	3.818666667	34.24012037	NA	-14.16912037	NA	NA
2004	18	mn	1	18	2.858	99.55	98.031	0	NA	NA	NA	NA	2.767	98.174	2.858	0	99.55	98.031	4.110027778	149.5842315	-1.252027778	-50.03423148	NA	2.858
2004	18	pr	1	18	3.429	75	96.881	0	NA	NA	NA	NA	NA	96.582	3.429	0	75	96.881	3.68275	116.0157778	-0.25375	-41.01577778	NA	3.429
2004	18	ri	1	18	NA	68.683	NA	0	NA	NA	NA	NA	NA	NA	NA	0	68.683	NA	6.973375	106.8315556	NA	-38.14855556	NA	NA
2004	18	rr	1	18	NA	65.979	NA	0	NA	NA	NA	NA	NA	NA	NA	0	65.979	NA	7.048	103.8926667	NA	-37.91366667	NA	NA
2004	18	td	1	18	NA	104.579	NA	0	NA	NA	NA	NA	NA	NA	NA	0	104.579	NA	2.162833333	153.5922685	NA	-49.01326852	NA	NA
2004	18	we	1	18	NA	66.742	NA	0	NA	NA	NA	NA	NA	NA	NA	0	66.742	NA	3.207	101.9053889	NA	-35.16338889	NA	NA
2004	19	bo	1	19	2.2	129.196	NA	0	NA	NA	NA	NA	NA	NA	2.2	0	129.196	NA	4.536824534	169.5588519	-2.336824534	-40.36285185	NA	2.2
2004	19	go	1	19	NA	24.729	NA	0	NA	NA	NA	NA	NA	NA	NA	0	24.729	NA	3.193666667	29.14469444	NA	-4.415694444	NA	NA
2004	19	ih	1	19	2.942	26.713	95.285	0	NA	NA	NA	NA	2.925	94.985	2.942	0	26.713	95.285	3.7284375	31.26864815	-0.7864375	-4.555648148	NA	2.942
2004	19	lg	1	19	2.913	24.067	99.597	0	NA	NA	NA	NA	3.138	99.782	2.913	0	24.067	99.597	3.268911765	29.14860185	-0.355911765	-5.081601852	NA	2.913
2004	19	lm	1	19	NA	28.033	NA	0	NA	NA	NA	NA	NA	NA	NA	0	28.033	NA	3.7045	31.41836111	NA	-3.385361111	NA	NA
2004	19	mn	1	19	2.917	109.933	97.654	0	NA	NA	NA	NA	2.854	97.659	2.917	0	109.933	97.654	4.024272222	149.9304167	-1.107272222	-39.99741667	NA	2.917
2004	19	pr	1	19	3.492	81.983	96.966	0	NA	NA	NA	NA	NA	96.747	3.492	0	81.983	96.966	3.720181818	111.943	-0.228181818	-29.96	NA	3.492
2004	19	ri	1	19	NA	92.096	NA	0	NA	NA	NA	NA	NA	NA	NA	0	92.096	NA	6.933375	107.3421111	NA	-15.24611111	NA	NA
2004	19	rr	1	19	NA	90.192	NA	0	NA	NA	NA	NA	NA	NA	NA	0	90.192	NA	6.993375	103.9791111	NA	-13.78711111	NA	NA
2004	19	td	1	19	NA	123.725	NA	0	NA	NA	NA	NA	NA	NA	NA	0	123.725	NA	2.255416667	156.2090741	NA	-32.48407407	NA	NA
2004	19	we	1	19	NA	88.983	NA	0	NA	NA	NA	NA	NA	NA	NA	0	88.983	NA	3.59	102.5300556	NA	-13.54705556	NA	NA
2004	20	bo	1	20	2.179	136.808	NA	0.233	NA	NA	NA	NA	NA	NA	2.179	0.233	136.808	NA	4.524277768	166.2767963	-2.345277768	-29.4687963	NA	2.179
2004	20	go	1	20	NA	38.471	NA	0	NA	NA	NA	NA	NA	NA	NA	0	38.471	NA	3.23625	28.26747222	NA	10.20352778	NA	NA
2004	20	ih	1	20	3.008	38.508	94.73	0	NA	NA	NA	NA	2.975	94.519	3.008	0	38.508	94.73	3.709895833	29.73119444	-0.701895833	8.776805556	NA	3.008
2004	20	lg	1	20	3.263	27.958	99.538	0.071	NA	NA	NA	NA	3.271	99.262	3.263	0.071	27.958	99.538	3.308529412	29.25731481	-0.045529412	-1.299314815	NA	3.263
2004	20	lm	1	20	NA	40.279	NA	0	NA	NA	NA	NA	NA	NA	NA	0	40.279	NA	3.520416667	30.28588889	NA	9.993111111	NA	NA
2004	20	mn	1	20	3.021	126.104	96.712	0	NA	NA	NA	NA	2.954	96.788	3.021	0	126.104	96.712	3.943322222	143.9752593	-0.922322222	-17.87125926	NA	3.021
2004	20	pr	1	20	3.596	95.7	96.779	0	NA	NA	NA	NA	NA	96.551	3.596	0	95.7	96.779	3.499583333	114.4271667	0.096416667	-18.72716667	NA	3.596
2004	20	ri	1	20	NA	88.85	NA	0	NA	NA	NA	NA	NA	NA	NA	0	88.85	NA	6.889375	108.4835	NA	-19.6335	NA	NA
2004	20	rr	1	20	NA	86.667	NA	0	NA	NA	NA	NA	NA	NA	NA	0	86.667	NA	6.945125	103.7088333	NA	-17.04183333	NA	NA
2004	20	td	1	20	NA	129.542	NA	0	NA	NA	NA	NA	NA	NA	NA	0	129.542	NA	2.309583333	151.2748056	NA	-21.73280556	NA	NA
2004	20	we	1	20	NA	83.996	NA	0	NA	NA	NA	NA	NA	NA	NA	0	83.996	NA	3.561	101.2604444	NA	-17.26444444	NA	NA
2004	21	bo	1	21	2.242	132.463	97.83	0.263	NA	NA	NA	NA	NA	NA	2.242	0.263	132.463	97.83	4.465254934	164.9595833	-2.223254934	-32.49658333	NA	2.242
2004	21	go	1	21	NA	18.371	NA	0	NA	NA	NA	NA	NA	NA	NA	0	18.371	NA	3.364	26.86402778	NA	-8.493027778	NA	NA
2004	21	ih	1	21	3.067	18.908	94.016	0.271	NA	NA	NA	NA	3.075	94.486	3.067	0.271	18.908	94.016	3.515382353	29.61008333	-0.448382353	-10.70208333	NA	3.067
2004	21	lg	1	21	3.333	19.546	99.31	0.071	NA	NA	NA	NA	3.358	99.266	3.333	0.071	19.546	99.31	3.317882353	27.78551852	0.015117647	-8.239518519	NA	3.333
2004	21	lm	1	21	NA	19.313	NA	0	NA	NA	NA	NA	NA	NA	NA	0	19.313	NA	3.482333333	29.26619444	NA	-9.953194444	NA	NA
2004	21	mn	1	21	3.15	127.933	96.454	0	NA	NA	NA	NA	3.075	96.659	3.15	0	127.933	96.454	3.887744444	146.1610741	-0.737744444	-18.22807407	NA	3.15
2004	21	pr	1	21	3.617	91.933	96.593	0	NA	NA	NA	NA	NA	96.372	3.617	0	91.933	96.593	3.292818182	109.9886667	0.324181818	-18.05566667	NA	3.617
2004	21	ri	1	21	NA	98.871	NA	0	NA	NA	NA	NA	NA	NA	NA	0	98.871	NA	6.86775	107.4391667	NA	-8.568166667	NA	NA
2004	21	rr	1	21	NA	97.404	NA	0	NA	NA	NA	NA	NA	NA	NA	0	97.404	NA	6.938	104.3207778	NA	-6.916777778	NA	NA
2004	21	td	1	21	NA	145.642	NA	0	NA	NA	NA	NA	NA	NA	NA	0	145.642	NA	2.367	151.7806019	NA	-6.138601852	NA	NA
2004	21	we	1	21	NA	101.283	NA	0	NA	NA	NA	NA	NA	NA	NA	0	101.283	NA	3.5085	103.9016667	NA	-2.618666667	NA	NA
2004	22	bo	1	22	2.267	125.308	98.287	0.304	NA	NA	NA	NA	NA	NA	2.267	0.304	125.308	98.287	4.41617579	161.9224722	-2.14917579	-36.61447222	NA	2.267
2004	22	go	1	22	NA	11.004	NA	0	NA	NA	NA	NA	NA	NA	NA	0	11.004	NA	3.551	28.64562963	NA	-17.64162963	NA	NA
2004	22	ih	1	22	3.083	11.35	93.677	0.121	NA	NA	NA	NA	3.133	95.119	3.083	0.121	11.35	93.677	3.381686275	30.61821296	-0.298686275	-19.26821296	NA	3.083
2004	22	lg	1	22	3.375	17.092	99.841	0	NA	NA	NA	NA	3.442	99.718	3.375	0	17.092	99.841	3.294166667	29.36313889	0.080833333	-12.27113889	NA	3.375
2004	22	lm	1	22	NA	13.892	NA	0	NA	NA	NA	NA	NA	NA	NA	0	13.892	NA	3.4985	31.04880556	NA	-17.15680556	NA	NA
2004	22	mn	1	22	3.283	113.517	97.083	0	NA	NA	NA	NA	3.213	97.364	3.283	0	113.517	97.083	3.811838889	149.0169815	-0.528838889	-35.49998148	NA	3.283
2004	22	pr	1	22	3.6	116.612	97.244	0	NA	NA	NA	NA	NA	97.042	3.6	0	116.612	97.244	3.260454545	116.9717778	0.339545455	-0.359777778	NA	3.6
2004	22	ri	1	22	NA	122.908	NA	0	NA	NA	NA	NA	NA	NA	NA	0	122.908	NA	6.850125	112.953	NA	9.955	NA	NA
2004	22	rr	1	22	NA	119.921	NA	0	NA	NA	NA	NA	NA	NA	NA	0	119.921	NA	6.90775	107.2438889	NA	12.67711111	NA	NA
2004	22	td	1	22	NA	125.804	NA	0	NA	NA	NA	NA	NA	NA	NA	0	125.804	NA	2.442166667	149.817537	NA	-24.01353704	NA	NA
2004	22	we	1	22	NA	117.404	NA	0	NA	NA	NA	NA	NA	NA	NA	0	117.404	NA	3.49375	103.735	NA	13.669	NA	NA
2004	23	bo	1	23	2.317	128.854	99.295	0	NA	NA	NA	NA	NA	NA	2.317	0	128.854	99.295	4.373540415	161.366463	-2.056540415	-32.51246296	NA	2.317
2004	23	go	1	23	NA	19.288	NA	0	NA	NA	NA	NA	NA	NA	NA	0	19.288	NA	3.744666667	28.56090741	NA	-9.272907407	NA	NA
2004	23	ih	1	23	3.1	16.783	94.56	0	NA	NA	NA	NA	3.1	96.034	3.1	0	16.783	94.56	3.369529412	30.37215741	-0.269529412	-13.58915741	NA	3.1
2004	23	lg	1	23	3.375	21.95	101.003	0	NA	NA	NA	NA	3.463	100.965	3.375	0	21.95	101.003	3.264254902	29.42362037	0.110745098	-7.47362037	NA	3.375
2004	23	lm	1	23	NA	17.933	NA	0	NA	NA	NA	NA	NA	NA	NA	0	17.933	NA	3.484083333	30.71681481	NA	-12.78381481	NA	NA
2004	23	mn	1	23	3.454	133.108	98.746	0	NA	NA	NA	NA	3.358	98.789	3.454	0	133.108	98.746	3.776122222	149.086537	-0.322122222	-15.97853704	NA	3.454
2004	23	pr	1	23	3.517	115.725	98.283	0	NA	NA	NA	NA	NA	98.065	3.517	0	115.725	98.283	3.2929	114.2384444	0.2241	1.486555556	NA	3.517
2004	23	ri	1	23	NA	97.675	NA	0	NA	NA	NA	NA	NA	NA	NA	0	97.675	NA	6.8465	102.4471667	NA	-4.772166667	NA	NA
2004	23	rr	1	23	NA	95.275	NA	0	NA	NA	NA	NA	NA	NA	NA	0	95.275	NA	6.90925	100.8592222	NA	-5.584222222	NA	NA
2004	23	td	1	23	NA	127.367	NA	0	NA	NA	NA	NA	NA	NA	NA	0	127.367	NA	2.50625	153.7758426	NA	-26.40884259	NA	NA
2004	23	we	1	23	NA	90.829	NA	0	NA	NA	NA	NA	NA	NA	NA	0	90.829	NA	3.517	100.5613889	NA	-9.732388889	NA	NA
2004	24	bo	1	24	2.492	136.417	99.967	0	NA	NA	NA	NA	NA	NA	2.492	0	136.417	99.967	4.371075674	164.1633796	-1.879075674	-27.74637963	NA	2.492
2004	24	go	1	24	NA	18.071	NA	0	NA	NA	NA	NA	NA	NA	NA	0	18.071	NA	3.923583333	29.79759259	NA	-11.72659259	NA	NA
2004	24	ih	1	24	3.1	19.983	96.712	0.008	NA	NA	NA	NA	3.096	97.247	3.1	0.008	19.983	96.712	3.358303922	31.86547222	-0.258303922	-11.88247222	NA	3.1
2004	24	lg	1	24	3.45	17.446	101.894	0	NA	NA	NA	NA	3.475	101.73	3.45	0	17.446	101.894	3.302078431	30.10788889	0.147921569	-12.66188889	NA	3.45
2004	24	lm	1	24	NA	20.058	NA	0	NA	NA	NA	NA	NA	NA	NA	0	20.058	NA	3.455916667	31.80582407	NA	-11.74782407	NA	NA
2004	24	mn	1	24	3.563	117.288	99.482	0	NA	NA	NA	NA	3.458	99.672	3.563	0	117.288	99.482	3.739183333	148.8778889	-0.176183333	-31.58988889	NA	3.563
2004	24	pr	1	24	3.517	84.588	99.354	0	NA	NA	NA	NA	NA	99.153	3.517	0	84.588	99.354	3.063222222	108.3051111	0.453777778	-23.71711111	NA	3.517
2004	24	ri	1	24	NA	80.604	NA	0	NA	NA	NA	NA	NA	NA	NA	0	80.604	NA	6.845875	105.8660556	NA	-25.26205556	NA	NA
2004	24	rr	1	24	NA	76.346	NA	0	NA	NA	NA	NA	NA	NA	NA	0	76.346	NA	6.877875	103.3919444	NA	-27.04594444	NA	NA
2004	24	td	1	24	NA	126.288	NA	0	NA	NA	NA	NA	NA	NA	NA	0	126.288	NA	2.585416667	153.1668889	NA	-26.87888889	NA	NA
2004	24	we	1	24	NA	74.625	NA	0	NA	NA	NA	NA	NA	NA	NA	0	74.625	NA	3.5005	102.3112222	NA	-27.68622222	NA	NA
2004	25	bo	1	25	2.638	112.938	99.422	0	NA	NA	NA	NA	NA	NA	2.638	0	112.938	99.422	4.373497048	162.1732222	-1.735497048	-49.23522222	NA	2.638
2004	25	go	1	25	NA	16.488	NA	0	NA	NA	NA	NA	NA	NA	NA	0	16.488	NA	4.077083333	28.56806481	NA	-12.08006481	NA	NA
2004	25	ih	1	25	3.071	17.488	96.228	0	NA	NA	NA	NA	3.05	96.607	3.071	0	17.488	96.228	3.323852941	31.0710463	-0.252852941	-13.5830463	NA	3.071
2004	25	lg	1	25	3.496	17.408	100.87	0	NA	NA	NA	NA	3.55	100.664	3.496	0	17.408	100.87	3.316	29.51213889	0.18	-12.10413889	NA	3.496
2004	25	lm	1	25	NA	17.533	NA	0	NA	NA	NA	NA	NA	NA	NA	0	17.533	NA	3.470833333	30.94112037	NA	-13.40812037	NA	NA
2004	25	mn	1	25	3.663	95.825	98.866	0	NA	NA	NA	NA	3.558	99.213	3.663	0	95.825	98.866	3.714583333	145.3278333	-0.051583333	-49.50283333	NA	3.663
2004	25	pr	1	25	3.438	77.617	98.623	0	NA	NA	NA	NA	NA	98.388	3.438	0	77.617	98.623	2.975777778	114.3121667	0.462222222	-36.69516667	NA	3.438
2004	25	ri	1	25	NA	79.596	NA	0	NA	NA	NA	NA	NA	NA	NA	0	79.596	NA	6.821125	112.2473889	NA	-32.65138889	NA	NA
2004	25	rr	1	25	NA	78.888	NA	0	NA	NA	NA	NA	NA	NA	NA	0	78.888	NA	6.874375	108.7237222	NA	-29.83572222	NA	NA
2004	25	td	1	25	NA	104.388	NA	0	NA	NA	NA	NA	NA	NA	NA	0	104.388	NA	2.668916667	150.3939074	NA	-46.00590741	NA	NA
2004	25	we	1	25	NA	76.858	NA	0	NA	NA	NA	NA	NA	NA	NA	0	76.858	NA	3.47225	105.6417222	NA	-28.78372222	NA	NA
2004	26	bo	1	26	2.817	140.167	99.885	0	NA	NA	NA	NA	NA	NA	2.817	0	140.167	99.885	4.188226116	164.9077593	-1.371226116	-24.74075926	NA	2.817
2004	26	go	1	26	NA	21.263	NA	0	NA	NA	NA	NA	NA	NA	NA	0	21.263	NA	4.1565	28.96528704	NA	-7.702287037	NA	NA
2004	26	ih	1	26	3	22.733	97.13	0	NA	NA	NA	NA	3.021	97.027	3	0	22.733	97.13	3.345862745	30.33611111	-0.345862745	-7.603111111	NA	3
2004	26	lg	1	26	3.575	20.279	100.839	0	NA	NA	NA	NA	3.6	100.625	3.575	0	20.279	100.839	3.334147059	29.63072222	0.240852941	-9.351722222	NA	3.575
2004	26	lm	1	26	NA	21.45	NA	0	NA	NA	NA	NA	NA	NA	NA	0	21.45	NA	3.646916667	30.69663889	NA	-9.246638889	NA	NA
2004	26	mn	1	26	3.696	121.75	99.349	0	NA	NA	NA	NA	3.613	99.498	3.696	0	121.75	99.349	3.707744444	147.6856574	-0.011744444	-25.93565741	NA	3.696
2004	26	pr	1	26	3.321	107.808	98.728	0	NA	NA	NA	NA	NA	98.476	3.321	0	107.808	98.728	2.9707	115.0289444	0.3503	-7.220944444	NA	3.321
2004	26	ri	1	26	NA	108.825	NA	0	NA	NA	NA	NA	NA	NA	NA	0	108.825	NA	6.8315	109.3753333	NA	-0.550333333	NA	NA
2004	26	rr	1	26	NA	108.046	NA	0	NA	NA	NA	NA	NA	NA	NA	0	108.046	NA	6.9	105.6168889	NA	2.429111111	NA	NA
2004	26	td	1	26	NA	132.05	NA	0	NA	NA	NA	NA	NA	NA	NA	0	132.05	NA	2.710416667	152.712537	NA	-20.66253704	NA	NA
2004	26	we	1	26	NA	106.808	NA	0	NA	NA	NA	NA	NA	NA	NA	0	106.808	NA	3.43075	105.9093333	NA	0.898666667	NA	NA
2004	27	bo	1	27	2.938	150.483	100.093	0	NA	NA	NA	NA	NA	NA	2.938	0	150.483	100.093	4.161111897	163.9991667	-1.223111897	-13.51616667	NA	2.938
2004	27	go	1	27	NA	22.558	NA	0	NA	NA	NA	NA	NA	NA	NA	0	22.558	NA	4.24525	29.30062963	NA	-6.74262963	NA	NA
2004	27	ih	1	27	2.983	21.125	97.718	0	NA	NA	NA	NA	2.991	97.576	2.983	0	21.125	97.718	3.33195098	31.32375	-0.34895098	-10.19875	NA	2.983
2004	27	lg	1	27	3.638	24.167	101.255	0	NA	NA	NA	NA	3.663	100.998	3.638	0	24.167	101.255	3.329401961	29.814	0.308598039	-5.647	NA	3.638
2004	27	lm	1	27	NA	23.188	NA	0	NA	NA	NA	NA	NA	NA	NA	0	23.188	NA	3.827166667	31.29162963	NA	-8.10362963	NA	NA
2004	27	mn	1	27	3.7	133.313	99.613	0	NA	NA	NA	NA	3.6	99.59	3.7	0	133.313	99.613	3.667203103	148.7523981	0.032796897	-15.43939815	NA	3.7
2004	27	pr	1	27	3.258	111.079	98.817	0	NA	NA	NA	NA	NA	98.618	3.258	0	111.079	98.817	2.7397	114.1543889	0.5183	-3.075388889	NA	3.258
2004	27	ri	1	27	NA	100.933	NA	0	NA	NA	NA	NA	NA	NA	NA	0	100.933	NA	6.844625	109.8458889	NA	-8.912888889	NA	NA
2004	27	rr	1	27	NA	96.971	NA	0	NA	NA	NA	NA	NA	NA	NA	0	96.971	NA	6.90375	105.1460556	NA	-8.175055556	NA	NA
2004	27	td	1	27	NA	145.088	NA	0	NA	NA	NA	NA	NA	NA	NA	0	145.088	NA	2.759666667	151.9218426	NA	-6.833842593	NA	NA
2004	27	we	1	27	NA	97.371	NA	0	NA	NA	NA	NA	NA	NA	NA	0	97.371	NA	3.41925	103.7770556	NA	-6.406055556	NA	NA
2004	28	bo	1	28	3.154	153.55	100.345	0	NA	NA	NA	NA	NA	NA	3.154	0	153.55	100.345	4.142986307	165.8621759	-0.988986307	-12.31217593	NA	3.154
2004	28	go	1	28	NA	29.25	NA	0	NA	NA	NA	NA	NA	NA	NA	0	29.25	NA	4.2985	28.87556481	NA	0.374435185	NA	NA
2004	28	ih	1	28	2.975	27.888	98.144	0	NA	NA	NA	NA	2.983	98.114	2.975	0	27.888	98.144	3.339529412	30.16294444	-0.364529412	-2.274944444	NA	2.975
2004	28	lg	1	28	3.808	29.325	101.307	0.883	NA	NA	NA	NA	3.854	105.39	3.808	0.883	29.325	101.307	3.310823529	29.96273148	0.497176471	-0.637731481	NA	3.808
2004	28	lm	1	28	NA	31.338	NA	0	NA	NA	NA	NA	NA	NA	NA	0	31.338	NA	4.0195	31.02125926	NA	0.316740741	NA	NA
2004	28	mn	1	28	3.704	140.246	99.443	0	NA	NA	NA	NA	3.592	99.567	3.704	0	140.246	99.443	3.66275	149.3958796	0.04125	-9.14987963	NA	3.704
2004	28	pr	1	28	3.292	95.933	99.189	0	NA	NA	NA	NA	NA	98.89	3.292	0	95.933	99.189	2.721	107.6743333	0.571	-11.74133333	NA	3.292
2004	28	ri	1	28	NA	101.454	NA	0	NA	NA	NA	NA	NA	NA	NA	0	101.454	NA	6.8375	110.4750556	NA	-9.021055556	NA	NA
2004	28	rr	1	28	NA	98.492	NA	0	NA	NA	NA	NA	NA	NA	NA	0	98.492	NA	6.881375	106.3287778	NA	-7.836777778	NA	NA
2004	28	td	1	28	NA	148.475	NA	0	NA	NA	NA	NA	NA	NA	NA	0	148.475	NA	2.83375	156.1655556	NA	-7.690555556	NA	NA
2004	28	we	1	28	NA	94.192	NA	0	NA	NA	NA	NA	NA	NA	NA	0	94.192	NA	3.42375	103.3657778	NA	-9.173777778	NA	NA
2004	29	bo	1	29	3.523	173.246	101.36	0	NA	NA	NA	NA	NA	NA	3.523	0	173.246	101.36	4.137532489	162.132713	-0.614532489	11.11328704	NA	3.523
2004	29	go	1	29	NA	25.538	NA	0	NA	NA	NA	NA	NA	NA	NA	0	25.538	NA	4.37675	30.23901852	NA	-4.701018519	NA	NA
2004	29	ih	1	29	3.03	28.308	98.773	0	NA	NA	NA	NA	3.05	98.762	3.03	0	28.308	98.773	3.3405	31.94655556	-0.3105	-3.638555556	NA	3.03
2004	29	lg	1	29	3.985	26.283	101.745	0	NA	NA	NA	NA	4.045	101.82	3.985	0	26.283	101.745	3.323039216	31.22230556	0.661960784	-4.939305556	NA	3.985
2004	29	lm	1	29	NA	27.288	NA	0	NA	NA	NA	NA	NA	NA	NA	0	27.288	NA	4.17425	32.28899074	NA	-5.000990741	NA	NA
2004	29	mn	1	29	3.745	126.146	99.793	0	NA	NA	NA	NA	3.635	99.958	3.745	0	126.146	99.793	3.664544444	146.2064259	0.080455556	-20.06042593	NA	3.745
2004	29	pr	1	29	3.354	96.342	99.602	0	NA	NA	NA	NA	NA	99.356	3.354	0	96.342	99.602	2.903727273	117.1276111	0.450272727	-20.78561111	NA	3.354
2004	29	ri	1	29	NA	93.725	NA	0	NA	NA	NA	NA	NA	NA	NA	0	93.725	NA	6.809875	104.8502778	NA	-11.12527778	NA	NA
2004	29	rr	1	29	NA	90.571	NA	0	NA	NA	NA	NA	NA	NA	NA	0	90.571	NA	6.836	102.8176667	NA	-12.24666667	NA	NA
2004	29	td	1	29	NA	141.792	NA	0	NA	NA	NA	NA	NA	NA	NA	0	141.792	NA	2.87225	149.50275	NA	-7.71075	NA	NA
2004	29	we	1	29	NA	91.054	NA	0	NA	NA	NA	NA	NA	NA	NA	0	91.054	NA	3.342	103.2134444	NA	-12.15944444	NA	NA
2004	30	bo	1	30	3.8	171.225	101.519	0	NA	NA	NA	NA	NA	NA	3.8	0	171.225	101.519	4.080345541	159.7906296	-0.280345541	11.43437037	NA	3.8
2004	30	go	1	30	NA	39.896	NA	0	NA	NA	NA	NA	NA	NA	NA	0	39.896	NA	4.435	29.32271296	NA	10.57328704	NA	NA
2004	30	ih	1	30	3.1	42.25	99.545	0	NA	NA	NA	NA	3.115	99.438	3.1	0	42.25	99.545	3.37977451	30.85832407	-0.27977451	11.39167593	NA	3.1
2004	30	lg	1	30	4	39.463	101.953	0	NA	NA	NA	NA	4.065	101.844	4	0	39.463	101.953	3.3565	30.67213889	0.6435	8.790861111	NA	4
2004	30	lm	1	30	NA	43.242	NA	0	NA	NA	NA	NA	NA	NA	NA	0	43.242	NA	4.270083333	31.23848148	NA	12.00351852	NA	NA
2004	30	mn	1	30	3.835	127.733	100.23	0	NA	NA	NA	NA	3.73	100.261	3.835	0	127.733	100.23	3.682761033	145.9659722	0.152238967	-18.23297222	NA	3.835
2004	30	pr	1	30	NA	88.342	100.815	0	NA	NA	NA	NA	NA	100.406	NA	0	88.342	100.815	2.8946	114.5771667	NA	-26.23516667	NA	NA
2004	30	ri	1	30	NA	81.171	NA	0	NA	NA	NA	NA	NA	NA	NA	0	81.171	NA	6.739625	103.7767222	NA	-22.60572222	NA	NA
2004	30	rr	1	30	NA	78.667	NA	0	NA	NA	NA	NA	NA	NA	NA	0	78.667	NA	6.80475	101.4808889	NA	-22.81388889	NA	NA
2004	30	td	1	30	NA	140.533	NA	0	NA	NA	NA	NA	NA	NA	NA	0	140.533	NA	2.909666667	147.3454074	NA	-6.812407407	NA	NA
2004	30	we	1	30	NA	76.042	NA	0	NA	NA	NA	NA	NA	NA	NA	0	76.042	NA	3.28375	100.85	NA	-24.808	NA	NA
2004	31	bo	1	31	3.75	186.479	101.078	0	NA	NA	NA	NA	NA	NA	3.75	0	186.479	101.078	4.14558997	165.50125	-0.39558997	20.97775	NA	3.75
2004	31	go	1	31	NA	35.108	NA	0	NA	NA	NA	NA	NA	NA	NA	0	35.108	NA	4.491833333	31.85624074	NA	3.251759259	NA	NA
2004	31	ih	1	31	3.096	40.667	99.4	0	NA	NA	NA	NA	3.033	99.247	3.096	0	40.667	99.4	3.438019608	34.29760185	-0.342019608	6.369398148	NA	3.096
2004	31	lg	1	31	3.833	33.946	100.756	0	NA	NA	NA	NA	3.913	100.73	3.833	0	33.946	100.756	3.35727451	32.25321296	0.47572549	1.692787037	NA	3.833
2004	31	lm	1	31	NA	41.696	NA	0	NA	NA	NA	NA	NA	NA	NA	0	41.696	NA	4.3105	34.43966667	NA	7.256333333	NA	NA
2004	31	mn	1	31	3.846	132.529	99.582	0	NA	NA	NA	NA	3.821	99.882	3.846	0	132.529	99.582	3.692686539	145.9490556	0.153313461	-13.42005556	NA	3.846
2004	31	pr	1	31	3.263	78.546	98.637	0	NA	NA	NA	NA	NA	98.379	3.263	0	78.546	98.637	2.933818182	108.6902778	0.329181818	-30.14427778	NA	3.263
2004	31	ri	1	31	NA	80.138	NA	0	NA	NA	NA	NA	NA	NA	NA	0	80.138	NA	6.713875	103.851	NA	-23.713	NA	NA
2004	31	rr	1	31	NA	75.604	NA	0	NA	NA	NA	NA	NA	NA	NA	0	75.604	NA	6.76075	100.1905556	NA	-24.58655556	NA	NA
2004	31	td	1	31	NA	170.942	NA	0	NA	NA	NA	NA	NA	NA	NA	0	170.942	NA	2.961416667	152.3829537	NA	18.5590463	NA	NA
2004	31	we	1	31	NA	72.433	NA	0	NA	NA	NA	NA	NA	NA	NA	0	72.433	NA	3.2195	100.3941667	NA	-27.96116667	NA	NA
2004	32	bo	2	1	3.783	132.733	101.089	0	NA	NA	NA	NA	NA	NA	3.783	0	132.733	101.089	4.063956253	166.6171759	-0.280956253	-33.88417593	NA	3.783
2004	32	go	2	1	NA	26.788	NA	0	NA	NA	NA	NA	NA	NA	NA	0	26.788	NA	4.451916667	31.86005556	NA	-5.072055556	NA	NA
2004	32	ih	2	1	3.1	27.971	99.651	0	NA	NA	NA	NA	3.05	99.463	3.1	0	27.971	99.651	3.386398148	33.99708333	-0.286398148	-6.026083333	NA	3.1
2004	32	lg	2	1	3.675	27.4	100.356	0	NA	NA	NA	NA	3.783	100.378	3.675	0	27.4	100.356	3.281305556	32.15225	0.393694444	-4.75225	NA	3.675
2004	32	lm	2	1	NA	30.492	NA	0	NA	NA	NA	NA	NA	NA	NA	0	30.492	NA	4.364833333	34.3849537	NA	-3.892953704	NA	NA
2004	32	mn	2	1	3.963	116.654	99.872	0	NA	NA	NA	NA	3.95	99.954	3.963	0	116.654	99.872	3.625334135	146.8648611	0.337665865	-30.21086111	NA	3.963
2004	32	pr	2	1	3.042	88.312	98.123	0	NA	NA	NA	NA	NA	97.9	3.042	0	88.312	98.123	2.937583333	102.0769444	0.104416667	-13.76494444	NA	3.042
2004	32	ri	2	1	NA	66.362	NA	0	NA	NA	NA	NA	NA	NA	NA	0	66.362	NA	6.67375	97.28733333	NA	-30.92533333	NA	NA
2004	32	rr	2	1	NA	62.075	NA	0	NA	NA	NA	NA	NA	NA	NA	0	62.075	NA	6.714625	93.97838889	NA	-31.90338889	NA	NA
2004	32	td	2	1	NA	121.371	NA	0	NA	NA	NA	NA	NA	NA	NA	0	121.371	NA	3.014666667	150.1961481	NA	-28.82514815	NA	NA
2004	32	we	2	1	NA	57.317	NA	0	NA	NA	NA	NA	NA	NA	NA	0	57.317	NA	3.058	91.84077778	NA	-34.52377778	NA	NA
2004	33	bo	2	2	3.879	172.425	101.183	0	NA	NA	NA	NA	NA	NA	3.879	0	172.425	101.183	4.090344104	164.987463	-0.211344104	7.437537037	NA	3.879
2004	33	go	2	2	NA	23.696	NA	0	NA	NA	NA	NA	NA	NA	NA	0	23.696	NA	4.361583333	31.80438889	NA	-8.108388889	NA	NA
2004	33	ih	2	2	3.079	22.563	100.123	0	NA	NA	NA	NA	3.029	99.933	3.079	0	22.563	100.123	3.409453704	33.79462963	-0.330453704	-11.23162963	NA	3.079
2004	33	lg	2	2	3.758	25.6	100.463	0	NA	NA	NA	NA	3.754	100.474	3.758	0	25.6	100.463	3.249	32.6092963	0.509	-7.009296296	NA	3.758
2004	33	lm	2	2	NA	24.221	NA	0	NA	NA	NA	NA	NA	NA	NA	0	24.221	NA	4.407	34.7572037	NA	-10.5362037	NA	NA
2004	33	mn	2	2	3.988	133.054	100.127	0	NA	NA	NA	NA	3.996	100.005	3.988	0	133.054	100.127	3.646434169	144.9276111	0.341565831	-11.87361111	NA	3.988
2004	33	pr	2	2	NA	88.712	98.198	0	NA	NA	NA	NA	NA	98.012	NA	0	88.712	98.198	2.6995	102.8882778	NA	-14.17627778	NA	NA
2004	33	ri	2	2	NA	98.933	NA	0	NA	NA	NA	NA	NA	NA	NA	0	98.933	NA	6.606	96.58011111	NA	2.352888889	NA	NA
2004	33	rr	2	2	NA	99.075	NA	0	NA	NA	NA	NA	NA	NA	NA	0	99.075	NA	6.624875	94.58205556	NA	4.492944444	NA	NA
2004	33	td	2	2	NA	154.204	NA	0	NA	NA	NA	NA	NA	NA	NA	0	154.204	NA	3.089666667	152.4631389	NA	1.740861111	NA	NA
2004	33	we	2	2	NA	101.362	NA	0	NA	NA	NA	NA	NA	NA	NA	0	101.362	NA	2.95525	93.59605556	NA	7.765944444	NA	NA
2004	34	bo	2	3	3.742	154.329	100.576	0	NA	NA	NA	NA	NA	NA	3.742	0	154.329	100.576	4.071931632	158.2907593	-0.329931632	-3.961759259	NA	3.742
2004	34	go	2	3	NA	25.246	NA	0	NA	NA	NA	NA	NA	NA	NA	0	25.246	NA	4.335916667	30.90772222	NA	-5.661722222	NA	NA
2004	34	ih	2	3	2.988	25.979	100.005	0	NA	NA	NA	NA	2.975	99.736	2.988	0	25.979	100.005	3.427342593	33.29705556	-0.439342593	-7.318055556	NA	2.988
2004	34	lg	2	3	3.929	24.767	100.059	0	NA	NA	NA	NA	3.925	100.192	3.929	0	24.767	100.059	3.224759259	31.34109259	0.704240741	-6.574092593	NA	3.929
2004	34	lm	2	3	NA	26.946	NA	0	NA	NA	NA	NA	NA	NA	NA	0	26.946	NA	4.452416667	33.27043519	NA	-6.324435185	NA	NA
2004	34	mn	2	3	3.754	119.542	99.608	0	NA	NA	NA	NA	3.804	99.459	3.754	0	119.542	99.608	3.633860398	141.0169722	0.120139602	-21.47497222	NA	3.754
2004	34	pr	2	3	NA	102.371	98.337	0	NA	NA	NA	NA	NA	98.162	NA	0	102.371	98.337	2.6173	100.9256667	NA	1.445333333	NA	NA
2004	34	ri	2	3	NA	109.638	NA	0	NA	NA	NA	NA	NA	NA	NA	0	109.638	NA	6.519875	96.40677778	NA	13.23122222	NA	NA
2004	34	rr	2	3	NA	104.9	NA	0	NA	NA	NA	NA	NA	NA	NA	0	104.9	NA	6.5555	93.62683333	NA	11.27316667	NA	NA
2004	34	td	2	3	NA	145.371	NA	0	NA	NA	NA	NA	NA	NA	NA	0	145.371	NA	3.167333333	145.9530556	NA	-0.582055556	NA	NA
2004	34	we	2	3	NA	102.508	NA	0	NA	NA	NA	NA	NA	NA	NA	0	102.508	NA	2.83775	93.00066667	NA	9.507333333	NA	NA
2004	35	bo	2	4	3.858	145.654	99.919	0	NA	NA	NA	NA	NA	NA	3.858	0	145.654	99.919	4.084545162	161.5074167	-0.226545162	-15.85341667	NA	3.858
2004	35	go	2	4	NA	28.467	NA	0	NA	NA	NA	NA	NA	NA	NA	0	28.467	NA	4.411083333	29.6980463	NA	-1.231046296	NA	NA
2004	35	ih	2	4	2.879	31.583	99.344	0	NA	NA	NA	NA	2.913	99.243	2.879	0	31.583	99.344	3.454037037	32.36126852	-0.575037037	-0.778268519	NA	2.879
2004	35	lg	2	4	4.075	27.825	99.113	0	NA	NA	NA	NA	4.071	99.317	4.075	0	27.825	99.113	3.227833333	29.80167593	0.847166667	-1.976675926	NA	4.075
2004	35	lm	2	4	NA	31.471	NA	0	NA	NA	NA	NA	NA	NA	NA	0	31.471	NA	4.496333333	32.56777778	NA	-1.096777778	NA	NA
2004	35	mn	2	4	3.579	132.804	99.197	0	NA	NA	NA	NA	3.621	99.139	3.579	0	132.804	99.197	3.604193458	139.5683148	-0.025193458	-6.764314815	NA	3.579
2004	35	pr	2	4	2.745	98.204	98.07	0	NA	NA	NA	NA	NA	97.837	2.745	0	98.204	98.07	2.593818182	97.87716667	0.151181818	0.326833333	NA	2.745
2004	35	ri	2	4	NA	78.054	NA	0	NA	NA	NA	NA	NA	NA	NA	0	78.054	NA	6.45675	96.02644444	NA	-17.97244444	NA	NA
2004	35	rr	2	4	NA	75.538	NA	0	NA	NA	NA	NA	NA	NA	NA	0	75.538	NA	6.500875	94.75661111	NA	-19.21861111	NA	NA
2004	35	td	2	4	NA	138.171	NA	0	NA	NA	NA	NA	NA	NA	NA	0	138.171	NA	3.236166667	146.8680556	NA	-8.697055556	NA	NA
2004	35	we	2	4	NA	75.596	NA	0	NA	NA	NA	NA	NA	NA	NA	0	75.596	NA	2.82475	92.878	NA	-17.282	NA	NA
2004	36	bo	2	5	4.004	157.867	99.654	0	NA	NA	NA	NA	NA	NA	4.004	0	157.867	99.654	4.058459651	156.2727315	-0.054459651	1.594268519	NA	4.004
2004	36	go	2	5	NA	23.425	NA	0	NA	NA	NA	NA	NA	NA	NA	0	23.425	NA	4.563	29.2787963	NA	-5.853796296	NA	NA
2004	36	ih	2	5	2.813	24.854	98.344	0	NA	NA	NA	NA	2.85	98.332	2.813	0	24.854	98.344	3.476240741	31.48139815	-0.663240741	-6.627398148	NA	2.813
2004	36	lg	2	5	4.063	23.3	97.971	0	NA	NA	NA	NA	4.1	98.123	4.063	0	23.3	97.971	3.245944444	29.55851852	0.817055556	-6.258518519	NA	4.063
2004	36	lm	2	5	NA	24.983	NA	0	NA	NA	NA	NA	NA	NA	NA	0	24.983	NA	4.5145	31.39477778	NA	-6.411777778	NA	NA
2004	36	mn	2	5	3.425	133.925	98.549	0	NA	NA	NA	NA	3.471	98.309	3.425	0	133.925	98.549	3.575125898	134.5886667	-0.150125898	-0.663666667	NA	3.425
2004	36	pr	2	5	2.771	98.25	97.382	0	NA	NA	NA	NA	NA	97.169	2.771	0	98.25	97.382	2.677416667	97.32922222	0.093583333	0.920777778	NA	2.771
2004	36	ri	2	5	NA	114.413	NA	0	NA	NA	NA	NA	NA	NA	NA	0	114.413	NA	6.401	99.05744444	NA	15.35555556	NA	NA
2004	36	rr	2	5	NA	112.421	NA	0	NA	NA	NA	NA	NA	NA	NA	0	112.421	NA	6.445625	96.2895	NA	16.1315	NA	NA
2004	36	td	2	5	NA	158.796	NA	0	NA	NA	NA	NA	NA	NA	NA	0	158.796	NA	3.312333333	144.2886944	NA	14.50730556	NA	NA
2004	36	we	2	5	NA	112.396	NA	0	NA	NA	NA	NA	NA	NA	NA	0	112.396	NA	2.781	91.96388889	NA	20.43211111	NA	NA
2004	37	bo	2	6	4.05	145.746	100.212	0	NA	NA	NA	NA	NA	NA	4.05	0	145.746	100.212	4.014599999	151.7524167	0.035400001	-6.006416667	NA	4.05
2004	37	go	2	6	NA	29.654	NA	0	NA	NA	NA	NA	NA	NA	NA	0	29.654	NA	4.639333333	29.76999074	NA	-0.115990741	NA	NA
2004	37	ih	2	6	2.9	28.167	99.065	0	NA	NA	NA	NA	2.883	98.855	2.9	0	28.167	99.065	3.493962963	32.15268519	-0.593962963	-3.985685185	NA	2.9
2004	37	lg	2	6	3.971	28.242	98.478	0	NA	NA	NA	NA	4.054	98.576	3.971	0	28.242	98.478	3.264277778	29.80685185	0.706722222	-1.564851852	NA	3.971
2004	37	lm	2	6	NA	30.938	NA	0	NA	NA	NA	NA	NA	NA	NA	0	30.938	NA	4.510416667	32.39391667	NA	-1.455916667	NA	NA
2004	37	mn	2	6	3.204	131.142	99.199	0	NA	NA	NA	NA	3.267	99.019	3.204	0	131.142	99.199	3.541313471	135.7863426	-0.337313471	-4.644342593	NA	3.204
2004	37	pr	2	6	2.783	110.271	97.924	0	NA	NA	NA	NA	NA	97.74	2.783	0	110.271	97.924	2.577454545	101.3108889	0.205545455	8.960111111	NA	2.783
2004	37	ri	2	6	NA	101.542	NA	0	NA	NA	NA	NA	NA	NA	NA	0	101.542	NA	6.349625	103.0611667	NA	-1.519166667	NA	NA
2004	37	rr	2	6	NA	99.425	NA	0	NA	NA	NA	NA	NA	NA	NA	0	99.425	NA	6.40375	98.89311111	NA	0.531888889	NA	NA
2004	37	td	2	6	NA	129.708	NA	0	NA	NA	NA	NA	NA	NA	NA	0	129.708	NA	3.394666667	141.9645278	NA	-12.25652778	NA	NA
2004	37	we	2	6	NA	98.125	NA	0	NA	NA	NA	NA	NA	NA	NA	0	98.125	NA	2.682	97.18655556	NA	0.938444444	NA	NA
2004	38	bo	2	7	4.133	139.213	99.65	0	NA	NA	NA	NA	NA	NA	4.133	0	139.213	99.65	4.027585312	155.5022685	0.105414688	-16.28926852	NA	4.133
2004	38	go	2	7	NA	22.7	NA	0	NA	NA	NA	NA	NA	NA	NA	0	22.7	NA	4.6225	31.23389815	NA	-8.533898148	NA	NA
2004	38	ih	2	7	2.95	23.342	98.657	0	NA	NA	NA	NA	2.988	98.736	2.95	0	23.342	98.657	3.502361111	32.76959259	-0.552361111	-9.427592593	NA	2.95
2004	38	lg	2	7	3.833	25.104	98.06	0	NA	NA	NA	NA	3.967	98.063	3.833	0	25.104	98.06	3.243287037	31.90061111	0.589712963	-6.796611111	NA	3.833
2004	38	lm	2	7	NA	23.588	NA	0	NA	NA	NA	NA	NA	NA	NA	0	23.588	NA	4.53225	32.90869444	NA	-9.320694444	NA	NA
2004	38	mn	2	7	3.125	125.771	98.876	0	NA	NA	NA	NA	3.217	98.794	3.125	0	125.771	98.876	3.530635534	140.0216204	-0.405635534	-14.25062037	NA	3.125
2004	38	pr	2	7	2.8	101.896	97.638	0	NA	NA	NA	NA	NA	97.413	2.8	0	101.896	97.638	2.554181818	109.5748889	0.245818182	-7.678888889	NA	2.8
2004	38	ri	2	7	NA	79.746	NA	0	NA	NA	NA	NA	NA	NA	NA	0	79.746	NA	6.351625	105.0952778	NA	-25.34927778	NA	NA
2004	38	rr	2	7	NA	74.721	NA	0	NA	NA	NA	NA	NA	NA	NA	0	74.721	NA	6.391625	102.6423889	NA	-27.92138889	NA	NA
2004	38	td	2	7	NA	126.046	NA	0	NA	NA	NA	NA	NA	NA	NA	0	126.046	NA	3.491416667	144.7169444	NA	-18.67094444	NA	NA
2004	38	we	2	7	NA	72.075	NA	0	NA	NA	NA	NA	NA	NA	NA	0	72.075	NA	2.68275	101.6741111	NA	-29.59911111	NA	NA
2004	39	bo	2	8	4.217	125.892	99.672	0	NA	NA	NA	NA	NA	NA	4.217	0	125.892	99.672	4.005131005	157.5360648	0.211868995	-31.64406481	NA	4.217
2004	39	go	2	8	NA	22.113	NA	0	NA	NA	NA	NA	NA	NA	NA	0	22.113	NA	4.659416667	29.19139815	NA	-7.078398148	NA	NA
2004	39	ih	2	8	3.104	19.629	98.406	0	NA	NA	NA	NA	3.1	98.512	3.104	0	19.629	98.406	3.513703704	31.69044444	-0.409703704	-12.06144444	NA	3.104
2004	39	lg	2	8	3.613	21.308	97.915	0	NA	NA	NA	NA	3.763	97.858	3.613	0	21.308	97.915	3.254185185	29.39018519	0.358814815	-8.082185185	NA	3.613
2004	39	lm	2	8	NA	23.088	NA	0	NA	NA	NA	NA	NA	NA	NA	0	23.088	NA	4.664333333	32.15352778	NA	-9.065527778	NA	NA
2004	39	mn	2	8	3.079	107.567	98.627	0	NA	NA	NA	NA	3.192	98.535	3.079	0	107.567	98.627	3.503315622	144.3570833	-0.424315622	-36.79008333	NA	3.079
2004	39	pr	2	8	2.796	73.258	97.348	0	NA	NA	NA	NA	NA	97.151	2.796	0	73.258	97.348	2.540090909	111.8537778	0.255909091	-38.59577778	NA	2.796
2004	39	ri	2	8	NA	52.479	NA	0	NA	NA	NA	NA	NA	NA	NA	0	52.479	NA	6.33125	103.9128333	NA	-51.43383333	NA	NA
2004	39	rr	2	8	NA	47.058	NA	0	NA	NA	NA	NA	NA	NA	NA	0	47.058	NA	6.376	101.3648889	NA	-54.30688889	NA	NA
2004	39	td	2	8	NA	113.367	NA	0	NA	NA	NA	NA	NA	NA	NA	0	113.367	NA	3.574	147.496537	NA	-34.12953704	NA	NA
2004	39	we	2	8	NA	45.058	NA	0	NA	NA	NA	NA	NA	NA	NA	0	45.058	NA	2.6695	99.90977778	NA	-54.85177778	NA	NA
2004	40	bo	2	9	4.292	127.821	99.871	0	NA	NA	NA	NA	NA	NA	4.292	0	127.821	99.871	4.157733729	155.7358611	0.134266271	-27.91486111	NA	4.292
2004	40	go	2	9	NA	21.467	NA	0	NA	NA	NA	NA	NA	NA	NA	0	21.467	NA	4.65775	29.90308333	NA	-8.436083333	NA	NA
2004	40	ih	2	9	3.208	23.813	98.344	0	NA	NA	NA	NA	3.2	98.305	3.208	0	23.813	98.344	3.550638889	31.43406481	-0.342638889	-7.621064815	NA	3.208
2004	40	lg	2	9	3.579	21.675	98.014	0	NA	NA	NA	NA	3.571	98.142	3.579	0	21.675	98.014	3.282611111	31.24810185	0.296388889	-9.573101852	NA	3.579
2004	40	lm	2	9	NA	23.196	NA	0	NA	NA	NA	NA	NA	NA	NA	0	23.196	NA	4.857	31.63335185	NA	-8.437351852	NA	NA
2004	40	mn	2	9	3.004	104.633	98.61	0	NA	NA	NA	NA	3.096	98.417	3.004	0	104.633	98.61	3.682413531	144.3738796	-0.678413531	-39.74087963	NA	3.004
2004	40	pr	2	9	2.796	72.933	97.346	0	NA	NA	NA	NA	NA	97.112	2.796	0	72.933	97.346	2.641833333	108.0141111	0.154166667	-35.08111111	NA	2.796
2004	40	ri	2	9	NA	100.9	NA	0	NA	NA	NA	NA	NA	NA	NA	0	100.9	NA	6.342	103.8500556	NA	-2.950055556	NA	NA
2004	40	rr	2	9	NA	100.521	NA	0	NA	NA	NA	NA	NA	NA	NA	0	100.521	NA	6.412	101.7509444	NA	-1.229944444	NA	NA
2004	40	td	2	9	NA	130.021	NA	0	NA	NA	NA	NA	NA	NA	NA	0	130.021	NA	3.661333333	145.5953889	NA	-15.57438889	NA	NA
2004	40	we	2	9	NA	100.829	NA	0	NA	NA	NA	NA	NA	NA	NA	0	100.829	NA	2.695	100.0680556	NA	0.760944444	NA	NA
2004	41	bo	2	10	4.254	132.163	100.027	0	NA	NA	NA	NA	NA	NA	4.254	0	132.163	100.027	4.179419408	155.3288426	0.074580592	-23.16584259	NA	4.254
2004	41	go	2	10	NA	24.904	NA	0	NA	NA	NA	NA	NA	NA	NA	0	24.904	NA	4.67725	30.03246296	NA	-5.128462963	NA	NA
2004	41	ih	2	10	3.3	25.708	98.507	0	NA	NA	NA	NA	3.292	98.438	3.3	0	25.708	98.507	3.57312037	31.65259259	-0.27312037	-5.944592593	NA	3.3
2004	41	lg	2	10	3.542	24.725	98.394	0	NA	NA	NA	NA	3.492	98.428	3.542	0	24.725	98.394	3.398156863	31.69902778	0.143843137	-6.974027778	NA	3.542
2004	41	lm	2	10	NA	26.992	NA	0	NA	NA	NA	NA	NA	NA	NA	0	26.992	NA	4.961833333	32.22709259	NA	-5.235092593	NA	NA
2004	41	mn	2	10	2.954	119.721	99.069	0	NA	NA	NA	NA	3.063	98.82	2.954	0	119.721	99.069	3.691052128	144.0270741	-0.737052128	-24.30607407	NA	2.954
2004	41	pr	2	10	2.992	97.9	97.64	0	NA	NA	NA	NA	NA	97.448	2.992	0	97.9	97.64	2.706916667	108.3396111	0.285083333	-10.43961111	NA	2.992
2004	41	ri	2	10	NA	102.517	NA	0	NA	NA	NA	NA	NA	NA	NA	0	102.517	NA	6.39125	109.3766667	NA	-6.859666667	NA	NA
2004	41	rr	2	10	NA	101.342	NA	0	NA	NA	NA	NA	NA	NA	NA	0	101.342	NA	6.439375	105.6633889	NA	-4.321388889	NA	NA
2004	41	td	2	10	NA	124.642	NA	0	NA	NA	NA	NA	NA	NA	NA	0	124.642	NA	3.762833333	145.7843241	NA	-21.14232407	NA	NA
2004	41	we	2	10	NA	101.863	NA	0	NA	NA	NA	NA	NA	NA	NA	0	101.863	NA	2.70325	104.945	NA	-3.082	NA	NA
2004	42	bo	2	11	4.229	144.346	100.038	0	NA	NA	NA	NA	NA	NA	4.229	0	144.346	100.038	4.233146138	162.1105	-0.004146138	-17.7645	NA	4.229
2004	42	go	2	11	NA	24.667	NA	0	NA	NA	NA	NA	NA	NA	NA	0	24.667	NA	4.633166667	33.69814815	NA	-9.031148148	NA	NA
2004	42	ih	2	11	3.383	24.379	98.366	0	NA	NA	NA	NA	3.367	98.156	3.383	0	24.379	98.366	3.640425926	36.25027778	-0.257425926	-11.87127778	NA	3.383
2004	42	lg	2	11	3.258	24.729	98.592	0	NA	NA	NA	NA	3.288	98.693	3.258	0	24.729	98.592	3.393911765	34.82881481	-0.135911765	-10.09981481	NA	3.258
2004	42	lm	2	11	NA	25.379	NA	0	NA	NA	NA	NA	NA	NA	NA	0	25.379	NA	4.8895	36.67131481	NA	-11.29231481	NA	NA
2004	42	mn	2	11	3.104	128.675	99.214	0	NA	NA	NA	NA	3.158	99.104	3.104	0	128.675	99.214	3.558137906	147.278037	-0.454137906	-18.60303704	NA	3.104
2004	42	pr	2	11	2.992	106.846	97.845	0	NA	NA	NA	NA	NA	97.642	2.992	0	106.846	97.845	2.657090909	109.3872778	0.334909091	-2.541277778	NA	2.992
2004	42	ri	2	11	NA	98.692	NA	0	NA	NA	NA	NA	NA	NA	NA	0	98.692	NA	6.418125	107.6551111	NA	-8.963111111	NA	NA
2004	42	rr	2	11	NA	95.604	NA	0	NA	NA	NA	NA	NA	NA	NA	0	95.604	NA	6.444125	104.5263889	NA	-8.922388889	NA	NA
2004	42	td	2	11	NA	138.096	NA	0	NA	NA	NA	NA	NA	NA	NA	0	138.096	NA	3.84575	151.5830463	NA	-13.4870463	NA	NA
2004	42	we	2	11	NA	94.117	NA	0	NA	NA	NA	NA	NA	NA	NA	0	94.117	NA	2.75475	103.8635	NA	-9.7465	NA	NA
2004	43	bo	2	12	4.217	139.758	100.428	0	NA	NA	NA	NA	NA	NA	4.217	0	139.758	100.428	4.163839874	167.8153426	0.053160126	-28.05734259	NA	4.217
2004	43	go	2	12	NA	24.242	NA	0	NA	NA	NA	NA	NA	NA	NA	0	24.242	NA	4.80075	30.97082407	NA	-6.728824074	NA	NA
2004	43	ih	2	12	3.438	24.408	98.568	0	NA	NA	NA	NA	3.404	98.467	3.438	0	24.408	98.568	3.631907407	32.42982407	-0.193907407	-8.021824074	NA	3.438
2004	43	lg	2	12	3.179	26.617	99.498	0	NA	NA	NA	NA	3.17	99.905	3.179	0	26.617	99.498	3.372101852	32.83374074	-0.193101852	-6.216740741	NA	3.179
2004	43	lm	2	12	NA	23.85	NA	0	NA	NA	NA	NA	NA	NA	NA	0	23.85	NA	4.8635	33.11612037	NA	-9.26612037	NA	NA
2004	43	mn	2	12	3.108	118.179	99.545	0	NA	NA	NA	NA	3.167	99.548	3.108	0	118.179	99.545	3.622363521	150.7704537	-0.514363521	-32.5914537	NA	3.108
2004	43	pr	2	12	NA	100.654	98.343	0	NA	NA	NA	NA	NA	98.112	NA	0	100.654	98.343	2.7042	106.6893889	NA	-6.035388889	NA	NA
2004	43	ri	2	12	NA	105.633	NA	0	NA	NA	NA	NA	NA	NA	NA	0	105.633	NA	6.453875	101.6657222	NA	3.967277778	NA	NA
2004	43	rr	2	12	NA	101.7	NA	0	NA	NA	NA	NA	NA	NA	NA	0	101.7	NA	6.4725	97.23	NA	4.47	NA	NA
2004	43	td	2	12	NA	127.167	NA	0	NA	NA	NA	NA	NA	NA	NA	0	127.167	NA	3.932	154.9383519	NA	-27.77135185	NA	NA
2004	43	we	2	12	NA	103.192	NA	0	NA	NA	NA	NA	NA	NA	NA	0	103.192	NA	2.841	96.94055556	NA	6.251444444	NA	NA
2004	44	bo	2	13	4.117	138.779	100.381	0	NA	NA	NA	NA	NA	NA	4.117	0	138.779	100.381	4.216088581	159.9619444	-0.099088581	-21.18294444	NA	4.117
2004	44	go	2	13	NA	26.513	NA	0	NA	NA	NA	NA	NA	NA	NA	0	26.513	NA	4.978583333	34.71812963	NA	-8.20512963	NA	NA
2004	44	ih	2	13	3.5	28.388	99.275	0	NA	NA	NA	NA	3.471	99.049	3.5	0	28.388	99.275	3.624416667	37.48362963	-0.124416667	-9.09562963	NA	3.5
2004	44	lg	2	13	3.146	25.983	100.852	0	NA	NA	NA	NA	3.1	101.107	3.146	0	25.983	100.852	3.382962963	34.82143519	-0.236962963	-8.838435185	NA	3.146
2004	44	lm	2	13	NA	28.567	NA	0	NA	NA	NA	NA	NA	NA	NA	0	28.567	NA	4.84225	37.70467593	NA	-9.137675926	NA	NA
2004	44	mn	2	13	3.1	142.896	100.105	0.304	NA	NA	NA	NA	3.125	100.134	3.1	0.304	142.896	100.105	3.665095112	147.638963	-0.565095112	-4.742962963	NA	3.1
2004	44	pr	2	13	NA	115.512	98.868	0	NA	NA	NA	NA	NA	98.639	NA	0	115.512	98.868	2.873818182	101.6405	NA	13.8715	NA	NA
2004	44	ri	2	13	NA	111.367	NA	0	NA	NA	NA	NA	NA	NA	NA	0	111.367	NA	6.47425	103.4760556	NA	7.890944444	NA	NA
2004	44	rr	2	13	NA	109.392	NA	0	NA	NA	NA	NA	NA	NA	NA	0	109.392	NA	6.49425	100.5593889	NA	8.832611111	NA	NA
2004	44	td	2	13	NA	143.117	NA	0	NA	NA	NA	NA	NA	NA	NA	0	143.117	NA	4.019666667	147.7321296	NA	-4.61512963	NA	NA
2004	44	we	2	13	NA	106.938	NA	0	NA	NA	NA	NA	NA	NA	NA	0	106.938	NA	2.92825	97.44844444	NA	9.489555556	NA	NA
2004	45	bo	2	14	4.104	136.038	100.229	0	NA	NA	NA	NA	NA	NA	4.104	0	136.038	100.229	4.284389127	163.3420463	-0.180389127	-27.3040463	NA	4.104
2004	45	go	2	14	NA	28.463	NA	0	NA	NA	NA	NA	NA	NA	NA	0	28.463	NA	5.192833333	33.96227778	NA	-5.499277778	NA	NA
2004	45	ih	2	14	3.55	28.513	99.489	0	NA	NA	NA	NA	3.558	99.321	3.55	0	28.513	99.489	3.62125	35.97726852	-0.07125	-7.464268519	NA	3.55
2004	45	lg	2	14	3.138	28.367	101.345	0	NA	NA	NA	NA	3.1	101.538	3.138	0	28.367	101.345	3.440333333	34.98675926	-0.302333333	-6.619759259	NA	3.138
2004	45	lm	2	14	NA	30.679	NA	0	NA	NA	NA	NA	NA	NA	NA	0	30.679	NA	4.9645	36.57362037	NA	-5.89462037	NA	NA
2004	45	mn	2	14	3.092	119.908	100.449	0	NA	NA	NA	NA	3.121	100.465	3.092	0	119.908	100.449	3.718288896	144.9391944	-0.626288896	-25.03119444	NA	3.092
2004	45	pr	2	14	NA	77.917	99.258	0	NA	NA	NA	NA	NA	99.011	NA	0	77.917	99.258	2.896727273	109.0919444	NA	-31.17494444	NA	NA
2004	45	ri	2	14	NA	67.042	NA	0	NA	NA	NA	NA	NA	NA	NA	0	67.042	NA	6.5145	102.4332222	NA	-35.39122222	NA	NA
2004	45	rr	2	14	NA	61.737	NA	0	NA	NA	NA	NA	NA	NA	NA	0	61.737	NA	6.52225	99.10922222	NA	-37.37222222	NA	NA
2004	45	td	2	14	NA	133.675	NA	0	NA	NA	NA	NA	NA	NA	NA	0	133.675	NA	4.14225	153.9011389	NA	-20.22613889	NA	NA
2004	45	we	2	14	NA	58.296	NA	0	NA	NA	NA	NA	NA	NA	NA	0	58.296	NA	2.90675	97.75094444	NA	-39.45494444	NA	NA
2004	46	bo	2	15	4.183	127.225	100.464	0	NA	NA	NA	NA	NA	NA	4.183	0	127.225	100.464	4.33583293	167.3097222	-0.15283293	-40.08472222	NA	4.183
2004	46	go	2	15	NA	21.367	NA	0	NA	NA	NA	NA	NA	NA	NA	0	21.367	NA	5.285916667	34.53749074	NA	-13.17049074	NA	NA
2004	46	ih	2	15	3.633	18.683	99.572	0	NA	NA	NA	NA	3.65	99.58	3.633	0	18.683	99.572	3.638907407	36.94507407	-0.005907407	-18.26207407	NA	3.633
2004	46	lg	2	15	3.167	23.096	101.709	0	NA	NA	NA	NA	3.142	101.807	3.167	0	23.096	101.709	3.425981481	35.35482407	-0.258981481	-12.25882407	NA	3.167
2004	46	lm	2	15	NA	20.2	NA	0	NA	NA	NA	NA	NA	NA	NA	0	20.2	NA	5.142833333	36.95987037	NA	-16.75987037	NA	NA
2004	46	mn	2	15	3.142	92.142	100.625	0	NA	NA	NA	NA	3.175	100.512	3.142	0	92.142	100.625	3.860573151	148.0047222	-0.718573151	-55.86272222	NA	3.142
2004	46	pr	2	15	NA	72.062	99.385	0	NA	NA	NA	NA	NA	99.165	NA	0	72.062	99.385	2.946090909	105.1295556	NA	-33.06755556	NA	NA
2004	46	ri	2	15	NA	54.921	NA	0	NA	NA	NA	NA	NA	NA	NA	0	54.921	NA	6.526875	101.6295556	NA	-46.70855556	NA	NA
2004	46	rr	2	15	NA	53.096	NA	0	NA	NA	NA	NA	NA	NA	NA	0	53.096	NA	6.53875	97.26266667	NA	-44.16666667	NA	NA
2004	46	td	2	15	NA	111.9	NA	0	NA	NA	NA	NA	NA	NA	NA	0	111.9	NA	4.233833333	154.1411852	NA	-42.24118519	NA	NA
2004	46	we	2	15	NA	48.933	NA	0	NA	NA	NA	NA	NA	NA	NA	0	48.933	NA	2.934	97.36555556	NA	-48.43255556	NA	NA
2004	47	bo	2	16	4.179	129.692	100.723	0	NA	NA	NA	NA	NA	NA	4.179	0	129.692	100.723	4.332003619	167.0261481	-0.153003619	-37.33414815	NA	4.179
2004	47	go	2	16	NA	24.129	NA	0	NA	NA	NA	NA	NA	NA	NA	0	24.129	NA	5.363666667	34.19626852	NA	-10.06726852	NA	NA
2004	47	ih	2	16	3.7	24.929	99.87	0	NA	NA	NA	NA	3.633	99.775	3.7	0	24.929	99.87	3.808907407	37.22801852	-0.108907407	-12.29901852	NA	3.7
2004	47	lg	2	16	3.258	22.383	102.154	0	NA	NA	NA	NA	3.196	102.193	3.258	0	22.383	102.154	3.539527778	35.70740741	-0.281527778	-13.32440741	NA	3.258
2004	47	lm	2	16	NA	26.867	NA	0	NA	NA	NA	NA	NA	NA	NA	0	26.867	NA	5.311666667	37.03963889	NA	-10.17263889	NA	NA
2004	47	mn	2	16	3.183	110.546	100.795	0	NA	NA	NA	NA	3.208	101.018	3.183	0	110.546	100.795	3.846912768	147.4912778	-0.663912768	-36.94527778	NA	3.183
2004	47	pr	2	16	2.8	78.425	99.678	0	NA	NA	NA	NA	2.5	99.479	2.8	0	78.425	99.678	2.983666667	105.6642778	-0.183666667	-27.23927778	NA	2.8
2004	47	ri	2	16	NA	93.829	NA	0	NA	NA	NA	NA	NA	NA	NA	0	93.829	NA	6.523	97.31144444	NA	-3.482444444	NA	NA
2004	47	rr	2	16	NA	93.008	NA	0	NA	NA	NA	NA	NA	NA	NA	0	93.008	NA	6.542	94.65188889	NA	-1.643888889	NA	NA
2004	47	td	2	16	NA	127.238	NA	0	NA	NA	NA	NA	NA	NA	NA	0	127.238	NA	4.294666667	151.9211667	NA	-24.68316667	NA	NA
2004	47	we	2	16	NA	96.087	NA	0	NA	NA	NA	NA	NA	NA	NA	0	96.087	NA	2.957	94.87088889	NA	1.216111111	NA	NA
2004	48	bo	2	17	4.029	130.588	100.603	0	NA	NA	NA	NA	NA	NA	4.029	0	130.588	100.603	4.327527034	167.7771667	-0.298527034	-37.18916667	NA	4.029
2004	48	go	2	17	NA	29.208	NA	0	NA	NA	NA	NA	NA	NA	NA	0	29.208	NA	5.379666667	36.76712963	NA	-7.55912963	NA	NA
2004	48	ih	2	17	3.704	33.621	100.084	0	NA	NA	NA	NA	3.671	99.908	3.704	0	33.621	100.084	3.768388889	39.22777778	-0.064388889	-5.606777778	NA	3.704
2004	48	lg	2	17	3.3	29.55	102.522	0	NA	NA	NA	NA	3.283	104.123	3.3	0	29.55	102.522	3.551925926	37.58032407	-0.251925926	-8.030324074	NA	3.3
2004	48	lm	2	17	NA	31.492	NA	0	NA	NA	NA	NA	NA	NA	NA	0	31.492	NA	5.49475	39.23451852	NA	-7.742518519	NA	NA
2004	48	mn	2	17	3.142	120.129	100.647	0	NA	NA	NA	NA	3.154	100.817	3.142	0	120.129	100.647	3.898305818	149.4081574	-0.756305818	-29.27915741	NA	3.142
2004	48	pr	2	17	2.717	81.583	99.611	0	NA	NA	NA	NA	2.463	99.434	2.717	0	81.583	99.611	3.060666667	98.24888889	-0.343666667	-16.66588889	NA	2.717
2004	48	ri	2	17	NA	92.371	NA	0	NA	NA	NA	NA	NA	NA	NA	0	92.371	NA	6.555875	95.083	NA	-2.712	NA	NA
2004	48	rr	2	17	NA	89.496	NA	0	NA	NA	NA	NA	NA	NA	NA	0	89.496	NA	6.595875	93.00472222	NA	-3.508722222	NA	NA
2004	48	td	2	17	NA	126.55	NA	0	NA	NA	NA	NA	NA	NA	NA	0	126.55	NA	4.360666667	154.2785185	NA	-27.72851852	NA	NA
2004	48	we	2	17	NA	89.529	NA	0	NA	NA	NA	NA	NA	NA	NA	0	89.529	NA	3.03	91.05438889	NA	-1.525388889	NA	NA
2004	49	bo	2	18	4	128.979	100.338	0	NA	NA	NA	NA	NA	NA	4	0	128.979	100.338	4.364358023	164.1164444	-0.364358023	-35.13744444	NA	4
2004	49	go	2	18	NA	25.929	NA	0	NA	NA	NA	NA	NA	NA	NA	0	25.929	NA	5.31825	34.96523148	NA	-9.036231481	NA	NA
2004	49	ih	2	18	3.838	27.375	100.223	0	NA	NA	NA	NA	3.817	100.53	3.838	0	27.375	100.223	3.845574074	38.0682963	-0.007574074	-10.6932963	NA	3.838
2004	49	lg	2	18	3.313	25.075	102.781	0	NA	NA	NA	NA	3.275	103.203	3.313	0	25.075	102.781	3.670907407	35.48102778	-0.357907407	-10.40602778	NA	3.313
2004	49	lm	2	18	NA	27.208	NA	0	NA	NA	NA	NA	NA	NA	NA	0	27.208	NA	5.541083333	38.16786111	NA	-10.95986111	NA	NA
2004	49	mn	2	18	3.167	103.021	100.524	0	NA	NA	NA	NA	3.292	100.703	3.167	0	103.021	100.524	3.931586794	143.2187593	-0.764586794	-40.19775926	NA	3.167
2004	49	pr	2	18	2.782	86.688	99.955	0	NA	NA	NA	NA	2.545	99.75	2.782	0	86.688	99.955	2.987909091	104.6435	-0.205909091	-17.9555	NA	2.782
2004	49	ri	2	18	NA	80.292	NA	0	NA	NA	NA	NA	NA	NA	NA	0	80.292	NA	6.578	99.03433333	NA	-18.74233333	NA	NA
2004	49	rr	2	18	NA	76.838	NA	0	NA	NA	NA	NA	NA	NA	NA	0	76.838	NA	6.542625	94.7565	NA	-17.9185	NA	NA
2004	49	td	2	18	NA	109.204	NA	0	NA	NA	NA	NA	NA	NA	NA	0	109.204	NA	4.428916667	150.4352963	NA	-41.2312963	NA	NA
2004	49	we	2	18	NA	74.708	NA	0	NA	NA	NA	NA	NA	NA	NA	0	74.708	NA	3.08125	91.85344444	NA	-17.14544444	NA	NA
2004	50	bo	2	19	4.133	146.967	100.575	0	NA	NA	NA	NA	NA	NA	4.133	0	146.967	100.575	4.401147743	166.6808611	-0.268147743	-19.71386111	NA	4.133
2004	50	go	2	19	NA	39.533	NA	0	NA	NA	NA	NA	NA	NA	NA	0	39.533	NA	5.394166667	34.47496296	NA	5.058037037	NA	NA
2004	50	ih	2	19	4.004	42.217	99.749	0	NA	NA	NA	NA	3.929	99.847	4.004	0	42.217	99.749	3.844296296	37.64907407	0.159703704	4.567925926	NA	4.004
2004	50	lg	2	19	3.163	40.992	102.109	0	NA	NA	NA	NA	3.108	102.347	3.163	0	40.992	102.109	3.723564815	36.11400926	-0.560564815	4.877990741	NA	3.163
2004	50	lm	2	19	NA	45.079	NA	0	NA	NA	NA	NA	NA	NA	NA	0	45.079	NA	5.577833333	37.74152778	NA	7.337472222	NA	NA
2004	50	mn	2	19	3.313	128.438	100.177	0	NA	NA	NA	NA	3.496	100.02	3.313	0	128.438	100.177	3.945236982	148.0771481	-0.632236982	-19.63914815	NA	3.313
2004	50	pr	2	19	2.913	82.508	99.475	0	NA	NA	NA	NA	2.696	99.278	2.913	0	82.508	99.475	2.969272727	102.1493333	-0.056272727	-19.64133333	NA	2.913
2004	50	ri	2	19	NA	77.746	NA	0	NA	NA	NA	NA	NA	NA	NA	0	77.746	NA	6.582625	98.67	NA	-20.924	NA	NA
2004	50	rr	2	19	NA	74.742	NA	0	NA	NA	NA	NA	NA	NA	NA	0	74.742	NA	6.515875	96.74727778	NA	-22.00527778	NA	NA
2004	50	td	2	19	NA	118.729	NA	0	NA	NA	NA	NA	NA	NA	NA	0	118.729	NA	4.518083333	151.2553981	NA	-32.52639815	NA	NA
2004	50	we	2	19	NA	73.721	NA	0	NA	NA	NA	NA	NA	NA	NA	0	73.721	NA	3.09875	96.36016667	NA	-22.63916667	NA	NA
2004	51	bo	2	20	4.196	149.483	101.628	0	NA	NA	NA	NA	NA	NA	4.196	0	149.483	101.628	4.405490774	166.1778611	-0.209490774	-16.69486111	NA	4.196
2004	51	go	2	20	NA	35.963	NA	0	NA	NA	NA	NA	NA	NA	NA	0	35.963	NA	5.412333333	36.19262037	NA	-0.22962037	NA	NA
2004	51	ih	2	20	4.079	35.854	99.971	0	NA	NA	NA	NA	4.021	99.983	4.079	0	35.854	99.971	3.942592593	38.9275463	0.136407407	-3.073546296	NA	4.079
2004	51	lg	2	20	3.054	36.204	102.286	0	NA	NA	NA	NA	2.979	102.334	3.054	0	36.204	102.286	3.721712963	37.04859259	-0.667712963	-0.844592593	NA	3.054
2004	51	lm	2	20	NA	37.733	NA	0	NA	NA	NA	NA	NA	NA	NA	0	37.733	NA	5.60725	39.00196296	NA	-1.268962963	NA	NA
2004	51	mn	2	20	3.458	134.267	100.928	0	NA	NA	NA	NA	3.571	100.338	3.458	0	134.267	100.928	3.956519307	144.9211852	-0.498519307	-10.65418519	NA	3.458
2004	51	pr	2	20	2.917	78.179	99.536	0	NA	NA	NA	NA	2.733	99.349	2.917	0	78.179	99.536	3.107727273	96.78072222	-0.190727273	-18.60172222	NA	2.917
2004	51	ri	2	20	NA	83.492	NA	0	NA	NA	NA	NA	NA	NA	NA	0	83.492	NA	6.5765	101.2561667	NA	-17.76416667	NA	NA
2004	51	rr	2	20	NA	79.479	NA	0	NA	NA	NA	NA	NA	NA	NA	0	79.479	NA	6.528875	98.07311111	NA	-18.59411111	NA	NA
2004	51	td	2	20	NA	141.496	NA	0	NA	NA	NA	NA	NA	NA	NA	0	141.496	NA	4.605666667	153.2434444	NA	-11.74744444	NA	NA
2004	51	we	2	20	NA	76.763	NA	0	NA	NA	NA	NA	NA	NA	NA	0	76.763	NA	3.11675	95.85483333	NA	-19.09183333	NA	NA
2004	52	bo	2	21	4.25	117.083	102.418	0	NA	NA	NA	NA	NA	NA	4.25	0	117.083	102.418	4.455349526	158.8580093	-0.205349526	-41.77500926	NA	4.25
2004	52	go	2	21	NA	35.508	NA	0	NA	NA	NA	NA	NA	NA	NA	0	35.508	NA	5.4725	34.31999074	NA	1.188009259	NA	NA
2004	52	ih	2	21	4.1	33.225	100.667	0	NA	NA	NA	NA	4.025	100.599	4.1	0	33.225	100.667	4.017037037	36.91667593	0.082962963	-3.691675926	NA	4.1
2004	52	lg	2	21	3.038	37.063	102.859	0	NA	NA	NA	NA	3.05	102.951	3.038	0	37.063	102.859	3.734175926	35.66914815	-0.696175926	1.393851852	NA	3.038
2004	52	lm	2	21	NA	35.333	NA	0	NA	NA	NA	NA	NA	NA	NA	0	35.333	NA	5.594416667	36.75078704	NA	-1.417787037	NA	NA
2004	52	mn	2	21	3.504	115.783	101.447	0	NA	NA	NA	NA	3.658	101.095	3.504	0	115.783	101.447	4.023604444	140.4380285	-0.519604444	-24.65502849	NA	3.504
2004	52	pr	2	21	2.863	72.35	100.061	0	NA	NA	NA	NA	2.671	99.883	2.863	0	72.35	100.061	3.124916667	96.83811111	-0.261916667	-24.48811111	NA	2.863
2004	52	ri	2	21	NA	50.013	NA	0	NA	NA	NA	NA	NA	NA	NA	0	50.013	NA	6.615	99.52044444	NA	-49.50744444	NA	NA
2004	52	rr	2	21	NA	49.983	NA	0	NA	NA	NA	NA	NA	NA	NA	0	49.983	NA	6.545625	96.86505556	NA	-46.88205556	NA	NA
2004	52	td	2	21	NA	130.379	NA	0	NA	NA	NA	NA	NA	NA	NA	0	130.379	NA	4.657166667	145.0546759	NA	-14.67567593	NA	NA
2004	52	we	2	21	NA	50.975	NA	0	NA	NA	NA	NA	NA	NA	NA	0	50.975	NA	3.14725	94.42661111	NA	-43.45161111	NA	NA
2004	53	bo	2	22	4.3	121.05	102.687	0	NA	NA	NA	NA	NA	NA	4.3	0	121.05	102.687	4.495637646	154.5683519	-0.195637646	-33.51835185	NA	4.3
2004	53	go	2	22	NA	31.396	NA	0	NA	NA	NA	NA	NA	NA	NA	0	31.396	NA	5.504666667	36.04343519	NA	-4.647435185	NA	NA
2004	53	ih	2	22	4.2	31.796	101.259	0	NA	NA	NA	NA	4.083	101.083	4.2	0	31.796	101.259	4.069768519	38.56059259	0.130231481	-6.764592593	NA	4.2
2004	53	lg	2	22	3.242	32.792	103.113	0	NA	NA	NA	NA	3.15	103.346	3.242	0	32.792	103.113	3.796212963	35.94474074	-0.554212963	-3.152740741	NA	3.242
2004	53	lm	2	22	NA	34.704	NA	0	NA	NA	NA	NA	NA	NA	NA	0	34.704	NA	5.528166667	38.31660185	NA	-3.612601852	NA	NA
2004	53	mn	2	22	3.696	93.371	102.41	0	NA	NA	NA	NA	3.771	101.82	3.696	0	93.371	102.41	4.088714167	141.2060185	-0.392714167	-47.83501852	NA	3.696
2004	53	pr	2	22	2.821	72.013	100.369	0	NA	NA	NA	NA	2.679	100.162	2.821	0	72.013	100.369	3.148416667	103.7297222	-0.327416667	-31.71672222	NA	2.821
2004	53	ri	2	22	NA	44.742	NA	0	NA	NA	NA	NA	NA	NA	NA	0	44.742	NA	6.654875	98.77938889	NA	-54.03738889	NA	NA
2004	53	rr	2	22	NA	43.058	NA	0	NA	NA	NA	NA	NA	NA	NA	0	43.058	NA	6.583	95.44022222	NA	-52.38222222	NA	NA
2004	53	td	2	22	NA	85.546	NA	0	NA	NA	NA	NA	NA	NA	NA	0	85.546	NA	4.699083333	146.1733796	NA	-60.62737963	NA	NA
2004	53	we	2	22	NA	42.971	NA	0	NA	NA	NA	NA	NA	NA	NA	0	42.971	NA	3.12875	94.30066667	NA	-51.32966667	NA	NA
2004	54	bo	2	23	4.3	129.763	103.008	0	NA	NA	NA	NA	NA	NA	4.3	0	129.763	103.008	4.523797328	161.36825	-0.223797328	-31.60525	NA	4.3
2004	54	go	2	23	NA	38.304	NA	0	NA	NA	NA	NA	NA	NA	NA	0	38.304	NA	5.538666667	37.40114815	NA	0.902851852	NA	NA
2004	54	ih	2	23	4.275	40.596	101.448	0	NA	NA	NA	NA	4.154	101.371	4.275	0	40.596	101.448	4.136362745	39.93709259	0.138637255	0.658907407	NA	4.275
2004	54	lg	2	23	3.642	37.021	102.647	0	NA	NA	NA	NA	3.492	102.974	3.642	0	37.021	102.647	3.878157407	37.78861111	-0.236157407	-0.767611111	NA	3.642
2004	54	lm	2	23	NA	41.463	NA	0	NA	NA	NA	NA	NA	NA	NA	0	41.463	NA	5.48825	40.05069444	NA	1.412305556	NA	NA
2004	54	mn	2	23	3.808	119.092	102.67	0	NA	NA	NA	NA	3.883	101.912	3.808	0	119.092	102.67	4.143855867	143.7359444	-0.335855867	-24.64394444	NA	3.808
2004	54	pr	2	23	2.942	73.513	100.913	0	NA	NA	NA	NA	2.725	100.715	2.942	0	73.513	100.913	3.18275	104.5817778	-0.24075	-31.06877778	NA	2.942
2004	54	ri	2	23	NA	73.975	NA	0	NA	NA	NA	NA	NA	NA	NA	0	73.975	NA	6.667125	96.91166667	NA	-22.93666667	NA	NA
2004	54	rr	2	23	NA	71.762	NA	0	NA	NA	NA	NA	NA	NA	NA	0	71.762	NA	6.590375	94.31022222	NA	-22.54822222	NA	NA
2004	54	td	2	23	NA	142.163	NA	0	NA	NA	NA	NA	NA	NA	NA	0	142.163	NA	4.74575	149.8054259	NA	-7.642425926	NA	NA
2004	54	we	2	23	NA	70.596	NA	0	NA	NA	NA	NA	NA	NA	NA	0	70.596	NA	3.13475	94.08722222	NA	-23.49122222	NA	NA
2004	55	bo	2	24	4.225	149.788	103.344	0	NA	NA	NA	NA	NA	NA	4.225	0	149.788	103.344	4.563656471	162.3486296	-0.338656471	-12.56062963	NA	4.225
2004	55	go	2	24	NA	33.458	NA	0	NA	NA	NA	NA	NA	NA	NA	0	33.458	NA	5.4685	35.43452778	NA	-1.976527778	NA	NA
2004	55	ih	2	24	4.333	37.567	101.42	0	NA	NA	NA	NA	4.254	101.34	4.333	0	37.567	101.42	4.121675926	38.67184259	0.211324074	-1.104842593	NA	4.333
2004	55	lg	2	24	3.933	32.129	102.449	0	NA	NA	NA	NA	3.746	102.583	3.933	0	32.129	102.449	3.957518519	36.00590741	-0.024518519	-3.876907407	NA	3.933
2004	55	lm	2	24	NA	37.075	NA	0	NA	NA	NA	NA	NA	NA	NA	0	37.075	NA	5.48325	38.5949537	NA	-1.519953704	NA	NA
2004	55	mn	2	24	3.738	115.388	102.508	0	NA	NA	NA	NA	3.825	101.816	3.738	0	115.388	102.508	4.180384362	144.1209074	-0.442384362	-28.73290741	NA	3.738
2004	55	pr	2	24	3.063	71.712	101.453	0	NA	NA	NA	NA	2.825	101.214	3.063	0	71.712	101.453	3.135090909	100.1903333	-0.072090909	-28.47833333	NA	3.063
2004	55	ri	2	24	NA	77.583	NA	0	NA	NA	NA	NA	NA	NA	NA	0	77.583	NA	6.679125	95.357	NA	-17.774	NA	NA
2004	55	rr	2	24	NA	75.892	NA	0	NA	NA	NA	NA	NA	NA	NA	0	75.892	NA	6.615625	91.86027778	NA	-15.96827778	NA	NA
2004	55	td	2	24	NA	137.625	NA	0	NA	NA	NA	NA	NA	NA	NA	0	137.625	NA	4.813083333	147.6541667	NA	-10.02916667	NA	NA
2004	55	we	2	24	NA	74.633	NA	0	NA	NA	NA	NA	NA	NA	NA	0	74.633	NA	3.16525	91.68166667	NA	-17.04866667	NA	NA
2004	56	bo	2	25	4.25	159.917	103.851	0	NA	NA	NA	NA	NA	NA	4.25	0	159.917	103.851	4.534786495	159.6692685	-0.284786495	0.247731481	NA	4.25
2004	56	go	2	25	NA	32.088	NA	0	NA	NA	NA	NA	NA	NA	NA	0	32.088	NA	5.438	34.03701852	NA	-1.949018519	NA	NA
2004	56	ih	2	25	4.396	33.383	101.94	0	NA	NA	NA	NA	4.329	101.85	4.396	0	33.383	101.94	4.053564815	36.83730556	0.342435185	-3.454305556	NA	4.396
2004	56	lg	2	25	3.983	31.621	102.642	0	NA	NA	NA	NA	3.913	102.703	3.983	0	31.621	102.642	3.981351852	35.83799074	0.001648148	-4.216990741	NA	3.983
2004	56	lm	2	25	NA	34.788	NA	0	NA	NA	NA	NA	NA	NA	NA	0	34.788	NA	5.561083333	36.43732407	NA	-1.649324074	NA	NA
2004	56	mn	2	25	3.754	128.504	103.141	0	NA	NA	NA	NA	3.867	102.623	3.754	0	128.504	103.141	4.186064422	142.7518796	-0.432064422	-14.24787963	NA	3.754
2004	56	pr	2	25	NA	72.462	101.609	0	NA	NA	NA	NA	NA	101.404	NA	0	72.462	101.609	3.03075	97.84927778	NA	-25.38727778	NA	NA
2004	56	ri	2	25	NA	99.879	NA	0	NA	NA	NA	NA	NA	NA	NA	0	99.879	NA	6.689125	96.145	NA	3.734	NA	NA
2004	56	rr	2	25	NA	97.163	NA	0	NA	NA	NA	NA	NA	NA	NA	0	97.163	NA	6.608375	93.8165	NA	3.3465	NA	NA
2004	56	td	2	25	NA	153.558	NA	0	NA	NA	NA	NA	NA	NA	NA	0	153.558	NA	4.90175	145.0483981	NA	8.509601852	NA	NA
2004	56	we	2	25	NA	96.379	NA	0	NA	NA	NA	NA	NA	NA	NA	0	96.379	NA	3.2235	92.92077778	NA	3.458222222	NA	NA
2004	57	bo	2	26	4.308	127.121	103.837	0	NA	NA	NA	NA	NA	NA	4.308	0	127.121	103.837	4.474557818	157.1383611	-0.166557818	-30.01736111	NA	4.308
2004	57	go	2	26	NA	32.104	NA	0	NA	NA	NA	NA	NA	NA	NA	0	32.104	NA	5.378666667	33.78682407	NA	-1.682824074	NA	NA
2004	57	ih	2	26	4.446	32.746	102.11	0	NA	NA	NA	NA	4.375	101.791	4.446	0	32.746	102.11	4.131740741	35.44812963	0.314259259	-2.70212963	NA	4.446
2004	57	lg	2	26	4.146	34.221	102.852	0	NA	NA	NA	NA	4.1	102.884	4.146	0	34.221	102.852	4.023907407	35.68833333	0.122092593	-1.467333333	NA	4.146
2004	57	lm	2	26	NA	34.308	NA	0	NA	NA	NA	NA	NA	NA	NA	0	34.308	NA	5.668916667	36.03737037	NA	-1.72937037	NA	NA
2004	57	mn	2	26	3.85	99.358	103.295	0	NA	NA	NA	NA	3.963	102.721	3.85	0	99.358	103.295	4.20477769	135.696463	-0.35477769	-36.33846296	NA	3.85
2004	57	pr	2	26	3.005	98.1	102.034	0	NA	NA	NA	NA	2.782	101.821	3.005	0	98.1	102.034	3.1556	102.2803889	-0.1506	-4.180388889	NA	3.005
2004	57	ri	2	26	NA	106.487	NA	0	NA	NA	NA	NA	NA	NA	NA	0	106.487	NA	6.72525	99.64066667	NA	6.846333333	NA	NA
2004	57	rr	2	26	NA	104.117	NA	0	NA	NA	NA	NA	NA	NA	NA	0	104.117	NA	6.64125	95.81688889	NA	8.300111111	NA	NA
2004	57	td	2	26	NA	105.604	NA	0	NA	NA	NA	NA	NA	NA	NA	0	105.604	NA	4.9765	141.4753148	NA	-35.87131481	NA	NA
2004	57	we	2	26	NA	104.921	NA	0	NA	NA	NA	NA	NA	NA	NA	0	104.921	NA	3.2835	95.06733333	NA	9.853666667	NA	NA
2004	58	bo	2	27	4.4	150.404	102.704	0	NA	NA	NA	NA	NA	NA	4.4	0	150.404	102.704	5.039482899	161.2031019	-0.639482899	-10.79910185	NA	4.4
2004	58	go	2	27	NA	38.338	NA	0	NA	NA	NA	NA	NA	NA	NA	0	38.338	NA	5.414166667	35.13598148	NA	3.202018519	NA	NA
2004	58	ih	2	27	4.463	40.929	101.221	0	NA	NA	NA	NA	4.45	100.929	4.463	0	40.929	101.221	4.187092593	38.19283333	0.275907407	2.736166667	NA	4.463
2004	58	lg	2	27	4.183	37.688	101.593	0	NA	NA	NA	NA	4.163	101.541	4.183	0	37.688	101.593	4.039083333	35.26869444	0.143916667	2.419305556	NA	4.183
2004	58	lm	2	27	NA	42.2	NA	0	NA	NA	NA	NA	NA	NA	NA	0	42.2	NA	5.76175	38.20138889	NA	3.998611111	NA	NA
2004	58	mn	2	27	4.017	147.133	102.271	0	NA	NA	NA	NA	4.067	101.273	4.017	0	147.133	102.271	4.191041779	143.8342407	-0.174041779	3.298759259	NA	4.017
2004	58	pr	2	27	3.154	87.946	101.055	0	NA	NA	NA	NA	2.921	100.841	3.154	0	87.946	101.055	3.1842	98.9655	-0.0302	-11.0195	NA	3.154
2004	58	ri	2	27	NA	85.046	NA	0	NA	NA	NA	NA	NA	NA	NA	0	85.046	NA	6.771125	93.20522222	NA	-8.159222222	NA	NA
2004	58	rr	2	27	NA	80.163	NA	0	NA	NA	NA	NA	NA	NA	NA	0	80.163	NA	6.695125	90.532	NA	-10.369	NA	NA
2004	58	td	2	27	NA	158.479	NA	0	NA	NA	NA	NA	NA	NA	NA	0	158.479	NA	5.03575	149.259537	NA	9.219462963	NA	NA
2004	58	we	2	27	NA	77.121	NA	0	NA	NA	NA	NA	NA	NA	NA	0	77.121	NA	3.3595	90.70877778	NA	-13.58777778	NA	NA
2004	59	bo	2	28	4.504	135.15	102.14	0	NA	NA	NA	NA	NA	NA	4.504	0	135.15	102.14	4.573178899	157.2865556	-0.069178899	-22.13655556	NA	4.504
2004	59	go	2	28	NA	36.338	NA	0	NA	NA	NA	NA	NA	NA	NA	0	36.338	NA	5.338166667	36.57092593	NA	-0.232925926	NA	NA
2004	59	ih	2	28	4.425	37.475	100.728	0	NA	NA	NA	NA	4.471	100.413	4.425	0	37.475	100.728	4.256675926	38.09537037	0.168324074	-0.62037037	NA	4.425
2004	59	lg	2	28	4.075	37.017	100.795	0	NA	NA	NA	NA	4.121	100.662	4.075	0	37.017	100.795	4.034027778	37.06519444	0.040972222	-0.048194444	NA	4.075
2004	59	lm	2	28	NA	39.925	NA	0	NA	NA	NA	NA	NA	NA	NA	0	39.925	NA	5.280111111	38.8290463	NA	1.095953704	NA	NA
2004	59	mn	2	28	4.183	110.308	101.608	0	NA	NA	NA	NA	4.196	100.581	4.183	0	110.308	101.608	4.193717446	139.6206481	-0.010717446	-29.31264815	NA	4.183
2004	59	pr	2	28	3.213	73.329	100.571	0	NA	NA	NA	NA	2.967	100.315	3.213	0	73.329	100.571	3.2152	96.56733333	-0.0022	-23.23833333	NA	3.213
2004	59	ri	2	28	NA	70.396	NA	0	NA	NA	NA	NA	NA	NA	NA	0	70.396	NA	6.846875	95.63444444	NA	-25.23844444	NA	NA
2004	59	rr	2	28	NA	68.088	NA	0	NA	NA	NA	NA	NA	NA	NA	0	68.088	NA	6.74975	91.40027778	NA	-23.31227778	NA	NA
2004	59	td	2	28	NA	117.992	NA	0	NA	NA	NA	NA	NA	NA	NA	0	117.992	NA	5.093333333	146.8598611	NA	-28.86786111	NA	NA
2004	59	we	2	28	NA	65.321	NA	0	NA	NA	NA	NA	NA	NA	NA	0	65.321	NA	3.3985	90.67227778	NA	-25.35127778	NA	NA
2004	60	bo	2	29	4.671	126.483	102.96	0	NA	NA	NA	NA	NA	NA	4.671	0	126.483	102.96	5.033658785	160.5420648	-0.362658785	-34.05906481	NA	4.671
2004	60	go	2	29	NA	26.475	NA	0	NA	NA	NA	NA	NA	NA	NA	0	26.475	NA	4.892309561	35.87197222	NA	-9.396972222	NA	NA
2004	60	ih	2	29	4.4	28.367	101.256	0	NA	NA	NA	NA	4.45	101.012	4.4	0	28.367	101.256	4.424368066	37.74115741	-0.024368066	-9.374157407	NA	4.4
2004	60	lg	2	29	4.171	27.454	100.98	0	NA	NA	NA	NA	4.158	100.834	4.171	0	27.454	100.98	4.288952397	36.55633333	-0.117952397	-9.102333333	NA	4.171
2004	60	lm	2	29	NA	27.925	NA	0	NA	NA	NA	NA	NA	NA	NA	0	27.925	NA	4.905690112	38.19850926	NA	-10.27350926	NA	NA
2004	60	mn	2	29	4.342	103.713	102.373	0	NA	NA	NA	NA	4.238	101.163	4.342	0	103.713	102.373	4.150581704	141.2063426	0.191418296	-37.49334259	NA	4.342
2004	60	pr	2	29	3.346	72.096	100.872	0	NA	NA	NA	NA	3.117	100.654	3.346	0	72.096	100.872	3.437583333	100.9972778	-0.091583333	-28.90127778	NA	3.346
2004	60	ri	2	29	NA	64.317	NA	0	NA	NA	NA	NA	NA	NA	NA	0	64.317	NA	6.885875	93.847	NA	-29.53	NA	NA
2004	60	rr	2	29	NA	61.829	NA	0	NA	NA	NA	NA	NA	NA	NA	0	61.829	NA	6.778875	91.48955556	NA	-29.66055556	NA	NA
2004	60	td	2	29	NA	111.417	NA	0	NA	NA	NA	NA	NA	NA	NA	0	111.417	NA	5.807357438	146.8911667	NA	-35.47416667	NA	NA
2004	60	we	2	29	NA	61.171	NA	0	NA	NA	NA	NA	NA	NA	NA	0	61.171	NA	3.43425	91.59911111	NA	-30.42811111	NA	NA
2004	61	bo	3	1	4.888	141.483	103.473	1.679	4.89625	4	1.679166667	141.4833333	NA	NA	4.89625	1.679166667	141.4833333	103.473	4.745930283	157.8294352	0.150319717	-16.34610185	NA	4.89625
2004	61	go	3	1	NA	32.913	NA	0	NA	0	0	32.9125	NA	NA	NA	0	32.9125	NA	4.926525394	33.92163889	NA	-1.009138889	NA	NA
2004	61	ih	3	1	4.429	34.954	101.939	0	NA	0	0	34.95416667	4.408	101.705	4.429	0	34.95416667	101.939	4.455922352	37.18265741	-0.026922352	-2.228490741	NA	4.429
2004	61	jd	NA	NA	NA	NA	NA	NA	5.018190846	0	0	131.4833333	NA	NA	5.018190846	0	131.4833333	NA	5.08775556	142.0260417	-0.069564714	-10.54270833	NA	5.018190846
2004	61	lg	3	1	4.217	33.371	100.86	0	NA	0	0	33.37083333	4.254	100.849	4.217	0	33.37083333	100.86	4.313864549	34.19626852	-0.096864549	-0.825435185	NA	4.217
2004	61	lm	3	1	NA	35.671	NA	0	NA	0	0	35.67083333	NA	NA	NA	0	35.67083333	NA	4.903251153	36.62035185	NA	-0.949518519	NA	NA
2004	61	mn	3	1	4.354	130.983	102.472	0	4.329166667	0	0	130.9833333	4.325	101.487	4.329166667	0	130.9833333	102.472	4.186962963	140.713213	0.142203704	-9.72987963	NA	4.329166667
2004	61	pr	3	1	3.316	90.204	101.291	0	NA	NA	NA	NA	3.313	101.094	3.316	0	90.204	101.291	3.483083333	101.2856111	-0.167083333	-11.08161111	NA	3.316
2004	61	ri	3	1	NA	82.942	NA	0	NA	NA	NA	NA	NA	NA	NA	0	82.942	NA	6.926	100.4035	NA	-17.4615	NA	NA
2004	61	rr	3	1	NA	80.779	NA	0	NA	NA	NA	NA	NA	NA	NA	0	80.779	NA	6.807625	96.78177778	NA	-16.00277778	NA	NA
2004	61	td	3	1	NA	138.45	NA	0	5.094117362	0	0	138.45	NA	NA	5.094117362	0	138.45	NA	5.107011141	146.0502222	-0.012893779	-7.600222222	NA	5.094117362
2004	61	we	3	1	NA	83.683	NA	0	NA	NA	NA	NA	NA	NA	NA	0	83.683	NA	3.4675	97.36594444	NA	-13.68294444	NA	NA
2004	62	bo	3	2	5.004	142.321	103.153	9.933	5.00625	49.8	9.933333333	142.3208333	NA	NA	5.00625	9.933333333	142.3208333	103.153	4.829879699	157.7706852	0.176370301	-15.44985185	NA	5.00625
2004	62	go	3	2	NA	35.696	NA	0	4.602497482	0	0	35.69583333	NA	NA	4.602497482	0	35.69583333	NA	4.904478951	34.61612037	-0.301981469	1.079712963	NA	4.602497482
2004	62	ih	3	2	4.4	33.271	101.469	0	4.395454545	0	0	33.27083333	4.396	101.656	4.395454545	0	33.27083333	101.469	4.526391673	36.78032407	-0.130937128	-3.509490741	NA	4.395454545
2004	62	jd	NA	NA	NA	NA	NA	NA	5.104248921	0	0	139.0583333	NA	NA	5.104248921	0	139.0583333	NA	5.187275967	138.3786458	-0.083027046	0.6796875	NA	5.104248921
2004	62	lg	3	2	4.313	35.833	100.296	0	4.602497482	0	0	35.83333333	4.346	100.307	4.602497482	0	35.83333333	100.296	4.423025343	35.85838889	0.179472139	-0.025055556	NA	4.602497482
2004	62	lm	3	2	NA	36.421	NA	0	4.494934038	0	0	36.42083333	NA	NA	4.494934038	0	36.42083333	NA	4.86485783	36.73527778	-0.369923792	-0.314444444	NA	4.494934038
2004	62	mn	3	2	4.442	141.917	101.907	0	4.41875	0	0	141.9166667	4.425	101.313	4.41875	0	141.9166667	101.907	4.264805556	143.4456389	0.153944444	-1.528972222	NA	4.41875
2004	62	pr	3	2	3.454	86.938	101.152	0	NA	NA	NA	NA	3.458	100.945	3.454	0	86.938	101.152	3.2856	103.059	0.1684	-16.121	NA	3.454
2004	62	ri	3	2	NA	81.425	NA	0	NA	NA	NA	NA	NA	NA	NA	0	81.425	NA	6.93	95.02127778	NA	-13.59627778	NA	NA
2004	62	rr	3	2	NA	78.517	NA	0	NA	NA	NA	NA	NA	NA	NA	0	78.517	NA	6.84475	92.84883333	NA	-14.33183333	NA	NA
2004	62	td	3	2	NA	140.954	NA	0	5.179467462	0	0	140.9541667	NA	NA	5.179467462	0	140.9541667	NA	5.203215013	144.9805833	-0.023747551	-4.026416667	NA	5.179467462
2004	62	we	3	2	NA	79.092	NA	0	NA	NA	NA	NA	NA	NA	NA	0	79.092	NA	3.38525	93.30094444	NA	-14.20894444	NA	NA
2004	63	bo	3	3	5.029	171.854	103.398	50.096	5.04875	50.7	50.09583333	171.8541667	NA	NA	5.04875	50.09583333	171.8541667	103.398	4.906749434	161.1368426	0.142000566	10.71732407	NA	5.04875
2004	63	go	3	3	NA	30.967	NA	0	4.587144811	0	0	30.96666667	NA	NA	4.587144811	0	30.96666667	NA	4.932053475	36.60088889	-0.344908665	-5.634222222	NA	4.587144811
2004	63	ih	3	3	4.371	34.363	102.353	0	4.37875	0	0	34.3625	4.371	102.452	4.37875	0	34.3625	102.353	4.616280713	39.11919444	-0.237530713	-4.756694444	NA	4.37875
2004	63	jd	NA	NA	NA	NA	NA	NA	5.20151456	0	0	134.5166667	NA	NA	5.20151456	0	134.5166667	NA	5.273468102	139.2255208	-0.071953543	-4.708854167	NA	5.20151456
2004	63	lg	3	3	4.442	29.967	100.464	0	4.587144811	0	0	29.96666667	4.475	100.491	4.587144811	0	29.96666667	100.464	4.530826005	38.15317593	0.056318806	-8.186509259	NA	4.587144811
2004	63	lm	3	3	NA	35.033	NA	0	4.479063009	0	0	35.03333333	NA	NA	4.479063009	0	35.03333333	NA	4.89090673	39.25301852	-0.411843721	-4.219685185	NA	4.479063009
2004	63	mn	3	3	4.538	119.258	102.522	0	4.52	0	0	119.2583333	4.513	102.174	4.52	0	119.2583333	102.522	4.310824074	142.9655185	0.209175926	-23.70718519	NA	4.52
2004	63	pr	3	3	3.425	92.163	101.835	0	NA	NA	NA	NA	3.475	101.615	3.425	0	92.163	101.835	3.46	99.44883333	-0.035	-7.285833333	NA	3.425
2004	63	ri	3	3	NA	103.075	NA	0	NA	NA	NA	NA	NA	NA	NA	0	103.075	NA	6.97375	98.70094444	NA	4.374055556	NA	NA
2004	63	rr	3	3	NA	100.837	NA	0	NA	NA	NA	NA	NA	NA	NA	0	100.837	NA	6.88175	96.243	NA	4.594	NA	NA
2004	63	td	3	3	NA	144.508	NA	0	5.275932924	0	0	144.5083333	NA	NA	5.275932924	0	144.5083333	NA	5.282300439	147.9346667	-0.006367515	-3.426333333	NA	5.275932924
2004	63	we	3	3	NA	99.4	NA	6.204	NA	NA	NA	NA	NA	NA	NA	6.204	99.4	NA	3.46575	96.61483333	NA	2.785166667	NA	NA
2004	64	bo	3	4	5.033	155.288	103.413	50.283	5.203331801	50.7	50.28333333	155.2875	NA	NA	5.203331801	50.28333333	155.2875	103.413	4.983649713	162.3419537	0.219682088	-7.054453704	NA	5.203331801
2004	64	go	3	4	NA	33.767	NA	0	4.626205349	0	0	33.76666667	NA	NA	4.626205349	0	33.76666667	NA	4.949327004	36.50762963	-0.323121655	-2.740962963	NA	4.626205349
2004	64	ih	3	4	4.396	33.146	103.098	0	4.42125	0	0	33.14583333	4.425	103.211	4.42125	0	33.14583333	103.098	4.656223888	38.90733333	-0.234973888	-5.7615	NA	4.42125
2004	64	jd	NA	NA	NA	NA	NA	NA	5.145476743	0	0	119.4166667	NA	NA	5.145476743	0	119.4166667	NA	5.346268791	145.1119792	-0.200792048	-25.6953125	NA	5.145476743
2004	64	lg	3	4	4.667	34.238	101.298	0	4.626205349	0	0	34.2375	4.708	101.174	4.626205349	0	34.2375	101.298	4.625746484	38.27231481	0.000458865	-4.034814815	NA	4.626205349
2004	64	lm	3	4	NA	34.917	NA	0	4.519442361	0	0	34.91666667	NA	NA	4.519442361	0	34.91666667	NA	4.935635158	39.12005556	-0.416192798	-4.203388889	NA	4.519442361
2004	64	mn	3	4	4.442	125.313	102.781	0	4.461666667	0	0	125.3125	4.463	102.419	4.461666667	0	125.3125	102.781	4.388412037	144.3933241	0.07325463	-19.08082407	NA	4.461666667
2004	64	pr	3	4	NA	101.021	102.451	0	NA	NA	NA	NA	NA	102.222	NA	0	101.021	102.451	3.685454545	99.13705556	NA	1.883944444	NA	NA
2004	64	ri	3	4	NA	99.796	NA	0	NA	NA	NA	NA	NA	NA	NA	0	99.796	NA	6.999875	92.32477778	NA	7.471222222	NA	NA
2004	64	rr	3	4	NA	99.788	NA	0	NA	NA	NA	NA	NA	NA	NA	0	99.788	NA	6.902625	89.66327778	NA	10.12472222	NA	NA
2004	64	td	3	4	NA	121.742	NA	0	5.220356115	0	0	121.7416667	NA	NA	5.220356115	0	121.7416667	NA	5.347441641	149.0903704	-0.127085526	-27.3487037	NA	5.220356115
2004	64	we	3	4	NA	100.904	NA	0	NA	NA	NA	NA	NA	NA	NA	0	100.904	NA	3.5605	89.066	NA	11.838	NA	NA
2004	65	bo	3	5	NA	166.883	NA	49.992	5.186766152	50.7	49.99166667	166.8833333	NA	NA	5.186766152	49.99166667	166.8833333	NA	5.070203298	166.6813148	0.116562854	0.202018519	NA	5.186766152
2004	65	go	3	5	NA	34.8	NA	0	4.585995971	0	0	34.8	NA	NA	4.585995971	0	34.8	NA	4.910207532	41.18883333	-0.324211561	-6.388833333	NA	4.585995971
2004	65	ih	3	5	4.371	37.429	103.079	0	4.3775	0	0	37.42916667	4.371	102.878	4.3775	0	37.42916667	103.079	4.691668167	42.48882407	-0.314168167	-5.059657407	NA	4.3775
2004	65	jd	NA	NA	NA	NA	NA	NA	5.083034605	0	0	130.1666667	NA	NA	5.083034605	0	130.1666667	NA	5.41071613	137.6057292	-0.327681525	-7.4390625	NA	5.083034605
2004	65	lg	3	5	4.7	34.604	101.198	0	4.585995971	0	0	34.60416667	4.775	101.043	4.585995971	0	34.60416667	101.198	4.711828258	41.82635185	-0.125832287	-7.222185185	NA	4.585995971
2004	65	lm	3	5	NA	37.579	NA	0	4.477875381	0	0	37.57916667	NA	NA	4.477875381	0	37.57916667	NA	4.964770544	43.44432407	-0.486895163	-5.865157407	NA	4.477875381
2004	65	mn	3	5	4.413	128.288	102.249	0	4.396666667	0	0	128.2875	4.4	102.001	4.396666667	0	128.2875	102.249	4.488708333	145.0878056	-0.092041667	-16.80030556	NA	4.396666667
2004	65	pr	3	5	3.536	104.254	102.69	0	NA	NA	NA	NA	3.614	102.438	3.536	0	104.254	102.69	3.763333333	100.7042222	-0.227333333	3.549777778	NA	3.536
2004	65	ri	3	5	NA	85.433	NA	0	NA	NA	NA	NA	NA	NA	NA	0	85.433	NA	7.046875	96.94455556	NA	-11.51155556	NA	NA
2004	65	rr	3	5	NA	80.163	NA	0	NA	NA	NA	NA	NA	NA	NA	0	80.163	NA	6.95625	93.76261111	NA	-13.59961111	NA	NA
2004	65	td	3	5	NA	144.133	NA	0	5.15842767	0	0	144.1333333	NA	NA	5.15842767	0	144.1333333	NA	5.406767746	151.2883889	-0.248340076	-7.155055556	NA	5.15842767
2004	65	we	3	5	NA	77.621	NA	0	NA	NA	NA	NA	NA	NA	NA	0	77.621	NA	3.65825	91.68444444	NA	-14.06344444	NA	NA
2004	66	bo	3	6	NA	169.913	NA	41.983	5.121844169	50.6	41.98333333	169.9125	NA	NA	5.121844169	41.98333333	169.9125	NA	5.645952661	169.2854352	-0.524108493	0.627064815	NA	5.121844169
2004	66	go	3	6	NA	30.958	NA	0	4.568763381	0	0	30.95833333	NA	NA	4.568763381	0	30.95833333	NA	4.891211859	41.10325	-0.322448479	-10.14491667	NA	4.568763381
2004	66	ih	3	6	4.3	31.246	101.39	0	4.35875	0	0	31.24583333	4.342	101.562	4.35875	0	31.24583333	101.39	4.704319675	43.87334259	-0.345569675	-12.62750926	NA	4.35875
2004	66	jd	NA	NA	NA	NA	NA	NA	5.016990035	0	0	136.0958333	NA	NA	5.016990035	0	136.0958333	NA	5.505698774	149.6901042	-0.488708738	-13.59427083	NA	5.016990035
2004	66	lg	3	6	4.7	31.138	99.773	0	4.568763381	0	0	31.1375	4.767	99.7	4.568763381	0	31.1375	99.773	4.833423255	41.46830556	-0.264659875	-10.33080556	NA	4.568763381
2004	66	lm	3	6	NA	32.483	NA	0	4.460060961	0	0	32.48333333	NA	NA	4.460060961	0	32.48333333	NA	4.95158951	43.30434259	-0.491528549	-10.82100926	NA	4.460060961
2004	66	mn	3	6	4.308	122.021	100.443	0	4.327916667	0	0	122.0208333	4.321	100.193	4.327916667	0	122.0208333	100.443	4.610430556	150.5956111	-0.282513889	-28.57477778	NA	4.327916667
2004	66	pr	3	6	3.588	71.95	101.24	0	NA	NA	NA	NA	3.646	101.012	3.588	0	71.95	101.24	3.876083333	98.7425	-0.288083333	-26.7925	NA	3.588
2004	66	ri	3	6	NA	58.446	NA	0	NA	NA	NA	NA	NA	NA	NA	0	58.446	NA	7.127	95.11033333	NA	-36.66433333	NA	NA
2004	66	rr	3	6	NA	56.929	NA	0	NA	NA	NA	NA	NA	NA	NA	0	56.929	NA	6.952625	90.78027778	NA	-33.85127778	NA	NA
2004	66	td	3	6	NA	136.804	NA	0	5.09292643	0	0	136.8041667	NA	NA	5.09292643	0	136.8041667	NA	5.509110278	153.2702315	-0.416183848	-16.46606481	NA	5.09292643
2004	66	we	3	6	NA	53.821	NA	0	NA	NA	NA	NA	NA	NA	NA	0	53.821	NA	3.72775	90.84072222	NA	-37.01972222	NA	NA
2004	67	bo	3	7	NA	121.255	NA	2.121	5.180470687	3.9	2.120833333	121.2541667	NA	NA	5.180470687	2.120833333	121.2541667	NA	5.219668194	170.3732685	-0.039197507	-49.11910185	NA	5.180470687
2004	67	go	3	7	NA	26.75	NA	0	4.661436423	0	0	26.75	NA	NA	4.661436423	0	26.75	NA	4.781367648	40.26991667	-0.119931225	-13.51991667	NA	4.661436423
2004	67	ih	3	7	4.371	26.542	101.166	0	4.459583333	0	0	26.54166667	4.463	101.617	4.459583333	0	26.54166667	101.166	4.807361177	43.50378704	-0.347777844	-16.96212037	NA	4.459583333
2004	67	jd	NA	NA	NA	NA	NA	NA	5.076630283	0	0	93.90833333	NA	NA	5.076630283	0	93.90833333	NA	5.575080648	132.402381	-0.498450365	-38.49404762	NA	5.076630283
2004	67	lg	3	7	4.783	29.179	99.635	0	4.661436423	0	0	29.17916667	4.817	99.394	4.661436423	0	29.17916667	99.635	4.889199915	40.11306481	-0.227763493	-10.93389815	NA	4.661436423
2004	67	lm	3	7	NA	27.8	NA	0	4.555862953	0	0	27.8	NA	NA	4.555862953	0	27.8	NA	4.9517908	43.01378704	-0.395927848	-15.21378704	NA	4.555862953
2004	67	mn	3	7	4.429	100.321	100.403	0	4.39	0	0	100.3208333	4.375	100.123	4.39	0	100.3208333	100.403	4.720652778	152.181463	-0.330652778	-51.86062963	NA	4.39
2004	67	pr	3	7	3.654	71.996	100.968	0	NA	NA	NA	NA	3.725	100.719	3.654	0	71.996	100.968	3.932416667	105.2455	-0.278416667	-33.2495	NA	3.654
2004	67	ri	3	7	NA	45.942	NA	0	NA	NA	NA	NA	NA	NA	NA	0	45.942	NA	7.17075	100.3107778	NA	-54.36877778	NA	NA
2004	67	rr	3	7	NA	44.346	NA	0	NA	NA	NA	NA	NA	NA	NA	0	44.346	NA	6.91725	97.81827778	NA	-53.47227778	NA	NA
2004	67	td	3	7	NA	99.842	NA	0	5.152076035	0	0	99.84166667	NA	NA	5.152076035	0	99.84166667	NA	5.555616677	151.8849815	-0.403540642	-52.04331481	NA	5.152076035
2004	67	we	3	7	NA	41.112	NA	0	NA	NA	NA	NA	NA	NA	NA	0	41.112	NA	3.75375	97.60488889	NA	-56.49288889	NA	NA
2004	68	bo	3	8	NA	123.263	102.88	2.067	5.33707038	4	2.066666667	123.2625	NA	NA	5.33707038	2.066666667	123.2625	102.88	5.337934182	173.1746759	-0.000863802	-49.91217593	NA	5.33707038
2004	68	go	3	8	NA	32.383	NA	0	4.76866143	0	0	32.38333333	NA	NA	4.76866143	0	32.38333333	NA	4.904344811	40.58096296	-0.135683381	-8.19762963	NA	4.76866143
2004	68	ih	3	8	4.767	33.696	102.653	0	4.57625	0	0	33.69583333	4.579	102.332	4.57625	0	33.69583333	102.653	4.852139001	44.32708333	-0.275889001	-10.63125	NA	4.57625
2004	68	jd	NA	NA	NA	NA	NA	NA	5.23593779	0	0	120.4083333	NA	NA	5.23593779	0	120.4083333	NA	5.637373217	144.1890625	-0.401435427	-23.78072917	NA	5.23593779
2004	68	lg	3	8	4.958	29.958	100.178	0	4.76866143	0	0	29.95833333	4.875	99.748	4.76866143	0	29.95833333	100.178	4.928637282	43.05361111	-0.159975852	-13.09527778	NA	4.76866143
2004	68	lm	3	8	NA	33.85	NA	0	4.666708232	0	0	33.85	NA	NA	4.666708232	0	33.85	NA	4.880839891	44.08738889	-0.214131659	-10.23738889	NA	4.666708232
2004	68	mn	3	8	4.779	117.775	101.604	0	4.555833333	0	0	117.775	4.563	100.943	4.555833333	0	117.775	101.604	4.855773148	155.8194907	-0.299939815	-38.04449074	NA	4.555833333
2004	68	pr	3	8	3.921	72.042	101.032	0	NA	NA	NA	NA	3.896	100.816	3.921	0	72.042	101.032	4.009916667	104.5771667	-0.088916667	-32.53516667	NA	3.921
2004	68	ri	3	8	NA	72.529	NA	0	NA	NA	NA	NA	NA	NA	NA	0	72.529	NA	7.22275	97.47466667	NA	-24.94566667	NA	NA
2004	68	rr	3	8	NA	70.713	NA	0	NA	NA	NA	NA	NA	NA	NA	0	70.713	NA	6.966125	93.79294444	NA	-23.07994444	NA	NA
2004	68	td	3	8	NA	122.579	NA	0	5.310072964	0	0	122.5791667	NA	NA	5.310072964	0	122.5791667	NA	5.638861581	160.37475	-0.328788617	-37.79558333	NA	5.310072964
2004	68	we	3	8	NA	70.929	NA	0	NA	NA	NA	NA	NA	NA	NA	0	70.929	NA	3.80625	91.67044444	NA	-20.74144444	NA	NA
2004	69	bo	3	9	NA	124.108	102.593	2.121	5.6921723	4.1	2.120833333	124.1083333	NA	NA	5.6921723	2.120833333	124.1083333	102.593	5.429608195	171.3216111	0.262564105	-47.21327778	NA	5.6921723
2004	69	go	3	9	NA	31.129	NA	0	4.84103831	0	0	31.12916667	NA	NA	4.84103831	0	31.12916667	NA	5.014189064	42.89057407	-0.173150755	-11.76140741	NA	4.84103831
2004	69	ih	3	9	4.638	31.325	102.863	0	4.655	0	0	31.325	4.654	102.784	4.655	0	31.325	102.863	4.906061237	44.65193519	-0.251061237	-13.32693519	NA	4.655
2004	69	jd	NA	NA	NA	NA	NA	NA	5.407619758	0	0	113.6416667	NA	NA	5.407619758	0	113.6416667	NA	5.744489248	141.80625	-0.33686949	-28.16458333	NA	5.407619758
2004	69	lg	3	9	4.758	32.292	100.916	0	4.84103831	0	0	32.29166667	4.767	100.776	4.84103831	0	32.29166667	100.916	5.001246413	44.9037037	-0.160208103	-12.61203704	NA	4.84103831
2004	69	lm	3	9	NA	32.888	NA	0	4.741528796	0	0	32.8875	NA	NA	4.741528796	0	32.8875	NA	4.988939731	45.14949074	-0.247410935	-12.26199074	NA	4.741528796
2004	69	mn	3	9	5.029	109.254	102.792	0	4.768333333	0	0	109.2541667	4.767	101.799	4.768333333	0	109.2541667	102.792	4.977949074	151.92025	-0.209615741	-42.66608333	NA	4.768333333
2004	69	pr	3	9	4.113	72.225	102.095	0	NA	NA	NA	NA	4.158	101.881	4.113	0	72.225	102.095	4.104833333	99.97061111	0.008166667	-27.74561111	NA	4.113
2004	69	ri	3	9	NA	85.175	NA	0	NA	NA	NA	NA	NA	NA	NA	0	85.175	NA	7.2765	93.51738889	NA	-8.342388889	NA	NA
2004	69	rr	3	9	NA	80.55	NA	0	NA	NA	NA	NA	NA	NA	NA	0	80.55	NA	6.99125	91.07711111	NA	-10.52711111	NA	NA
2004	69	td	3	9	6.013	120.079	102.247	0	5.668343227	0	0	120.0791667	NA	NA	5.668343227	0	120.0791667	102.247	5.794671773	155.9272222	-0.126328546	-35.84805556	NA	5.668343227
2004	69	we	3	9	NA	79.408	NA	0	NA	NA	NA	NA	NA	NA	NA	0	79.408	NA	3.9075	91.319	NA	-11.911	NA	NA
2004	70	bo	3	10	6.2	135.496	102.783	2.221	6.004862509	4.1	2.220833333	135.4958333	NA	NA	6.004862509	2.220833333	135.4958333	102.783	5.564284707	173.5522593	0.440577802	-38.05642593	NA	6.004862509
2004	70	go	3	10	NA	29.175	NA	0	5.020257251	0	0	29.175	NA	NA	5.020257251	0	29.175	NA	5.123718108	46.99225	-0.103460858	-17.81725	NA	5.020257251
2004	70	ih	3	10	5.217	29.642	103.012	0.004	4.85	0.1	0.004166667	29.64166667	4.821	102.434	4.85	0.004166667	29.64166667	103.012	5.027363516	50.23258333	-0.177363516	-20.59091667	NA	4.85
2004	70	jd	NA	NA	NA	NA	NA	NA	5.456666667	0	0	114.9166667	NA	NA	5.456666667	0	114.9166667	NA	5.865584914	139.2854167	-0.408918247	-24.36875	NA	5.456666667
2004	70	lg	3	10	4.717	29.929	100.496	0	5.020257251	0	0	29.92916667	4.575	100.124	5.020257251	0	29.92916667	100.496	5.13408985	47.74926852	-0.113832599	-17.82010185	NA	5.020257251
2004	70	lm	3	10	NA	31.85	NA	0	4.926798764	0	0	31.85	NA	NA	4.926798764	0	31.85	NA	5.097926531	50.64407407	-0.171127768	-18.79407407	NA	4.926798764
2004	70	mn	3	10	5.254	112.329	102.554	0	4.885416667	0	0	112.3291667	4.892	101.59	4.885416667	0	112.3291667	102.554	5.053833333	151.7500556	-0.168416667	-39.42088889	NA	4.885416667
2004	70	pr	3	10	NA	83.133	102.002	0	NA	NA	NA	NA	NA	101.773	NA	0	83.133	102.002	4.116	95.90861111	NA	-12.77561111	NA	NA
2004	70	ri	3	10	NA	89.512	NA	0	NA	NA	NA	NA	NA	NA	NA	0	89.512	NA	7.314875	98.013	NA	-8.501	NA	NA
2004	70	rr	3	10	NA	84.821	NA	0	NA	NA	NA	NA	NA	NA	NA	0	84.821	NA	7.032875	93.23861111	NA	-8.417611111	NA	NA
2004	70	td	3	10	5.971	120.979	101.535	0	5.964583333	0	0	120.9791667	NA	NA	5.964583333	0	120.9791667	101.535	5.935814214	154.8225463	0.028769119	-33.84337963	NA	5.964583333
2004	70	we	3	10	NA	84.125	NA	0	NA	NA	NA	NA	NA	NA	NA	0	84.125	NA	4.0005	92.46227778	NA	-8.337277778	NA	NA
2004	71	bo	3	11	6.229	144.392	103.024	2.196	6.235833333	4.3	2.195833333	144.3916667	NA	NA	6.235833333	2.195833333	144.3916667	103.024	5.643273429	176.8274537	0.592559904	-32.43578704	NA	6.235833333
2004	71	go	3	11	NA	38.942	NA	0	5.233527569	0	0	38.94166667	NA	NA	5.233527569	0	38.94166667	NA	5.203033663	48.9140463	0.030493906	-9.97237963	NA	5.233527569
2004	71	ih	3	11	5.179	39.796	103.857	0.175	5.083226629	1.9	0.175	39.79583333	5.055	103.506	5.083226629	0.175	39.79583333	103.857	5.087139628	52.65549074	-0.003912999	-12.85965741	NA	5.083226629
2004	71	jd	NA	NA	NA	NA	NA	NA	5.760833333	0	0	135.5333333	NA	NA	5.760833333	0	135.5333333	NA	5.993186794	143.0385417	-0.232353461	-7.505208333	NA	5.760833333
2004	71	lg	3	11	4.913	40.113	101.378	0	5.233527569	0	0	40.1125	4.708	101.049	5.233527569	0	40.1125	101.378	5.206040961	49.13564815	0.027486608	-9.023148148	NA	5.233527569
2004	71	lm	3	11	NA	41.658	NA	0	5.147162779	0	0	41.65833333	NA	NA	5.147162779	0	41.65833333	NA	5.190384218	52.11217593	-0.043221439	-10.45384259	NA	5.147162779
2004	71	mn	3	11	5.517	124.125	104.717	0	5.303333333	0	0	124.125	5.321	103.519	5.303333333	0	124.125	104.717	5.171185185	154.5363611	0.132148148	-30.41136111	NA	5.303333333
2004	71	pr	3	11	NA	82.429	103.337	0	NA	NA	NA	NA	NA	103.127	NA	0	82.429	103.337	4.348818182	98.58422222	NA	-16.15522222	NA	NA
2004	71	ri	3	11	NA	73.533	NA	0	NA	NA	NA	NA	NA	NA	NA	0	73.533	NA	7.37775	91.66683333	NA	-18.13383333	NA	NA
2004	71	rr	3	11	NA	69.6	NA	0	NA	NA	NA	NA	NA	NA	NA	0	69.6	NA	7.119125	89.41305556	NA	-19.81305556	NA	NA
2004	71	td	3	11	5.925	136.517	102.422	0	5.922083333	0	0	136.5166667	NA	NA	5.922083333	0	136.5166667	102.422	6.000006679	161.1266667	-0.077923346	-24.61	NA	5.922083333
2004	71	we	3	11	NA	69.896	NA	0	NA	NA	NA	NA	NA	NA	NA	0	69.896	NA	4.033	90.36194444	NA	-20.46594444	NA	NA
2004	72	bo	3	12	6.338	133.238	103.328	2.221	6.34	4.3	2.220833333	133.2375	NA	NA	6.34	2.220833333	133.2375	103.328	5.759037577	180.5159352	0.580962423	-47.27843519	NA	6.34
2004	72	go	3	12	NA	38.533	NA	0	5.34767647	0	0	38.53333333	NA	NA	5.34767647	0	38.53333333	NA	5.323391616	47.49447222	0.024284854	-8.961138889	NA	5.34767647
2004	72	ih	3	12	5.338	40.958	103.776	0	5.20625	0	0	40.95833333	5.204	103.634	5.20625	0	40.95833333	103.776	5.219075946	50.69934259	-0.012825946	-9.741009259	NA	5.20625
2004	72	jd	NA	NA	NA	NA	NA	NA	5.78	0	0	121.15	NA	NA	5.78	0	121.15	NA	6.074814759	142.7765625	-0.294814759	-21.6265625	NA	5.78
2004	72	lg	3	12	5.171	37.071	102.793	0	5.34767647	0	0	37.07083333	4.963	102.41	5.34767647	0	37.07083333	102.793	5.318696262	49.19671296	0.028980207	-12.12587963	NA	5.34767647
2004	72	lm	3	12	NA	42.433	NA	0	5.265272743	0	0	42.43333333	NA	NA	5.265272743	0	42.43333333	NA	5.306209798	51.10387963	-0.040937055	-8.670546296	NA	5.265272743
2004	72	mn	3	12	5.613	117.329	105.75	0	5.642083333	0	0	117.3291667	5.646	104.778	5.642083333	0	117.3291667	105.75	5.261653286	151.5846019	0.380430048	-34.25543519	NA	5.642083333
2004	72	pr	3	12	NA	71.621	103.73	0	NA	NA	NA	NA	NA	103.523	NA	0	71.621	103.73	4.385363636	93.20938889	NA	-21.58838889	NA	NA
2004	72	ri	3	12	NA	72.538	NA	0	NA	NA	NA	NA	NA	NA	NA	0	72.538	NA	7.4595	91.68633333	NA	-19.14833333	NA	NA
2004	72	rr	3	12	NA	68.329	NA	0	NA	NA	NA	NA	NA	NA	NA	0	68.329	NA	7.1875	86.24905556	NA	-17.92005556	NA	NA
2004	72	td	3	12	6.042	129.796	102.735	0	6.033333333	0	0	129.7958333	NA	NA	6.033333333	0	129.7958333	102.735	6.086303075	160.1588889	-0.052969741	-30.36305556	NA	6.033333333
2004	72	we	3	12	NA	66.938	NA	0	NA	NA	NA	NA	NA	NA	NA	0	66.938	NA	4.093	90.35111111	NA	-23.41311111	NA	NA
2004	73	bo	3	13	6.367	144.796	102.548	2.221	6.367083333	4.2	2.220833333	144.7958333	NA	NA	6.367083333	2.220833333	144.7958333	102.548	5.845100831	178.2273333	0.521982502	-33.4315	NA	6.367083333
2004	73	go	3	13	NA	36.433	NA	0	5.463326299	0	0	36.43333333	NA	NA	5.463326299	0	36.43333333	NA	5.426111376	49.64016667	0.037214923	-13.20683333	NA	5.463326299
2004	73	ih	3	13	5.663	38.133	103.158	0	5.332083333	0	0	38.13333333	5.333	102.608	5.332083333	0	38.13333333	103.158	5.351001707	53.64996296	-0.018918374	-15.51662963	NA	5.332083333
2004	73	jd	NA	NA	NA	NA	NA	NA	5.90125	0	0	122.1833333	NA	NA	5.90125	0	122.1833333	NA	6.17193366	140.2661458	-0.27068366	-18.0828125	NA	5.90125
2004	73	lg	3	13	5.663	37.638	103.037	0	5.463326299	0	0	37.6375	5.342	102.42	5.463326299	0	37.6375	103.037	5.467518695	50.01259259	-0.004192396	-12.37509259	NA	5.463326299
2004	73	lm	3	13	NA	38.85	NA	0	5.384827294	0	0	38.85	NA	NA	5.384827294	0	38.85	NA	5.369007203	53.72493519	0.015820091	-14.87493519	NA	5.384827294
2004	73	mn	3	13	5.838	114.408	105.248	0	5.696666667	0	0	114.4083333	5.7	103.973	5.696666667	0	114.4083333	105.248	5.421986111	154.6278333	0.274680556	-40.2195	NA	5.696666667
2004	73	pr	3	13	NA	71.354	103.203	0	NA	NA	NA	NA	NA	103.004	NA	0	71.354	103.203	4.3879	96.61955556	NA	-25.26555556	NA	NA
2004	73	ri	3	13	NA	56.112	NA	0	NA	NA	NA	NA	NA	NA	NA	0	56.112	NA	7.535125	93.54711111	NA	-37.43511111	NA	NA
2004	73	rr	3	13	NA	51.967	NA	0	NA	NA	NA	NA	NA	NA	NA	0	51.967	NA	7.218875	90.6535	NA	-38.6865	NA	NA
2004	73	td	3	13	6.296	131.946	101.969	0	6.292083333	0	0	131.9458333	NA	NA	6.292083333	0	131.9458333	101.969	6.155192541	162.8831852	0.136890793	-30.93735185	NA	6.292083333
2004	73	we	3	13	NA	52.592	NA	0	NA	NA	NA	NA	NA	NA	NA	0	52.592	NA	4.18575	90.94755556	NA	-38.35555556	NA	NA
2004	74	bo	3	14	6.4	129.654	102.287	2.229	6.39375	4.2	2.229166667	129.6541667	NA	NA	6.39375	2.229166667	129.6541667	102.287	5.907158174	180.4952037	0.486591826	-50.84103704	NA	6.39375
2004	74	go	3	14	NA	31.425	NA	0	5.577827289	0	0	31.425	NA	NA	5.577827289	0	31.425	NA	5.576508401	50.44358333	0.001318888	-19.01858333	NA	5.577827289
2004	74	ih	3	14	5.608	29.888	102.878	0	5.456666667	0	0	29.8875	5.496	102.859	5.456666667	0	29.8875	102.878	5.440241498	53.86901852	0.016425169	-23.98151852	NA	5.456666667
2004	74	jd	NA	NA	NA	NA	NA	NA	6.012916667	0	0	99.6625	NA	NA	6.012916667	0	99.6625	NA	6.254849604	139.809375	-0.241932938	-40.146875	NA	6.012916667
2004	74	lg	3	14	5.754	31.433	102.772	0	5.577827289	0	0	31.43333333	5.579	102.701	5.577827289	0	31.43333333	102.772	5.665042638	50.33709259	-0.087215348	-18.90375926	NA	5.577827289
2004	74	lm	3	14	NA	31.538	NA	0	5.503194218	0	0	31.5375	NA	NA	5.503194218	0	31.5375	NA	5.519732906	54.18015741	-0.016538688	-22.64265741	NA	5.503194218
2004	74	mn	3	14	5.904	98.679	105.422	0	5.866666667	0	0	98.67916667	5.896	104.303	5.866666667	0	98.67916667	105.422	5.52812037	159.1627315	0.338546296	-60.48356481	NA	5.866666667
2004	74	pr	3	14	NA	71.537	103.386	0	NA	NA	NA	NA	NA	103.146	NA	0	71.537	103.386	4.537272727	99.64588889	NA	-28.10888889	NA	NA
2004	74	ri	3	14	NA	40.367	NA	0	NA	NA	NA	NA	NA	NA	NA	0	40.367	NA	6.981	99.89794444	NA	-59.53094444	NA	NA
2004	74	rr	3	14	NA	38.075	NA	0	NA	NA	NA	NA	NA	NA	NA	0	38.075	NA	7.27225	96.83527778	NA	-58.76027778	NA	NA
2004	74	td	3	14	6.342	97.7	102.372	0	6.339166667	0	0	97.7	NA	NA	6.339166667	0	97.7	102.372	6.177106358	164.7468426	0.162060309	-67.04684259	NA	6.339166667
2004	74	we	3	14	NA	39.367	NA	0	NA	NA	NA	NA	NA	NA	NA	0	39.367	NA	4.18325	94.71744444	NA	-55.35044444	NA	NA
2004	75	bo	3	15	6.6	136.188	102.103	2.204	6.599166667	4	2.204166667	136.1875	NA	NA	6.599166667	2.204166667	136.1875	102.103	6.038624363	182.325287	0.560542303	-46.13778704	NA	6.599166667
2004	75	go	3	15	NA	46.567	NA	0	5.821038224	0	0	46.56666667	NA	NA	5.821038224	0	46.56666667	NA	5.755021953	51.08500926	0.066016271	-4.518342593	NA	5.821038224
2004	75	ih	3	15	5.754	48.833	102.416	0	5.723411959	0	0	48.83333333	5.538	102.314	5.723411959	0	48.83333333	102.416	5.554626764	54.67543519	0.168785194	-5.842101852	NA	5.723411959
2004	75	jd	NA	NA	NA	NA	NA	NA	6.05375	0	0	138.1625	NA	NA	6.05375	0	138.1625	NA	6.321173629	152.0755208	-0.267423629	-13.91302083	NA	6.05375
2004	75	lg	3	15	5.933	44.163	102.32	0	5.821038224	0	0	44.1625	5.767	102.337	5.821038224	0	44.1625	102.32	5.801859655	52.93027778	0.019178569	-8.767777778	NA	5.821038224
2004	75	lm	3	15	NA	50.425	NA	0	5.754412388	0	0	50.425	NA	NA	5.754412388	0	50.425	NA	5.642540499	55.23307407	0.111871889	-4.808074074	NA	5.754412388
2004	75	mn	3	15	5.779	134.233	104.164	0.004	5.91875	0.1	0.004166667	134.2333333	5.929	103.661	5.91875	0.004166667	134.2333333	104.164	5.573625	164.859963	0.345125	-30.62662963	NA	5.91875
2004	75	pr	3	15	NA	71.396	102.946	0	NA	NA	NA	NA	NA	102.697	NA	0	71.396	102.946	4.581636364	105.0534444	NA	-33.65744444	NA	NA
2004	75	ri	3	15	NA	73.271	NA	0	NA	NA	NA	NA	NA	NA	NA	0	73.271	NA	5.86425	103.1136667	NA	-29.84266667	NA	NA
2004	75	rr	3	15	NA	68.8	NA	0.05	NA	NA	NA	NA	NA	NA	NA	0.05	68.8	NA	7.34325	100.0907778	NA	-31.29077778	NA	NA
2004	75	td	3	15	6.579	144.917	102.02	0	6.57625	0	0	144.9166667	NA	NA	6.57625	0	144.9166667	102.02	6.343986397	166.4875463	0.232263603	-21.57087963	NA	6.57625
2004	75	we	3	15	NA	64.358	NA	0	NA	NA	NA	NA	NA	NA	NA	0	64.358	NA	4.1735	98.13638889	NA	-33.77838889	NA	NA
2004	76	bo	3	16	6.896	170.079	102.528	2.179	6.915	4	2.179166667	170.0791667	NA	NA	6.915	2.179166667	170.0791667	102.528	6.179643003	186.6410185	0.735356997	-16.56185185	NA	6.915
2004	76	go	3	16	NA	42.125	NA	0	5.843209183	0	0	42.125	NA	NA	5.843209183	0	42.125	NA	5.737056017	51.47437963	0.106153166	-9.34937963	NA	5.843209183
2004	76	ih	3	16	5.888	43.058	102.741	0.054	5.745416667	1.2	0.054166667	43.05833333	5.746	102.952	5.745416667	0.054166667	43.05833333	102.741	5.71259028	55.48081481	0.032826387	-12.42248148	NA	5.745416667
2004	76	jd	NA	NA	NA	NA	NA	NA	6.13625	0	0	155.1416667	NA	NA	6.13625	0	155.1416667	NA	6.421107077	147.709375	-0.284857077	7.432291667	NA	6.13625
2004	76	lg	3	16	5.963	37.342	102.466	0	5.843209183	0	0	37.34166667	5.863	102.779	5.843209183	0	37.34166667	102.466	5.84787379	52.70642593	-0.004664607	-15.36475926	NA	5.843209183
2004	76	lm	3	16	NA	46.113	NA	0	5.777536285	0	0	46.1125	NA	NA	5.777536285	0	46.1125	NA	5.70597666	55.78271296	0.071559626	-9.670212963	NA	5.777536285
2004	76	mn	3	16	5.929	131.7	104.352	0.004	6.067083333	0.1	0.004166667	131.7	6.071	103.826	6.067083333	0.004166667	131.7	104.352	5.691990741	168.7662315	0.375092593	-37.06623148	NA	6.067083333
2004	76	pr	3	16	NA	71.696	103.036	0	NA	NA	NA	NA	NA	102.797	NA	0	71.696	103.036	4.4989	106.6023333	NA	-34.90633333	NA	NA
2004	76	ri	3	16	NA	76.921	NA	0	NA	NA	NA	NA	NA	NA	NA	0	76.921	NA	5.913125	93.20055556	NA	-16.27955556	NA	NA
2004	76	rr	3	16	NA	73.583	NA	0	NA	NA	NA	NA	NA	NA	NA	0	73.583	NA	6.39425	90.29027778	NA	-16.70727778	NA	NA
2004	76	td	3	16	6.658	158.792	102.68	0	6.638333333	0	0	158.7916667	NA	NA	6.638333333	0	158.7916667	102.68	6.465661736	168.4264167	0.172671597	-9.63475	NA	6.638333333
2004	76	we	3	16	NA	73.537	NA	0	NA	NA	NA	NA	NA	NA	NA	0	73.537	NA	4.247	90.49455556	NA	-16.95755556	NA	NA
2004	77	bo	3	17	7	130.15	103.215	2.171	6.995416667	4.2	2.170833333	130.15	NA	NA	6.995416667	2.170833333	130.15	103.215	6.362308212	186.5566111	0.633108455	-56.40661111	NA	6.995416667
2004	77	go	3	17	NA	34.258	NA	0	6.071653371	0	0	34.25833333	NA	NA	6.071653371	0	34.25833333	NA	5.798330872	52.23016667	0.273322499	-17.97183333	NA	6.071653371
2004	77	ih	3	17	6.046	32.858	103.135	0.517	5.995816347	2.2	0.516666667	32.85833333	5.924	104.005	5.995816347	0.516666667	32.85833333	103.135	5.806795295	55.98446296	0.189021052	-23.12612963	NA	5.995816347
2004	77	jd	NA	NA	NA	NA	NA	NA	6.3	0	0	117.4875	NA	NA	6.3	0	117.4875	NA	6.517428089	144.9630208	-0.217428089	-27.47552083	NA	6.3
2004	77	lg	3	17	6.192	40.867	102.792	0	6.071653371	0	0	40.86666667	6.067	103.019	6.071653371	0	40.86666667	102.792	6.021135083	54.05471296	0.050518288	-13.1880463	NA	6.071653371
2004	77	lm	3	17	NA	36.379	NA	0	6.013515246	0	0	36.37916667	NA	NA	6.013515246	0	36.37916667	NA	5.829384487	55.51634259	0.184130758	-19.13717593	NA	6.013515246
2004	77	mn	3	17	6.113	106.413	104.624	0.004	6.290833333	0.1	0.004166667	106.4125	6.296	104.296	6.290833333	0.004166667	106.4125	104.624	5.836857843	165.6199167	0.45397549	-59.20741667	NA	6.290833333
2004	77	pr	3	17	5.436	72.079	103.437	0	NA	NA	NA	NA	5.213	102.974	5.436	0	72.079	103.437	4.684363636	101.1826111	0.751636364	-29.10361111	NA	5.436
2004	77	ri	3	17	NA	87.462	NA	0	NA	NA	NA	NA	NA	NA	NA	0	87.462	NA	5.8735	99.75044444	NA	-12.28844444	NA	NA
2004	77	rr	3	17	NA	83.617	NA	0	NA	NA	NA	NA	NA	NA	NA	0	83.617	NA	5.57075	95.72111111	NA	-12.10411111	NA	NA
2004	77	td	3	17	6.696	123.167	103.607	0	6.705	0	0	123.1666667	NA	NA	6.705	0	123.1666667	103.607	6.445930955	172.5574259	0.259069045	-49.39075926	NA	6.705
2004	77	we	3	17	NA	82.417	NA	0	NA	NA	NA	NA	NA	NA	NA	0	82.417	NA	4.236	95.7035	NA	-13.2865	NA	NA
2004	78	bo	3	18	7.129	153.15	103.691	2.246	7.175	4.2	2.245833333	153.15	NA	NA	7.175	2.245833333	153.15	103.691	6.382388889	188.966287	0.792611111	-35.81628704	NA	7.175
2004	78	go	3	18	5.992	43.721	104.494	0	5.974700181	0	0	43.72083333	NA	NA	5.974700181	0	43.72083333	104.494	5.864635329	53.70562963	0.110064851	-9.984796296	NA	5.974700181
2004	78	ih	3	18	6.208	49.354	104.239	1.167	6.068333333	5.6	1.166666667	49.35416667	6.079	104.866	6.068333333	1.166666667	49.35416667	104.239	5.894334216	57.00788889	0.173999117	-7.653722222	NA	6.068333333
2004	78	jd	NA	NA	NA	NA	NA	NA	6.485833333	0	0	130.3333333	NA	NA	6.485833333	0	130.3333333	NA	6.635698247	149.9109375	-0.149864914	-19.57760417	NA	6.485833333
2004	78	lg	3	18	6.613	42.204	103.531	0	5.974700181	0	0	42.20416667	6.429	103.613	5.974700181	0	42.20416667	103.531	6.008196108	55.10367593	-0.033495927	-12.89950926	NA	5.974700181
2004	78	lm	3	18	NA	48.55	NA	0	6.084340185	0	0	48.55	NA	NA	6.084340185	0	48.55	NA	5.799266755	57.48385185	0.28507343	-8.933851852	NA	6.084340185
2004	78	mn	3	18	6.333	123.138	105.849	0	6.497083333	0	0	123.1375	6.483	105.131	6.465833333	0	123.1375	105.849	5.861791667	169.5143889	0.635291667	-46.37688889	NA	6.465833333
2004	78	pr	3	18	5.596	71.983	104.601	0	NA	NA	NA	NA	NA	NA	5.596	0	71.983	104.601	4.830833333	103.0551111	0.765166667	-31.07211111	NA	5.596
2004	78	ri	3	18	NA	82.5	NA	0	NA	NA	NA	NA	NA	NA	NA	0	82.5	NA	5.892	99.52166667	NA	-17.02166667	NA	NA
2004	78	rr	3	18	NA	76.908	NA	0	NA	NA	NA	NA	NA	NA	NA	0	76.908	NA	5.590625	96.28861111	NA	-19.38061111	NA	NA
2004	78	td	3	18	6.85	141.883	104.349	0	6.865833333	0	0	141.8833333	NA	NA	6.865833333	0	141.8833333	104.349	6.510470988	172.7569444	0.355362345	-30.87361111	NA	6.865833333
2004	78	we	3	18	NA	80.296	NA	0	NA	NA	NA	NA	NA	NA	NA	0	80.296	NA	4.27075	93.91316667	NA	-13.61716667	NA	NA
2004	79	bo	3	19	6.979	170.825	101.979	2.275	6.99	4.2	2.275	170.825	NA	NA	6.99	2.275	170.825	101.979	6.45262963	188.3027685	0.53737037	-17.47776852	NA	6.99
2004	79	go	3	19	6.167	47.692	101.946	0	6.005416667	0	0	47.69166667	NA	NA	6.005416667	0	47.69166667	101.946	6.031627154	52.98221296	-0.026210487	-5.290546296	NA	6.005416667
2004	79	ih	3	19	6.388	48.867	102.189	0.425	6.230833333	2.8	0.425	48.86666667	6.229	102.616	6.230833333	0.425	48.86666667	102.189	5.986328317	55.86722222	0.244505017	-7.000555556	NA	6.230833333
2004	79	jd	NA	NA	NA	NA	NA	NA	6.679166667	0	0	143.2541667	NA	NA	6.679166667	0	143.2541667	NA	6.753292284	141.8395833	-0.074125618	1.414583333	NA	6.679166667
2004	79	lg	3	19	6.858	47.588	101.621	0	6.005416667	0	0	47.5875	6.65	101.693	6.005416667	0	47.5875	101.621	6.123647868	54.01792593	-0.118231201	-6.430425926	NA	6.005416667
2004	79	lm	3	19	6.286	52.358	101.895	0	6.239113119	0	0	52.35833333	NA	NA	6.239113119	0	52.35833333	101.895	5.875730275	56.43525	0.363382844	-4.076916667	NA	6.239113119
2004	79	mn	3	19	6.467	130.35	103.491	0	6.640833333	0	0	130.35	6.621	102.997	6.640833333	0	130.35	103.491	5.954819444	163.1074722	0.686013889	-32.75747222	NA	6.640833333
2004	79	pr	3	19	5.754	79.104	103.043	0	NA	NA	NA	NA	NA	NA	5.754	0	79.104	103.043	4.866333333	100.2000556	0.887666667	-21.09605556	NA	5.754
2004	79	ri	3	19	NA	87.521	NA	0	NA	NA	NA	NA	NA	NA	NA	0	87.521	NA	5.87075	97.093	NA	-9.572	NA	NA
2004	79	rr	3	19	NA	83.717	NA	0	NA	NA	NA	NA	NA	NA	NA	0	83.717	NA	5.57825	93.4275	NA	-9.7105	NA	NA
2004	79	td	3	19	6.988	149.704	102.363	0	6.988333333	0	0	149.7041667	NA	NA	6.988333333	0	149.7041667	102.363	6.573694489	170.9883704	0.414638844	-21.2842037	NA	6.988333333
2004	79	we	3	19	NA	80.313	NA	0	NA	NA	NA	NA	NA	NA	NA	0	80.313	NA	4.2385	93.99077778	NA	-13.67777778	NA	NA
2004	80	bo	3	20	7.008	161.033	101.983	2.217	7.017916667	4.1	2.216666667	161.0333333	NA	NA	7.017916667	2.216666667	161.0333333	101.983	6.538739772	186.3701667	0.479176895	-25.33683333	NA	7.017916667
2004	80	go	3	20	6.55	46.121	101.675	0	6.284583333	0	0	46.12083333	NA	NA	6.284583333	0	46.12083333	101.675	6.131991596	54.94222222	0.152591738	-8.821388889	NA	6.284583333
2004	80	ih	3	20	6.771	44.908	101.875	1.029	6.486666667	5.9	1.029166667	44.90833333	6.458	102.514	6.486666667	1.029166667	44.90833333	101.875	6.029122238	57.73503704	0.457544428	-12.8267037	NA	6.486666667
2004	80	jd	NA	NA	NA	NA	NA	NA	7.083333333	0	0	133.2416667	NA	NA	7.083333333	0	133.2416667	NA	6.905801087	145.2072917	0.177532246	-11.965625	NA	7.083333333
2004	80	lg	3	20	7.271	46.663	101.385	0	6.284583333	0	0	46.6625	6.958	100.913	6.284583333	0	46.6625	101.385	6.218612433	54.86302778	0.0659709	-8.200527778	NA	6.284583333
2004	80	lm	3	20	6.338	47.113	101.638	0	6.3275	0	0	47.1125	NA	NA	6.3275	0	47.1125	101.638	5.964467171	58.8935	0.363032829	-11.781	NA	6.3275
2004	80	mn	3	20	6.992	124.871	103.629	0	6.89375	0	0	124.8708333	6.892	102.364	6.89375	0	124.8708333	103.629	6.027138889	164.8903426	0.866611111	-40.01950926	NA	6.89375
2004	80	pr	3	20	5.713	71.487	102.872	0	NA	NA	NA	NA	NA	NA	5.713	0	71.487	102.872	4.893833333	105.5785556	0.819166667	-34.09155556	NA	5.713
2004	80	ri	3	20	NA	60.35	NA	0	NA	NA	NA	NA	NA	NA	NA	0	60.35	NA	5.895875	102.8344444	NA	-42.48444444	NA	NA
2004	80	rr	3	20	NA	57.05	NA	0	NA	NA	NA	NA	NA	NA	NA	0	57.05	NA	5.58025	101.0466111	NA	-43.99661111	NA	NA
2004	80	td	3	20	7.042	142.154	102.522	0	7.049583333	0	0	142.1541667	NA	NA	7.049583333	0	142.1541667	102.522	6.676796821	172.6099815	0.372786513	-30.45581481	NA	7.049583333
2004	80	we	3	20	NA	58.296	NA	0	NA	NA	NA	NA	NA	NA	NA	0	58.296	NA	4.0934	100.0819444	NA	-41.78594444	NA	NA
2004	81	bo	3	21	7.208	135.929	102.693	1.879	7.2175	4	1.879166667	135.9291667	NA	NA	7.2175	1.879166667	135.9291667	102.693	6.641804328	189.1499722	0.575695672	-53.22080556	NA	7.2175
2004	81	go	3	21	6.725	47.129	102.532	0	6.476666667	0	0	47.12916667	NA	NA	6.476666667	0	47.12916667	102.532	6.17107921	51.41439815	0.305587456	-4.285231481	NA	6.476666667
2004	81	ih	3	21	6.858	46.733	102.564	0.358	6.62625	2.2	0.358333333	46.73333333	6.604	102.495	6.62625	0.358333333	46.73333333	102.564	6.119698568	54.6419537	0.506551432	-7.90862037	NA	6.62625
2004	81	jd	NA	NA	NA	NA	NA	NA	7.27	0	0	116.2791667	NA	NA	7.27	0	116.2791667	NA	7.015511742	147.8614583	0.254488258	-31.58229167	NA	7.27
2004	81	lg	3	21	7.471	47.258	101.716	0	6.476666667	0	0	47.25833333	7.238	101.438	6.476666667	0	47.25833333	101.716	6.280713699	52.91173148	0.195952968	-5.653398148	NA	6.476666667
2004	81	lm	3	21	6.429	48.921	102.748	0	6.382083333	0	0	48.92083333	NA	NA	6.382083333	0	48.92083333	102.748	6.063707493	54.74887963	0.31837584	-5.828046296	NA	6.382083333
2004	81	mn	3	21	7.558	112.379	105.02	0	7.26	0	0	112.3791667	7.254	103.49	7.26	0	112.3791667	105.02	6.054662037	170.8288056	1.205337963	-58.44963889	NA	7.26
2004	81	pr	3	21	6.008	71.333	104.346	0	NA	NA	NA	NA	NA	NA	6.008	0	71.333	104.346	4.9295	109.8303889	1.0785	-38.49738889	NA	6.008
2004	81	ri	3	21	NA	44.067	NA	0	NA	NA	NA	NA	NA	NA	NA	0	44.067	NA	5.8945	99.47044444	NA	-55.40344444	NA	NA
2004	81	rr	3	21	NA	40.092	NA	0	NA	NA	NA	NA	NA	NA	NA	0	40.092	NA	5.5935	97.96238889	NA	-57.87038889	NA	NA
2004	81	td	3	21	7.321	122.238	103.857	0	7.342916667	0	0	122.2375	NA	NA	7.342916667	0	122.2375	103.857	6.754347552	176.9049259	0.588569115	-54.66742593	NA	7.342916667
2004	81	we	3	21	NA	40.175	NA	0	NA	NA	NA	NA	NA	NA	NA	0	40.175	NA	4.117	95.6345	NA	-55.4595	NA	NA
2004	82	bo	3	22	7.388	159.692	104.64	2.029	7.38875	4	2.029166667	159.6916667	NA	NA	7.38875	2.029166667	159.6916667	104.64	6.77249145	190.0514537	0.61625855	-30.35978704	NA	7.38875
2004	82	go	3	22	7.192	52.917	103.885	0	6.76125	0	0	52.91666667	NA	NA	6.76125	0	52.91666667	103.885	6.251123721	53.78823148	0.510126279	-0.871564815	NA	6.76125
2004	82	ih	3	22	7.171	53.95	104.432	1.05	6.743333333	5.6	1.05	53.95	6.729	104.301	6.743333333	1.05	53.95	104.432	6.193242279	57.33037037	0.550091054	-3.38037037	NA	6.743333333
2004	82	jd	NA	NA	NA	NA	NA	NA	7.554166667	0	0	144.5791667	NA	NA	7.554166667	0	144.5791667	NA	7.142395833	146.1723958	0.411770833	-1.593229167	NA	7.554166667
2004	82	lg	3	22	7.913	45.363	102.782	0	6.76125	0	0	45.3625	7.425	101.894	6.76125	0	45.3625	102.782	6.369468699	54.45101852	0.391781301	-9.088518519	NA	6.76125
2004	82	lm	3	22	6.754	56.863	104.311	0	6.5175	0	0	56.8625	NA	NA	6.5175	0	56.8625	104.311	6.222614372	57.9870463	0.294885628	-1.124546296	NA	6.5175
2004	82	mn	3	22	8.088	136.254	106.777	0	7.480833333	0	0	136.2541667	7.488	104.843	7.480833333	0	136.2541667	106.777	6.135356481	169.9466667	1.345476852	-33.6925	NA	7.480833333
2004	82	pr	3	22	6.225	71.492	106.319	0	NA	NA	NA	NA	NA	NA	6.225	0	71.492	106.319	5.02425	112.0022222	1.20075	-40.51022222	NA	6.225
2004	82	ri	3	22	NA	76.662	NA	0	NA	NA	NA	NA	NA	NA	NA	0	76.662	NA	5.947125	100.8655	NA	-24.2035	NA	NA
2004	82	rr	3	22	NA	72.317	NA	0	NA	NA	NA	NA	NA	NA	NA	0	72.317	NA	5.626375	98.68505556	NA	-26.36805556	NA	NA
2004	82	td	3	22	7.646	152.321	105.185	0	7.64875	0	0	152.3208333	NA	NA	7.64875	0	152.3208333	105.185	6.849289005	174.8876204	0.799460995	-22.56678704	NA	7.64875
2004	82	we	3	22	NA	69.771	NA	0	NA	NA	NA	NA	NA	NA	NA	0	69.771	NA	4.1864	99.88816667	NA	-30.11716667	NA	NA
2004	83	bo	3	23	7.829	147.592	105.498	1.842	7.818333333	4	1.841666667	147.5916667	NA	NA	7.818333333	1.841666667	147.5916667	105.498	6.9006487	182.9991019	0.917684633	-35.40743519	NA	7.818333333
2004	83	go	3	23	7.071	67.875	103.303	0	6.825416667	0	0	67.875	NA	NA	6.825416667	0	67.875	103.303	6.278397668	54.47569444	0.547018998	13.39930556	NA	6.825416667
2004	83	ih	3	23	7.096	65.508	104.717	0.363	6.9125	2.3	0.3625	65.50833333	6.913	104.609	6.9125	0.3625	65.50833333	104.717	6.293916935	57.65324074	0.618583065	7.855092593	NA	6.9125
2004	83	jd	NA	NA	NA	NA	NA	NA	7.497916667	0	0	134.05	NA	NA	7.497916667	0	134.05	NA	7.208333333	128.275	0.289583333	5.775	NA	7.497916667
2004	83	lg	3	23	7.692	58.842	102.698	0	6.825416667	0	0	58.84166667	7.408	102.081	6.825416667	0	58.84166667	102.698	6.469918298	55.18594444	0.355498369	3.655722222	NA	6.825416667
2004	83	lm	3	23	6.933	70.021	104.728	0	6.83625	0	0	70.02083333	NA	NA	6.83625	0	70.02083333	104.728	6.225152163	58.3544537	0.611097837	11.66637963	NA	6.83625
2004	83	mn	3	23	7.513	147.692	105.43	0	7.447916667	0	0	147.6916667	7.458	105.508	7.447916667	0	147.6916667	105.43	6.217314815	171.798463	1.230601852	-24.1067963	NA	7.447916667
2004	83	pr	3	23	6.383	71.992	105.282	0	NA	NA	NA	NA	NA	NA	6.383	0	71.992	105.282	5.125416667	109.3666667	1.257583333	-37.37466667	NA	6.383
2004	83	ri	3	23	NA	77.167	NA	0	NA	NA	NA	NA	NA	NA	NA	0	77.167	NA	6.033375	105.3168889	NA	-28.14988889	NA	NA
2004	83	rr	3	23	NA	73.875	NA	0	NA	NA	NA	NA	NA	NA	NA	0	73.875	NA	5.703875	101.2192222	NA	-27.34422222	NA	NA
2004	83	td	3	23	7.963	136.463	105.396	0	7.954166667	0	0	136.4625	NA	NA	7.954166667	0	136.4625	105.396	6.958109375	168.7768519	0.996057292	-32.31435185	NA	7.954166667
2004	83	we	3	23	NA	71.479	NA	0	NA	NA	NA	NA	NA	NA	NA	0	71.479	NA	4.2756	100.3380556	NA	-28.85905556	NA	NA
2004	84	bo	3	24	8.171	170.275	105.206	2.167	8.15875	4	2.166666667	170.275	NA	NA	8.15875	2.166666667	170.275	105.206	7.018838248	188.8104722	1.139911752	-18.53547222	NA	8.15875
2004	84	go	3	24	7.325	42.625	102.677	0	7.175833333	0	0	42.625	NA	NA	7.175833333	0	42.625	102.677	6.535311682	53.31162037	0.640521652	-10.68662037	NA	7.175833333
2004	84	ih	3	24	7.121	41.258	104.252	1.108	7.022916667	5.4	1.108333333	41.25833333	6.996	105.151	7.022916667	1.108333333	41.25833333	104.252	6.424483942	56.96159259	0.598432724	-15.70325926	NA	7.022916667
2004	84	jd	NA	NA	NA	NA	NA	NA	7.785416667	0	0	169.9916667	NA	NA	7.785416667	0	169.9916667	NA	7.295677083	151.825	0.489739583	18.16666667	NA	7.785416667
2004	84	lg	3	24	7.5	50.192	102.903	0	7.175833333	0	0	50.19166667	7.354	102.763	7.175833333	0	50.19166667	102.903	6.614470292	55.79312037	0.561363041	-5.601453704	NA	7.175833333
2004	84	lm	3	24	7.067	44.617	104.168	0	7.109583333	0	0	44.61666667	NA	NA	7.109583333	0	44.61666667	104.168	6.468970092	57.19283333	0.640613242	-12.57616667	NA	7.109583333
2004	84	mn	3	24	7.275	141.258	104.881	0	7.44875	0	0	141.2583333	7.438	105.233	7.44875	0	141.2583333	104.881	6.25875463	173.5379815	1.18999537	-32.27964815	NA	7.44875
2004	84	pr	3	24	6.35	73.354	105.109	0	NA	NA	NA	NA	6.493	104.805	6.35	0	73.354	105.109	5.115090909	108.5805556	1.234909091	-35.22655556	NA	6.35
2004	84	ri	3	24	NA	87.625	NA	0	NA	NA	NA	NA	NA	NA	NA	0	87.625	NA	6.102625	102.4788333	NA	-14.85383333	NA	NA
2004	84	rr	3	24	NA	82.237	NA	0	NA	NA	NA	NA	NA	NA	NA	0	82.237	NA	5.766125	99.41961111	NA	-17.18261111	NA	NA
2004	84	td	3	24	8.05	183.858	104.921	0	8.0475	0	0	183.8583333	NA	NA	8.0475	0	183.8583333	104.921	7.016985321	178.722213	1.030514679	5.13612037	NA	8.0475
2004	84	we	3	24	NA	81.596	NA	0	NA	NA	NA	NA	NA	NA	NA	0	81.596	NA	4.323	100.2636667	NA	-18.66766667	NA	NA
2004	85	bo	3	25	8.163	158.217	105.24	2.213	8.169166667	4	2.2125	158.2166667	NA	NA	8.169166667	2.2125	158.2166667	105.24	7.090682542	192.8650556	1.078484125	-34.64838889	NA	8.169166667
2004	85	go	3	25	7.879	55.133	103.117	0	7.642916667	0	0	55.13333333	NA	NA	7.642916667	0	55.13333333	103.117	6.580855228	58.01721296	1.062061438	-2.88387963	NA	7.642916667
2004	85	ih	3	25	7.383	59.1	105.059	1.038	7.130833333	8.1	1.0375	59.1	7.125	105.564	7.130833333	1.0375	59.1	105.059	6.530482736	61.38657407	0.600350598	-2.286574074	NA	7.130833333
2004	85	jd	NA	NA	NA	NA	NA	NA	8.06875	0	0	156.5083333	NA	NA	8.06875	0	156.5083333	NA	7.3409375	147.4453125	0.7278125	9.063020833	NA	8.06875
2004	85	lg	3	25	8.1	55.979	103.651	0	7.642916667	0	0	55.97916667	7.842	103.619	7.642916667	0	55.97916667	103.651	6.658242901	59.24198148	0.984673766	-3.262814815	NA	7.642916667
2004	85	lm	3	25	7.388	60.983	104.45	0	7.300416667	0	0	60.98333333	NA	NA	7.300416667	0	60.98333333	104.45	6.542131701	62.03194444	0.758284966	-1.048611111	NA	7.300416667
2004	85	mn	3	25	7.65	134.025	106.071	0	7.641666667	0	0	134.025	7.646	106.041	7.641666667	0	134.025	106.071	6.313541667	173.7279537	1.328125	-39.7029537	NA	7.641666667
2004	85	pr	3	25	6.438	84.329	105.289	0	NA	NA	NA	NA	6.45	105.071	6.438	0	84.329	105.289	5.288583333	110.098	1.149416667	-25.769	NA	6.438
2004	85	ri	3	25	NA	86.462	NA	0	NA	NA	NA	NA	NA	NA	NA	0	86.462	NA	6.189	104.4043889	NA	-17.94238889	NA	NA
2004	85	rr	3	25	NA	81.117	NA	0	NA	NA	NA	NA	NA	NA	NA	0	81.117	NA	5.844375	102.6863333	NA	-21.56933333	NA	NA
2004	85	td	3	25	8.054	163.004	105.172	0	8.0425	0	0	163.0041667	NA	NA	8.0425	0	163.0041667	105.172	7.08278878	180.5292685	0.95971122	-17.52510185	NA	8.0425
2004	85	we	3	25	NA	79.708	NA	0	NA	NA	NA	NA	NA	NA	NA	0	79.708	NA	4.4584	100.2092778	NA	-20.50127778	NA	NA
2004	86	bo	3	26	8.1	173.9	104.538	2.158	8.102083333	4	2.158333333	173.9	NA	NA	8.102083333	2.158333333	173.9	104.538	7.17109902	200.5960741	0.930984314	-26.69607407	NA	8.102083333
2004	86	go	3	26	7.896	63.579	102.076	0	7.759583333	0	0	63.57916667	NA	NA	7.759583333	0	63.57916667	102.076	6.721427768	59.15700926	1.038155565	4.422157407	NA	7.759583333
2004	86	ih	3	26	7.396	66.867	104.033	0.429	7.2925	2.2	0.429166667	66.86666667	7.296	103.987	7.2925	0.429166667	66.86666667	104.033	6.648834422	63.17573148	0.643665578	3.690935185	NA	7.2925
2004	86	jd	NA	NA	NA	NA	NA	NA	8.026666667	0	0	162.2458333	NA	NA	8.026666667	0	162.2458333	NA	7.114553571	166.0708333	0.912113095	-3.825	NA	8.026666667
2004	86	lg	3	26	8.604	61.154	101.96	0	7.759583333	0	0	61.15416667	8.375	102.271	7.759583333	0	61.15416667	101.96	6.76107067	60.77877778	0.998512663	0.375388889	NA	7.759583333
2004	86	lm	3	26	7.354	69.413	103.149	0	7.372916667	0	0	69.4125	NA	NA	7.372916667	0	69.4125	103.149	6.620573528	63.46548148	0.752343138	5.947018519	NA	7.372916667
2004	86	mn	3	26	7.667	154.95	104.732	0.033	7.7825	0.3	0.033333333	154.95	7.796	105.166	7.7825	0.033333333	154.95	104.732	6.475467593	179.1960648	1.307032407	-24.24606481	NA	7.7825
2004	86	pr	3	26	6.146	81.404	104.569	0	NA	NA	NA	NA	6.242	104.259	6.146	0	81.404	104.569	5.372583333	108.4376667	0.773416667	-27.03366667	NA	6.146
2004	86	ri	3	26	NA	77.229	NA	0	NA	NA	NA	NA	NA	NA	NA	0	77.229	NA	6.2695	102.0256111	NA	-24.79661111	NA	NA
2004	86	rr	3	26	NA	72.367	NA	0	NA	NA	NA	NA	NA	NA	NA	0	72.367	NA	5.93275	98.85333333	NA	-26.48633333	NA	NA
2004	86	td	3	26	8.154	167.233	104.703	0	8.158333333	0	0	167.2333333	NA	NA	8.158333333	0	167.2333333	104.703	7.15559486	182.6425926	1.002738473	-15.40925926	NA	8.158333333
2004	86	we	3	26	NA	72.896	NA	0	NA	NA	NA	NA	NA	NA	NA	0	72.896	NA	4.5706	101.4278889	NA	-28.53188889	NA	NA
2004	87	bo	3	27	8.088	157.208	103.213	1.667	8.087083333	4	1.666666667	157.2083333	NA	NA	8.087083333	1.666666667	157.2083333	103.213	7.277519466	197.8986204	0.809563867	-40.69028704	NA	8.087083333
2004	87	go	3	27	7.917	51.763	100.875	0	7.7775	0	0	51.7625	NA	NA	7.7775	0	51.7625	100.875	6.77870522	58.24490741	0.99879478	-6.482407407	NA	7.7775
2004	87	ih	3	27	7.592	51.129	102.833	0.175	7.528333333	1	0.175	51.12916667	7.533	102.789	7.528333333	0.175	51.12916667	102.833	6.737151492	62.74544444	0.791181841	-11.61627778	NA	7.528333333
2004	87	jd	NA	NA	NA	NA	NA	NA	8.095416667	0	0	128.6083333	NA	NA	8.095416667	0	128.6083333	NA	7.056151709	164.9273438	1.039264957	-36.31901042	NA	8.095416667
2004	87	lg	3	27	8.567	55.025	100.166	0	7.7775	0	0	55.025	8.458	100.52	7.7775	0	55.025	100.166	6.820316332	59.56508333	0.957183668	-4.540083333	NA	7.7775
2004	87	lm	3	27	7.646	53.925	102.104	0	7.639166667	0	0	53.925	NA	NA	7.639166667	0	53.925	102.104	6.730937558	62.26117593	0.908229108	-8.336175926	NA	7.639166667
2004	87	mn	3	27	7.775	131.05	103.488	0	7.905416667	0	0	131.05	7.913	103.924	7.905416667	0	131.05	103.488	6.585671296	178.6097222	1.31974537	-47.55972222	NA	7.905416667
2004	87	pr	3	27	6.238	72.371	103.286	0	NA	NA	NA	NA	6.354	103.068	6.238	0	72.371	103.286	5.39375	114.1418333	0.84425	-41.77083333	NA	6.238
2004	87	ri	3	27	NA	58.063	NA	0	NA	NA	NA	NA	NA	NA	NA	0	58.063	NA	6.372625	110.0716667	NA	-52.00866667	NA	NA
2004	87	rr	3	27	NA	54.383	NA	0	NA	NA	NA	NA	NA	NA	NA	0	54.383	NA	6.055375	107.3201667	NA	-52.93716667	NA	NA
2004	87	td	3	27	8.254	138.563	103.807	0	8.242083333	0	0	138.5625	NA	NA	8.242083333	0	138.5625	103.807	7.28638878	182.0476852	0.955694554	-43.48518519	NA	8.242083333
2004	87	we	3	27	NA	52.758	NA	0	NA	NA	NA	NA	NA	NA	NA	0	52.758	NA	4.5925	109.3865556	NA	-56.62855556	NA	NA
2004	88	bo	3	28	8.229	136.371	103.064	2.083	8.222083333	4	2.083333333	136.3708333	NA	NA	8.222083333	2.083333333	136.3708333	103.064	7.344773148	202.712037	0.877310185	-66.3412037	NA	8.222083333
2004	88	go	3	28	8.117	50.958	100.799	0	7.7825	0	0	50.95833333	NA	NA	7.7825	0	50.95833333	100.799	6.814490497	60.33564815	0.968009503	-9.377314815	NA	7.7825
2004	88	ih	3	28	8.1	53.125	102.639	0.192	7.721666667	1.2	0.191666667	53.125	7.738	101.772	7.721666667	0.191666667	53.125	102.639	6.83180742	64.9787037	0.889859247	-11.8537037	NA	7.721666667
2004	88	jd	NA	NA	NA	NA	NA	NA	8.364583333	0	0	112.9166667	NA	NA	8.364583333	0	112.9166667	NA	7.059583333	172.7216146	1.305	-59.80494792	NA	8.364583333
2004	88	lg	3	28	8.696	52.888	100.034	0	7.7825	0	0	52.8875	8.246	99.475	7.7825	0	52.8875	100.034	6.817384016	60.98333333	0.965115984	-8.095833333	NA	7.7825
2004	88	lm	3	28	8.217	53.663	101.756	0	7.9625	0	0	53.6625	NA	NA	7.9625	0	53.6625	101.756	6.851069105	64.1525463	1.111430895	-10.4900463	NA	7.9625
2004	88	mn	3	28	7.871	119.288	103.009	0	7.920416667	0	0	119.2875	7.929	103.495	7.920416667	0	119.2875	103.009	6.724546296	188.5060185	1.19587037	-69.21851852	NA	7.920416667
2004	88	pr	3	28	6.746	71.554	102.478	0	NA	NA	NA	NA	6.5	102.248	6.746	0	71.554	102.478	5.473	117.7068333	1.273	-46.15283333	NA	6.746
2004	88	ri	3	28	NA	48.988	NA	0	NA	NA	NA	NA	NA	NA	NA	0	48.988	NA	6.456375	113.9650556	NA	-64.97705556	NA	NA
2004	88	rr	3	28	NA	44.704	NA	0	NA	NA	NA	NA	NA	NA	NA	0	44.704	NA	6.1225	111.8301667	NA	-67.12616667	NA	NA
2004	88	td	3	28	8.321	115.463	103.153	0	8.3075	0	0	115.4625	NA	NA	8.3075	0	115.4625	103.153	7.330521886	187.1912037	0.976978114	-71.7287037	NA	8.3075
2004	88	we	3	28	NA	46.725	NA	0	NA	NA	NA	NA	NA	NA	NA	0	46.725	NA	4.548222222	111.5223333	NA	-64.79733333	NA	NA
2004	89	bo	3	29	8.538	161.038	104.152	2.271	8.532083333	4.2	2.270833333	161.0375	NA	NA	8.532083333	2.270833333	161.0375	104.152	7.451962963	209.6053241	1.08012037	-48.56782407	NA	8.532083333
2004	89	go	3	29	8.875	48.375	103.533	0	8.099583333	0	0	48.375	NA	NA	8.099583333	0	48.375	103.533	6.94785756	61.82523148	1.151725773	-13.45023148	NA	8.099583333
2004	89	ih	3	29	8.421	51.254	104.107	0	7.9225	0	0	51.25416667	7.929	102.758	7.9225	0	51.25416667	104.107	6.95636281	66.92523148	0.96613719	-15.67106481	NA	7.9225
2004	89	jd	NA	NA	NA	NA	NA	NA	8.656666667	0	0	148.7958333	NA	NA	8.656666667	0	148.7958333	NA	7.150208333	183.2867188	1.506458333	-34.49088542	NA	8.656666667
2004	89	lg	3	29	8.875	43.554	101.981	0	8.099583333	0	0	43.55416667	8.317	101.065	8.099583333	0	43.55416667	101.981	6.918774227	62.06111111	1.180809106	-18.50694444	NA	8.099583333
2004	89	lm	3	29	8.621	50.992	103.158	0	8.277916667	0	0	50.99166667	NA	NA	8.277916667	0	50.99166667	103.158	7.024491502	66.61111111	1.253425164	-15.61944444	NA	8.277916667
2004	89	mn	3	29	8.163	135.275	104.876	0	8.11375	0	0	135.275	8.125	105.003	8.11375	0	135.275	104.876	6.906347222	191.2638889	1.207402778	-55.98888889	NA	8.11375
2004	89	pr	3	29	6.758	72.617	105.064	0	NA	NA	NA	NA	6.725	104.843	6.758	0	72.617	105.064	5.5466	117.7895556	1.2114	-45.17255556	NA	6.758
2004	89	ri	3	29	NA	79.688	NA	0	NA	NA	NA	NA	NA	NA	NA	0	79.688	NA	6.54175	111.9302778	NA	-32.24227778	NA	NA
2004	89	rr	3	29	NA	75.033	NA	0	NA	NA	NA	NA	NA	NA	NA	0	75.033	NA	6.197875	109.6385556	NA	-34.60555556	NA	NA
2004	89	td	3	29	8.604	158.671	105.09	0	8.6	0	0	158.6708333	NA	NA	8.6	0	158.6708333	105.09	7.413439815	197.4016204	1.186560185	-38.73078704	NA	8.6
2004	89	we	3	29	NA	74.433	NA	0	NA	NA	NA	NA	NA	NA	NA	0	74.433	NA	4.5461	108.6829444	NA	-34.24994444	NA	NA
2004	90	bo	3	30	8.692	153.604	104.276	2.204	8.695	4.1	2.204166667	153.6041667	NA	NA	8.695	2.204166667	153.6041667	104.276	7.590740741	213.7673611	1.104259259	-60.16319444	NA	8.695
2004	90	go	3	30	8.704	50.079	102.639	0	8.36125	0	0	50.07916667	NA	NA	8.36125	0	50.07916667	102.639	7.100757684	63.55972222	1.260492316	-13.48055556	NA	8.36125
2004	90	ih	3	30	8.275	47.875	103.459	0	8.145833333	0	0	47.875	8.163	103.144	8.145833333	0	47.875	103.459	7.467993071	67.12662037	0.677840263	-19.25162037	NA	8.145833333
2004	90	jd	NA	NA	NA	NA	NA	NA	8.570416667	0	0	130.4458333	NA	NA	8.570416667	0	130.4458333	NA	7.265784485	181.7802083	1.304632181	-51.334375	NA	8.570416667
2004	90	lg	3	30	8.679	51.925	101.678	0	8.36125	0	0	51.925	8.446	101.557	8.36125	0	51.925	101.678	7.056535462	64.27962963	1.304714538	-12.35462963	NA	8.36125
2004	90	lm	3	30	8.467	52.454	102.949	0	8.300833333	0	0	52.45416667	NA	NA	8.300833333	0	52.45416667	102.949	7.443816517	68.2787037	0.857016816	-15.82453704	NA	8.300833333
2004	90	mn	3	30	8.158	121.792	103.944	0	8.132916667	0	0	121.7916667	8.129	104.474	8.132916667	0	121.7916667	103.944	6.971691867	190.4219907	1.161224799	-68.63032407	NA	8.132916667
2004	90	pr	3	30	6.708	71.537	105.232	0	NA	NA	NA	NA	6.783	105.02	6.708	0	71.537	105.232	5.7228	119.8559444	0.9852	-48.31894444	NA	6.708
2004	90	ri	3	30	NA	75.338	NA	0	NA	NA	NA	NA	NA	NA	NA	0	75.338	NA	6.2967	110.8146111	NA	-35.47661111	NA	NA
2004	90	rr	3	30	NA	72.754	NA	0	NA	NA	NA	NA	NA	NA	NA	0	72.754	NA	5.9981	107.3713889	NA	-34.61738889	NA	NA
2004	90	td	3	30	8.838	136.071	104.36	0	8.843333333	0	0	136.0708333	NA	NA	8.843333333	0	136.0708333	104.36	7.535583333	194.7599537	1.30775	-58.68912037	NA	8.843333333
2004	90	we	3	30	NA	74.025	NA	0	NA	NA	NA	NA	NA	NA	NA	0	74.025	NA	4.802214286	108.4346667	NA	-34.40966667	NA	NA
2004	91	bo	3	31	8.654	165.992	103.422	2.233	8.662083333	4.1	2.233333333	165.9916667	NA	NA	8.662083333	2.233333333	165.9916667	103.422	7.67399537	213.800463	0.988087963	-47.8087963	NA	8.662083333
2004	91	go	3	31	8.738	51.1	100.732	0	8.533333333	0	0	51.1	NA	NA	8.533333333	0	51.1	100.732	7.212669359	64.00694444	1.320663975	-12.90694444	NA	8.533333333
2004	91	ih	3	31	8.513	55.021	102.548	0	8.444166667	0	0	55.02083333	8.454	102.344	8.444166667	0	55.02083333	102.548	7.608553922	69.28796296	0.835612745	-14.26712963	NA	8.444166667
2004	91	jd	NA	NA	NA	NA	NA	NA	8.574583333	0	0	164.3375	NA	NA	8.574583333	0	164.3375	NA	7.365110689	182.9957031	1.209472644	-18.65820313	NA	8.574583333
2004	91	lg	3	31	8.538	45.625	100.926	0	8.533333333	0	0	45.625	8.45	101.059	8.533333333	0	45.625	100.926	7.152951766	64.37037037	1.380381567	-18.74537037	NA	8.533333333
2004	91	lm	3	31	8.304	57.092	101.871	0	8.31625	0	0	57.09166667	NA	NA	8.31625	0	57.09166667	101.871	7.574852941	68.48946759	0.741397059	-11.39780093	NA	8.31625
2004	91	mn	3	31	8.171	144.046	103.293	0	8.0775	0	0	144.0458333	8.067	103.963	8.0775	0	144.0458333	103.293	7.1489972	194.1806713	0.9285028	-50.13483796	NA	8.0775
2004	91	pr	3	31	6.579	73.575	103.206	0	NA	NA	NA	NA	6.633	102.984	6.579	0	73.575	103.206	5.618	118.9440556	0.961	-45.36905556	NA	6.579
2004	91	ri	3	31	NA	80.067	NA	0	NA	NA	NA	NA	NA	NA	NA	0	80.067	NA	6.146923077	105.2630556	NA	-25.19605556	NA	NA
2004	91	rr	3	31	NA	75.713	NA	0	NA	NA	NA	NA	NA	NA	NA	0	75.713	NA	5.756307692	101.0398333	NA	-25.32683333	NA	NA
2004	91	td	3	31	8.683	171.058	102.712	0	8.69125	0	0	171.0583333	NA	NA	8.69125	0	171.0583333	102.712	7.6325	196.0765046	1.05875	-25.0181713	NA	8.69125
2004	91	we	3	31	5.129	69.167	104.749	0	NA	NA	NA	NA	NA	NA	5.129	0	69.167	104.749	4.907933333	102.5176667	0.221066667	-33.35066667	NA	5.129
2004	92	bo	4	1	8.813	161.508	103.003	2.429	8.8125	4.1	2.429166667	161.5083333	NA	NA	8.8125	2.429166667	161.5083333	103.003	7.757097222	216.0501157	1.055402778	-54.54178241	NA	8.8125
2004	92	go	4	1	8.858	53.733	100.264	0	8.815	0	0	53.73333333	NA	NA	8.815	0	53.73333333	100.264	7.246349528	69.86840278	1.568650472	-16.13506944	NA	8.815
2004	92	ih	4	1	8.838	57.596	102.214	0	8.700416667	0	0	57.59583333	8.7	101.882	8.700416667	0	57.59583333	102.214	7.743387483	78.03043981	0.957029184	-20.43460648	NA	8.700416667
2004	92	jd	NA	NA	NA	NA	NA	NA	8.58625	0	0	144.4916667	NA	NA	8.58625	0	144.4916667	NA	7.450931453	185.9717448	1.135318547	-41.48007812	NA	8.58625
2004	92	lg	4	1	8.608	50.392	101.57	0	8.815	0	0	50.39166667	8.467	101.411	8.815	0	50.39166667	101.57	7.211465268	69.29363426	1.603534732	-18.90196759	NA	8.815
2004	92	lm	4	1	8.679	60.654	102.272	0	8.434583333	0	0	60.65416667	NA	NA	8.434583333	0	60.65416667	102.272	7.715742612	76.59722222	0.718840722	-15.94305556	NA	8.434583333
2004	92	mn	4	1	8.513	126.604	104.377	0.1	8.257083333	0.8	0.1	126.6041667	8.258	104.139	8.257083333	0.1	126.6041667	104.377	7.210710051	196.1673611	1.046373282	-69.56319444	NA	8.257083333
2004	92	pr	4	1	6.638	74.5	102.766	0	NA	NA	NA	NA	6.542	102.562	6.638	0	74.5	102.766	5.788363636	110.8491111	0.849636364	-36.34911111	NA	6.638
2004	92	ri	4	1	NA	79.487	NA	0	NA	NA	NA	NA	NA	NA	NA	0	79.487	NA	5.775	106.8464444	NA	-27.35944444	NA	NA
2004	92	rr	4	1	NA	73.404	NA	0	NA	NA	NA	NA	NA	NA	NA	0	73.404	NA	5.6906	102.9433889	NA	-29.53938889	NA	NA
2004	92	td	4	1	8.708	150.763	102.465	0	8.7225	0	0	150.7625	NA	NA	8.7225	0	150.7625	102.465	7.745990741	201.1902778	0.976509259	-50.42777778	NA	8.7225
2004	92	we	4	1	5.142	75.796	103.865	0	NA	NA	NA	NA	NA	NA	5.142	0	75.796	103.865	4.963266667	102.9016111	0.178733333	-27.10561111	NA	5.142
2004	93	bo	4	2	8.917	155.383	103.163	2.363	8.922916667	4.1	2.3625	155.3833333	NA	NA	8.922916667	2.3625	155.3833333	103.163	7.842525463	212.3107639	1.080391204	-56.92743056	NA	8.922916667
2004	93	go	4	2	9.233	48.45	102.116	0	9.00875	0	0	48.45	NA	NA	9.00875	0	48.45	102.116	7.714847222	65.62164352	1.293902778	-17.17164352	NA	9.00875
2004	93	ih	4	2	8.858	47.154	101.971	0	8.770833333	0	0	47.15416667	8.771	101.801	8.770833333	0	47.15416667	101.971	7.873189815	70.50150463	0.897643519	-23.34733796	NA	8.770833333
2004	93	jd	NA	NA	NA	NA	NA	NA	8.86	0	0	132.8	NA	NA	8.86	0	132.8	NA	7.613803569	187.8686198	1.246196431	-55.06861979	NA	8.86
2004	93	lg	4	2	9.321	48.242	102.647	0	9.00875	0	0	48.24166667	8.95	102.166	9.00875	0	48.24166667	102.647	7.703226852	68.18865741	1.305523148	-19.94699074	NA	9.00875
2004	93	lm	4	2	8.946	50.596	102.189	0	8.720416667	0	0	50.59583333	NA	NA	8.720416667	0	50.59583333	102.189	7.819850596	69.82627315	0.900566071	-19.23043981	NA	8.720416667
2004	93	mn	4	2	8.867	139.058	104.801	0.413	8.57875	3.5	0.4125	139.0583333	8.579	103.799	8.57875	0.4125	139.0583333	104.801	7.346597963	195.7525463	1.232152037	-56.69421296	NA	8.57875
2004	93	pr	4	2	6.7	94.592	103.21	0	NA	NA	NA	NA	6.583	103.011	6.7	0	94.592	103.21	5.894181818	109.3748889	0.805818182	-14.78288889	NA	6.7
2004	93	ri	4	2	NA	87.071	NA	0	NA	NA	NA	NA	NA	NA	NA	0	87.071	NA	6.092	108.7493889	NA	-21.67838889	NA	NA
2004	93	rr	4	2	NA	81.833	NA	0	NA	NA	NA	NA	NA	NA	NA	0	81.833	NA	5.788533333	106.2267222	NA	-24.39372222	NA	NA
2004	93	td	4	2	8.854	137	103.018	0	8.8575	0	0	137	NA	NA	8.8575	0	137	103.018	7.858362032	200.0541667	0.999137968	-63.05416667	NA	8.8575
2004	93	we	4	2	5.308	80.379	104.311	0	NA	NA	NA	NA	NA	NA	5.308	0	80.379	104.311	5.013533333	107.2287778	0.294466667	-26.84977778	NA	5.308
2004	94	bo	4	3	9.088	147.388	103.973	2.533	9.098333333	4.2	2.533333333	147.3875	NA	NA	9.098333333	2.533333333	147.3875	103.973	7.95887963	212.71875	1.139453704	-65.33125	NA	9.098333333
2004	94	go	4	3	9.1	39.254	102.342	0	9.086666667	0	0	39.25416667	NA	NA	9.086666667	0	39.25416667	102.342	7.826883672	64.09583333	1.259782994	-24.84166667	NA	9.086666667
2004	94	ih	4	3	8.817	39.433	102.535	0	8.78875	0	0	39.43333333	8.792	102.685	8.78875	0	39.43333333	102.535	7.989895833	68.10833333	0.798854167	-28.675	NA	8.78875
2004	94	jd	NA	NA	NA	NA	NA	NA	9.0925	0	0	139.525	NA	NA	9.0925	0	139.525	NA	7.725256203	187.2049479	1.367243797	-47.67994792	NA	9.0925
2004	94	lg	4	3	9.625	39.329	103.028	4.55	9.086666667	18.9	4.55	39.32916667	9.275	104.474	9.086666667	4.55	39.32916667	103.028	7.770068858	65.05416667	1.316597809	-25.725	NA	9.086666667
2004	94	lm	4	3	9.113	41.004	102.462	0	8.936666667	0	0	41.00416667	NA	NA	8.936666667	0	41.00416667	102.462	7.896532407	67.22962963	1.040134259	-26.22546296	NA	8.936666667
2004	94	mn	4	3	8.867	145.592	105.318	0	8.5875	0	0	145.5916667	8.579	104.334	8.5875	0	145.5916667	105.318	7.468460565	190.3006944	1.119039435	-44.70902778	NA	8.5875
2004	94	pr	4	3	6.846	82.708	104.651	0	NA	NA	NA	NA	6.754	104.447	6.846	0	82.708	104.651	5.980090909	122.356	0.865909091	-39.648	NA	6.846
2004	94	ri	4	3	NA	58.029	NA	0	NA	NA	NA	NA	NA	NA	NA	0	58.029	NA	6.2402	116.2926667	NA	-58.26366667	NA	NA
2004	94	rr	4	3	NA	54.596	NA	0	NA	NA	NA	NA	NA	NA	NA	0	54.596	NA	5.8652	114.0523333	NA	-59.45633333	NA	NA
2004	94	td	4	3	9.079	146.304	103.961	0	9.07	0	0	146.3041667	NA	NA	9.07	0	146.3041667	103.961	7.978361111	199.8800926	1.091638889	-53.57592593	NA	9.07
2004	94	we	4	3	5.533	54.75	106.22	0	NA	NA	NA	NA	NA	NA	5.533	0	54.75	106.22	5.083933333	111.9423889	0.449066667	-57.19238889	NA	5.533
2004	95	bo	4	4	9.313	138.178	104.568	2.596	9.3	4.2	2.4875	139.1583333	NA	NA	9.3	2.4875	139.1583333	104.568	8.103824074	214.5303241	1.196175926	-75.37199074	NA	9.3
2004	95	go	4	4	8.939	43.813	102.028	0	9.011535456	0	0	43.45625	NA	NA	9.011535456	0	43.45625	102.028	7.896881174	66.54918981	1.114654283	-23.09293981	NA	9.011535456
2004	95	ih	4	4	9.183	46.048	103.85	0	8.909310893	0	0	45.42291667	8.922	103.321	8.909310893	0	45.42291667	103.85	8.080575852	71.17858796	0.828735042	-25.7556713	NA	8.909310893
2004	95	jd	NA	NA	NA	NA	NA	NA	9.144090788	0	0	115.7416667	NA	NA	9.144090788	0	115.7416667	NA	7.829758322	192.3072917	1.314332466	-76.565625	NA	9.144090788
2004	95	lg	4	4	9.574	44.878	102.743	18.183	9.011535456	18.3	18.17916667	44.47916667	9.287	110.799	9.011535456	18.17916667	44.47916667	102.743	7.811580248	67.43032407	1.199955209	-22.95115741	NA	9.011535456
2004	95	lm	4	4	9.27	48.874	102.455	0	9.073194668	0	0	48.29583333	NA	NA	9.073194668	0	48.29583333	102.455	7.973072116	69.49351852	1.100122552	-21.19768519	NA	9.073194668
2004	95	mn	4	4	8.765	135.7	105.675	0	8.701963037	0	0	135.1916667	8.709	105.09	8.701963037	0	135.1916667	105.675	7.554253107	197.9263889	1.14770993	-62.73472222	NA	8.701963037
2004	95	pr	4	4	NA	71.67	105.087	0	NA	NA	NA	NA	NA	104.947	NA	0	71.67	105.087	5.983	122.7377222	NA	-51.06772222	NA	NA
2004	95	ri	4	4	6.029	40.991	102.913	0	NA	NA	NA	NA	6.062	106.494	6.029	0	40.991	102.913	6.2464375	111.4632778	-0.2174375	-70.47227778	NA	6.029
2004	95	rr	4	4	5.786	37.696	NA	0	NA	NA	NA	NA	5.757	NA	5.786	0	37.696	NA	5.901375	109.1380556	-0.115375	-71.44205556	NA	5.786
2004	95	td	4	4	9.4	124.038	104.209	0	9.403197463	0	0	124.0375	NA	NA	9.403197463	0	124.0375	104.209	8.102997081	201.2048611	1.300200382	-77.16736111	NA	9.403197463
2004	95	we	4	4	5.761	37.248	107.213	0	NA	NA	NA	NA	NA	NA	5.761	0	37.248	107.213	5.159333333	110.2114444	0.601666667	-72.96344444	NA	5.761
2004	96	bo	4	5	9.463	137.717	104.181	2.525	9.49	4.2	2.525	137.7166667	NA	NA	9.49	2.525	137.7166667	104.181	8.196291667	215.4694444	1.293708333	-77.75277778	NA	9.49
2004	96	go	4	5	9.038	44.375	102.53	0	8.994166667	0	0	44.375	NA	NA	8.994166667	0	44.375	102.53	7.999016938	69.81400463	0.995149729	-25.43900463	NA	8.994166667
2004	96	ih	4	5	9.496	41.579	104.299	0	9.2125	0	0	41.57916667	9.217	103.467	9.2125	0	41.57916667	104.299	8.204529235	74.67384259	1.007970765	-33.09467593	NA	9.2125
2004	96	jd	NA	NA	NA	NA	NA	NA	9.131666667	0	0	120.1791667	NA	NA	9.131666667	0	120.1791667	NA	7.914945652	189.8317255	1.216721014	-69.65255888	NA	9.131666667
2004	96	lg	4	5	9.317	44.758	102.655	19.321	8.994166667	40	19.32083333	44.75833333	8.983	110.101	8.994166667	19.32083333	44.75833333	102.655	7.950841012	70.57546296	1.043325655	-25.81712963	NA	8.994166667
2004	96	lm	4	5	9.704	44.988	103.248	0	9.22625	0	0	44.9875	NA	NA	9.22625	0	44.9875	103.248	8.076244102	73.31087963	1.150005898	-28.32337963	NA	9.22625
2004	96	mn	4	5	9.221	119.696	106.516	0	8.7725	0	0	119.6958333	8.767	105.12	8.7725	0	119.6958333	106.516	7.644420139	199.2032105	1.128079861	-79.50737721	NA	8.7725
2004	96	pr	4	5	6.938	71.404	106.206	0	NA	NA	NA	NA	7.008	105.972	6.938	0	71.404	106.206	6.0915	119.685	0.8465	-48.281	NA	6.938
2004	96	ri	4	5	6.139	82.412	103.538	0	NA	NA	NA	NA	6.164	107.191	6.139	0	82.412	103.538	6.341	106.8186111	-0.202	-24.40661111	NA	6.139
2004	96	rr	4	5	5.909	78.888	NA	0	NA	NA	NA	NA	5.865	NA	5.909	0	78.888	NA	5.97425	103.9394444	-0.06525	-25.05144444	NA	5.909
2004	96	td	4	5	9.488	127.929	103.591	0	9.500833333	0	0	127.9291667	NA	NA	9.500833333	0	127.9291667	103.591	8.214629227	201.1284018	1.286204106	-73.1992351	NA	9.500833333
2004	96	we	4	5	5.9	75.338	106.932	0	NA	NA	NA	NA	NA	NA	5.9	0	75.338	106.932	5.281666667	104.0567778	0.618333333	-28.71877778	NA	5.9
2004	97	bo	4	6	9.658	141.592	103.419	2.442	9.669583333	4.1	2.441666667	141.5916667	9.887	106.672	9.669583333	2.441666667	141.5916667	103.419	8.318	215.8755787	1.351583333	-74.28391204	NA	9.669583333
2004	97	go	4	6	9.504	55.083	103.99	0	9.30625	0	0	55.08333333	NA	NA	9.30625	0	55.08333333	103.99	8.096175926	69.95787037	1.210074074	-14.87453704	NA	9.30625
2004	97	ih	4	6	9.733	59.888	103.77	0.004	9.475	0.1	0.004166667	59.8875	9.475	102.978	9.475	0.004166667	59.8875	103.77	8.296967593	74.80486111	1.178032407	-14.91736111	NA	9.475
2004	97	jd	NA	NA	NA	NA	NA	NA	9.21125	0	0	128.9333333	NA	NA	9.21125	0	128.9333333	NA	8.005720124	191.3188802	1.205529876	-62.38554688	NA	9.21125
2004	97	lg	4	6	9.496	54.383	105.281	24.096	9.30625	40	24.09583333	54.38333333	9.096	112.174	9.30625	24.09583333	54.38333333	105.281	8.064217593	71.51944444	1.242032407	-17.13611111	NA	9.30625
2004	97	lm	4	6	9.558	60.896	102.535	0	9.403240365	0	0	60.89583333	NA	NA	9.403240365	0	60.89583333	102.535	8.198837428	72.90972222	1.204402938	-12.01388889	NA	9.403240365
2004	97	mn	4	6	8.8	119.017	105.593	0	8.685833333	0	0	119.0166667	8.675	105.006	8.685833333	0	119.0166667	105.593	7.741147672	195.5627315	0.944685661	-76.54606481	NA	8.685833333
2004	97	pr	4	6	6.95	71.708	107.203	0	NA	NA	NA	NA	7.092	106.959	6.95	0	71.708	107.203	6.227461538	114.0520556	0.722538462	-42.34405556	NA	6.95
2004	97	ri	4	6	6.333	77.246	103.44	0	NA	NA	NA	NA	6.375	106.942	6.333	0	77.246	103.44	6.5090625	109.4282222	-0.1760625	-32.18222222	NA	6.333
2004	97	rr	4	6	6.217	73.425	NA	0	NA	NA	NA	NA	6.233	NA	6.217	0	73.425	NA	6.051	106.9951667	0.166	-33.57016667	NA	6.217
2004	97	td	4	6	9.471	137.975	103.113	0	9.47375	0	0	137.975	NA	NA	9.47375	0	137.975	103.113	8.333236111	202.2503472	1.140513889	-64.27534722	NA	9.47375
2004	97	we	4	6	6.038	75.104	106.794	0	NA	NA	NA	NA	NA	NA	6.038	0	75.104	106.794	5.3	107.5920556	0.738	-32.48805556	NA	6.038
2004	98	bo	4	7	9.863	148.925	102.936	2.438	9.867083333	4.1	2.4375	148.925	9.938	106.903	9.867083333	2.4375	148.925	102.936	8.441412037	214.5740741	1.425671296	-65.64907407	NA	9.867083333
2004	98	go	4	7	9.667	49.275	103.816	9.367	9.52375	37.6	9.366666667	49.275	NA	NA	9.52375	9.366666667	49.275	103.816	8.204986111	67.82638889	1.318763889	-18.55138889	NA	9.52375
2004	98	ih	4	7	9.779	50.292	102.725	0	9.679166667	0	0	50.29166667	9.683	102.482	9.679166667	0	50.29166667	102.725	8.399050926	71.66087963	1.280115741	-21.36921296	NA	9.679166667
2004	98	jd	NA	NA	NA	NA	NA	NA	9.252083333	0	0	144.1041667	NA	NA	9.252083333	0	144.1041667	NA	8.051090404	184.6213542	1.200992929	-40.5171875	NA	9.252083333
2004	98	lg	4	7	10.154	48.813	105.286	18.792	9.52375	38	18.79166667	48.8125	9.571	111.034	9.52375	18.79166667	48.8125	105.286	8.11562037	69.46157407	1.40812963	-20.64907407	NA	9.52375
2004	98	lm	4	7	9.621	51.6	102.211	0	9.419166667	0	0	51.6	NA	NA	9.419166667	0	51.6	102.211	8.274094907	70.21759259	1.145071759	-18.61759259	NA	9.419166667
2004	98	mn	4	7	9.013	144.367	105.681	0	8.768333333	0	0	144.3666667	8.771	104.695	8.768333333	0	144.3666667	105.681	7.860060955	196.374537	0.908272378	-52.00787037	NA	8.768333333
2004	98	pr	4	7	7.313	71.879	105.816	0	NA	NA	NA	NA	7.363	105.599	7.313	0	71.879	105.816	6.178636364	114.8141111	1.134363636	-42.93511111	NA	7.313
2004	98	ri	4	7	6.667	70.575	102.707	0	NA	NA	NA	NA	6.696	107.406	6.667	0	70.575	102.707	6.389625	111.3890556	0.277375	-40.81405556	NA	6.667
2004	98	rr	4	7	6.45	65.229	NA	0	NA	NA	NA	NA	6.467	NA	6.45	0	65.229	NA	6.1603125	108.4618333	0.2896875	-43.23283333	NA	6.45
2004	98	td	4	7	9.717	146.642	103.58	0	9.7125	0	0	146.6416667	NA	NA	9.7125	0	146.6416667	103.58	8.438819444	197.2527778	1.273680556	-50.61111111	NA	9.7125
2004	98	we	4	7	6.025	65.538	106.552	0	NA	NA	NA	NA	NA	NA	6.025	0	65.538	106.552	5.408764706	108.9346111	0.616235294	-43.39661111	NA	6.025
2004	99	bo	4	8	9.983	158.475	103.276	2.55	9.982916667	4.2	2.55	158.475	10.1	107.646	9.982916667	2.55	158.475	103.276	8.606356481	219.4203704	1.376560185	-60.94537037	NA	9.982916667
2004	99	go	4	8	9.742	53.329	106.231	19.017	9.71375	39.6	19.01666667	53.32916667	NA	NA	9.71375	19.01666667	53.32916667	106.231	8.320030563	70.00486111	1.393719437	-16.67569444	NA	9.71375
2004	99	ih	4	8	9.996	49.45	102.651	0	9.85	0	0	49.45	9.858	102.434	9.85	0	49.45	102.651	8.509513889	73.44074074	1.340486111	-23.99074074	NA	9.85
2004	99	jd	NA	NA	NA	NA	NA	NA	9.421666667	0	0	140.9333333	NA	NA	9.421666667	0	140.9333333	NA	8.171914188	194.3585938	1.249752479	-53.42526042	NA	9.421666667
2004	99	lg	4	8	10.429	52.821	104.233	15.308	9.71375	43.5	15.30833333	52.82083333	10.292	108.651	9.71375	15.30833333	52.82083333	104.233	8.171873156	71.26365741	1.541876844	-18.44282407	NA	9.71375
2004	99	lm	4	8	9.738	53.388	102.533	0	9.422916667	0	0	53.3875	NA	NA	9.422916667	0	53.3875	102.533	8.436064815	72.49398148	0.986851852	-19.10648148	NA	9.422916667
2004	99	mn	4	8	9.313	120.025	105.518	0	9.025416667	0	0	120.025	9.029	104.671	9.025416667	0	120.025	105.518	8.015695346	197.4775463	1.009721321	-77.4525463	NA	9.025416667
2004	99	pr	4	8	7.563	71.163	105.195	0	NA	NA	NA	NA	7.621	104.95	7.563	0	71.163	105.195	6.322166667	121.2961667	1.240833333	-50.13316667	NA	7.563
2004	99	ri	4	8	6.829	68.733	102.972	0	NA	NA	NA	NA	6.9	107.408	6.829	0	68.733	102.972	6.512375	112.7242222	0.316625	-43.99122222	NA	6.829
2004	99	rr	4	8	6.613	62.3	NA	0	NA	NA	NA	NA	6.625	NA	6.613	0	62.3	NA	6.260375	108.3511111	0.352625	-46.05111111	NA	6.613
2004	99	td	4	8	9.75	151.263	103.532	0	9.744166667	0	0	151.2625	NA	NA	9.744166667	0	151.2625	103.532	8.567226852	207.4912037	1.176939815	-56.2287037	NA	9.744166667
2004	99	we	4	8	6.229	64.521	106.376	0	NA	NA	NA	NA	NA	NA	6.229	0	64.521	106.376	5.546176471	108.5009444	0.682823529	-43.97994444	NA	6.229
2004	100	bo	4	9	10.167	151.263	103.643	2.421	10.16458333	4	2.420833333	151.2625	10.308	106.59	10.16458333	2.420833333	151.2625	103.643	8.726759259	224.7793981	1.437824074	-73.51689815	NA	10.16458333
2004	100	go	4	9	10.017	56.246	108.871	20.796	9.9525	43.6	20.79583333	56.24583333	NA	NA	9.9525	20.79583333	56.24583333	108.871	8.459550926	70.27407407	1.492949074	-14.02824074	NA	9.9525
2004	100	ih	4	9	10.567	54.171	103.243	0	10.16	0	0	54.17083333	10.163	102.268	10.16	0	54.17083333	103.243	8.685652778	75.42986111	1.474347222	-21.25902778	NA	10.16
2004	100	jd	NA	NA	NA	NA	NA	NA	9.732916667	0	0	142.2833333	NA	NA	9.732916667	0	142.2833333	NA	8.322938599	201.6747396	1.409978068	-59.39140625	NA	9.732916667
2004	100	lg	4	9	10.692	54.904	103.949	24.525	9.9525	47.1	24.525	54.90416667	10.463	111.116	9.9525	24.525	54.90416667	103.949	8.362569444	71.65393519	1.589930556	-16.74976852	NA	9.9525
2004	100	lm	4	9	10.229	58.713	103.423	0	9.769166667	0	0	58.7125	NA	NA	9.769166667	0	58.7125	103.423	8.620930556	72.8625	1.148236111	-14.15	NA	9.769166667
2004	100	mn	4	9	10.567	129.296	107.406	0	9.605833333	0	0	129.2958333	9.604	104.63	9.605833333	0	129.2958333	107.406	8.217312558	202.4409722	1.388520775	-73.14513889	NA	9.605833333
2004	100	pr	4	9	7.771	71.571	106.967	0	NA	NA	NA	NA	7.829	106.737	7.771	0	71.571	106.967	7.194769231	124.9242222	0.576230769	-53.35322222	NA	7.771
2004	100	ri	4	9	7.058	79.283	104.264	0	NA	NA	NA	NA	7.038	106.707	7.058	0	79.283	104.264	6.336875	116.0469444	0.721125	-36.76394444	NA	7.058
2004	100	rr	4	9	6.796	73.008	NA	0	NA	NA	NA	NA	6.838	NA	6.796	0	73.008	NA	6.0449375	111.2837778	0.7510625	-38.27577778	NA	6.796
2004	100	td	4	9	9.867	149.983	104.074	0	9.879166667	0	0	149.9833333	NA	NA	9.879166667	0	149.9833333	104.074	8.684710648	207.7974537	1.194456019	-57.81412037	NA	9.879166667
2004	100	we	4	9	6.513	68.6	106.09	0	NA	NA	NA	NA	NA	NA	6.513	0	68.6	106.09	5.656058824	110.1837778	0.856941176	-41.58377778	NA	6.513
2004	101	bo	4	10	10.333	150.854	104.39	2.408	10.31625	4	2.408333333	150.8541667	10.43	108.424	10.31625	2.408333333	150.8541667	104.39	8.812949074	225.8993056	1.503300926	-75.04513889	NA	10.31625
2004	101	go	4	10	10.925	52.108	113.388	21.663	10.18875	43.7	21.6625	52.10833333	NA	NA	10.18875	21.6625	52.10833333	113.388	8.589310185	68.68888889	1.599439815	-16.58055556	NA	10.18875
2004	101	ih	4	10	10.542	53.392	103.096	0	10.23791667	0	0	53.39166667	10.238	102.335	10.23791667	0	53.39166667	103.096	8.863134259	72.73819444	1.374782407	-19.34652778	NA	10.23791667
2004	101	jd	NA	NA	NA	NA	NA	NA	10.06583333	0	0	141.1458333	NA	NA	10.06583333	0	141.1458333	NA	8.496309046	201.9976563	1.569524287	-60.85182292	NA	10.06583333
2004	101	lg	4	10	11.146	49.533	105.287	18.708	10.18875	18.8	18.70833333	49.53333333	10.746	110.813	10.18875	18.70833333	49.53333333	105.287	8.61725	70.93263889	1.5715	-21.39930556	NA	10.18875
2004	101	lm	4	10	10.442	54.875	106.002	0	10.08066062	0	0	54.875	NA	NA	10.08066062	0	54.875	106.002	8.725761069	70.33865741	1.354899547	-15.46365741	NA	10.08066062
2004	101	mn	4	10	10.567	128.367	107.234	0	9.914583333	0	0	128.3666667	9.913	105.094	9.914583333	0	128.3666667	107.234	8.377029344	208.6898148	1.537553989	-80.32314815	NA	9.914583333
2004	101	pr	4	10	7.938	72.908	107.921	0	NA	NA	NA	NA	7.992	107.701	7.938	0	72.908	107.921	7.281666667	127.4615556	0.656333333	-54.55355556	NA	7.938
2004	101	ri	4	10	7.146	68.496	106.92	0	NA	NA	NA	NA	7.225	107.003	7.146	0	68.496	106.92	6.218888889	125.1177778	0.927111111	-56.62177778	NA	7.146
2004	101	rr	4	10	6.838	63.237	NA	0	NA	NA	NA	NA	6.879	NA	6.838	0	63.237	NA	5.880944444	121.1271111	0.957055556	-57.89011111	NA	6.838
2004	101	td	4	10	10.171	143.758	105.031	0	10.1725	0	0	143.7583333	NA	NA	10.1725	0	143.7583333	105.031	8.818671296	208.1756944	1.353828704	-64.41736111	NA	10.1725
2004	101	we	4	10	6.717	61.996	106.562	0	NA	NA	NA	NA	NA	NA	6.717	0	61.996	106.562	5.731294118	121.9032778	0.985705882	-59.90727778	NA	6.717
2004	102	bo	4	11	10.388	140.813	105.182	2.404	10.38875	4	2.404166667	140.8125	10.47	107.072	10.38875	2.404166667	140.8125	105.182	8.934800926	227.0863426	1.453949074	-86.27384259	NA	10.38875
2004	102	go	4	11	10.938	49.842	112.428	21.038	10.38833333	43.6	21.0375	49.84166667	NA	NA	10.38833333	21.0375	49.84166667	112.428	8.723060185	70.77060185	1.665273148	-20.92893519	NA	10.38833333
2004	102	ih	4	11	10.558	47.771	103.774	0	10.27916667	0	0	47.77083333	10.283	103.19	10.27916667	0	47.77083333	103.774	9.021981481	74.18125	1.257185185	-26.41041667	NA	10.27916667
2004	102	jd	NA	NA	NA	NA	NA	NA	10.29208333	0	0	112.1083333	NA	NA	10.224375	0	112.1083333	NA	8.627982258	206.0122396	1.664101075	-93.90390625	NA	10.224375
2004	102	lg	4	11	11.121	49.238	104.959	18.692	10.38833333	18.8	18.69166667	49.2375	10.808	110.868	10.38833333	18.69166667	49.2375	104.959	8.780328704	71.58148148	1.60800463	-22.34398148	NA	10.38833333
2004	102	lm	4	11	10.679	50.104	110.675	0	10.20375	0	0	50.10416667	NA	NA	10.20375	0	50.10416667	110.675	8.816148148	72.74282407	1.387601852	-22.63865741	NA	10.20375
2004	102	mn	4	11	10.683	128.779	108.007	0	10.21041667	0	0	128.7791667	10.221	106.159	10.21041667	0	128.7791667	108.007	8.487317985	212.0791667	1.723098682	-83.3	NA	10.21041667
2004	102	pr	4	11	8.021	71.942	108.903	0	NA	NA	NA	NA	8.154	108.65	8.021	0	71.942	108.903	6.791307692	129.3441111	1.229692308	-57.40211111	NA	8.021
2004	102	ri	4	11	7.213	45.446	107.683	0	NA	NA	NA	NA	7.333	107.812	7.213	0	45.446	107.683	6.3945	127.6448333	0.8185	-82.19883333	NA	7.213
2004	102	rr	4	11	7.1	38.671	NA	0	NA	NA	NA	NA	7.029	NA	7.1	0	38.671	NA	5.986277778	124.3635556	1.113722222	-85.69255556	NA	7.1
2004	102	td	4	11	10.525	117.129	106.352	0	10.5125	0	0	117.1291667	NA	NA	10.5125	0	117.1291667	106.352	8.965152778	209.7773148	1.547347222	-92.64814815	NA	10.5125
2004	102	we	4	11	7.375	33.063	108.838	0	NA	NA	NA	NA	NA	NA	7.375	0	33.063	108.838	5.825529412	122.6387222	1.549470588	-89.57572222	NA	7.375
2004	103	bo	4	12	10.613	154.488	106.021	14.925	10.61041667	51.2	14.925	154.4875	10.678	108.021	10.61041667	14.925	154.4875	106.021	9.067226852	231.2474537	1.543189815	-76.7599537	NA	10.61041667
2004	103	go	4	12	11.108	46.617	111.903	21.65	10.71125	43.6	21.65	46.61666667	NA	NA	10.71125	21.65	46.61666667	111.903	8.829787037	71.37037037	1.881462963	-24.7537037	NA	10.71125
2004	103	ih	4	12	10.708	43.642	104.618	0	10.47625	0	0	43.64166667	10.475	104.186	10.47625	0	43.64166667	104.618	9.164953704	75.47430556	1.311296296	-31.83263889	NA	10.47625
2004	103	jd	NA	NA	NA	NA	NA	NA	10.28916667	95.9	22.69166667	161.9541667	NA	NA	10.224375	22.69166667	161.9541667	NA	8.789528824	207.6513021	1.499637843	-45.69713542	NA	10.224375
2004	103	lg	4	12	11.079	46.8	105.09	18.504	10.71125	18.8	18.50416667	46.8	10.833	111.324	10.71125	18.50416667	46.8	105.09	8.891319444	72.42546296	1.819930556	-25.62546296	NA	10.71125
2004	103	lm	4	12	10.729	46.4	113.834	0	10.36125	0	0	46.4	NA	NA	10.36125	0	46.4	113.834	8.920393519	73.46712963	1.440856481	-27.06712963	NA	10.36125
2004	103	mn	4	12	10.921	152.413	108.301	29.517	10.45083333	140.2	29.51666667	152.4125	10.45	108.576	10.45083333	29.51666667	152.4125	108.301	8.6189156	216.6875	1.831917733	-64.275	NA	10.45083333
2004	103	pr	4	12	8.338	73.642	110.947	0	NA	NA	NA	NA	8.213	110.7	8.338	0	73.642	110.947	6.911307692	129.7075	1.426692308	-56.0655	NA	8.338
2004	103	ri	4	12	7.375	87.688	108.104	0	NA	NA	NA	NA	7.446	108.121	7.375	0	87.688	108.104	6.248	124.1104444	1.127	-36.42244444	NA	7.375
2004	103	rr	4	12	7.238	80.404	NA	0	NA	NA	NA	NA	7.213	NA	7.238	0	80.404	NA	6.0555	121.2181667	1.1825	-40.81416667	NA	7.238
2004	103	td	4	12	10.796	167.154	106.856	19.242	10.79458333	84	19.24166667	167.1541667	NA	NA	10.79458333	19.24166667	167.1541667	106.856	9.119287037	215.2541667	1.675296296	-48.1	NA	10.79458333
2004	103	we	4	12	7.142	78.867	108.715	8.392	NA	NA	NA	NA	NA	NA	7.142	8.392	78.867	108.715	5.899235294	123.1031111	1.242764706	-44.23611111	NA	7.142
2004	104	bo	4	13	10.904	176.6	105.645	50.517	10.89125	24.56	23.49958333	176.6	10.951	107.586	10.89125	23.49958333	176.6	105.645	9.176305556	229.8856481	1.714944444	-53.28564815	NA	10.89125
2004	104	go	4	13	10.925	56.992	111.738	20.563	10.79833333	43.6	20.5625	56.99166667	NA	NA	10.79833333	20.5625	56.99166667	111.738	8.939560185	74.47731481	1.858773148	-17.48564815	NA	10.79833333
2004	104	ih	4	13	10.863	55.046	105.917	10.708	10.69083333	43	10.70833333	55.04583333	10.679	106.382	10.69083333	10.70833333	55.04583333	105.917	9.253314815	78.40300926	1.437518519	-23.35717593	NA	10.69083333
2004	104	jd	NA	NA	NA	NA	NA	NA	10.38291667	95.2	42.67083333	134.1791667	NA	NA	10.38291667	42.67083333	134.1791667	NA	8.889209246	200.9208333	1.493707421	-66.74166667	NA	10.38291667
2004	104	lg	4	13	10.496	54.563	104.196	18.25	10.79833333	18.3	18.25	54.5625	10.633	110.761	10.79833333	18.25	54.5625	104.196	8.917189815	76.22152778	1.881143519	-21.65902778	NA	10.79833333
2004	104	lm	4	13	10.75	58.892	114.631	0	10.48125	0	0	58.89166667	NA	NA	10.48125	0	58.89166667	114.631	8.999902778	76.54106481	1.481347222	-17.64939815	NA	10.48125
2004	104	mn	4	13	10.971	131.158	107.753	40.196	10.59833333	90	40.19583333	131.1583333	10.613	111.051	10.59833333	40.19583333	131.1583333	107.753	8.714041744	216.3097222	1.884291589	-85.15138889	NA	10.59833333
2004	104	pr	4	13	8.508	77.988	108.562	0	NA	NA	NA	NA	8.313	108.325	8.508	0	77.988	108.562	6.872230769	133.9738889	1.635769231	-55.98588889	NA	8.508
2004	104	ri	4	13	7.513	100.567	108.665	0	NA	NA	NA	NA	7.596	108.783	7.513	0	100.567	108.665	6.275166667	128.2120556	1.237833333	-27.64505556	NA	7.513
2004	104	rr	4	13	7.354	92.454	116.109	0	NA	NA	NA	NA	7.35	115.832	7.354	0	92.454	116.109	6.126055556	125.4085	1.227944444	-32.9545	NA	7.354
2004	104	td	4	13	10.763	140.679	107.071	53.208	10.74958333	60	53.20833333	140.6791667	NA	NA	10.74958333	53.20833333	140.6791667	107.071	9.206851852	208.5831019	1.542731481	-67.90393519	NA	10.74958333
2004	104	we	4	13	7.046	90.346	108.488	9.042	NA	NA	NA	NA	NA	NA	7.046	9.042	90.346	108.488	5.995352941	127.5418333	1.050647059	-37.19583333	NA	7.046
2004	105	bo	4	14	11.046	182.575	106.21	50.504	11.03333333	24.17	23.50833333	182.575	11.07	107.248	11.03333333	23.50833333	182.575	106.21	9.266685185	239.1840278	1.766648148	-56.60902778	NA	11.03333333
2004	105	go	4	14	11.171	58.729	111.635	20.013	11.00708333	39.8	20.0125	58.72916667	NA	NA	11.00708333	20.0125	58.72916667	111.635	9.058912037	76.8599537	1.948171296	-18.13078704	NA	11.00708333
2004	105	ih	4	14	10.875	62.367	108.626	44.933	10.89875	69.9	44.93333333	62.36666667	10.9	112.677	10.89875	44.93333333	62.36666667	108.626	9.305981481	81.79027778	1.592768519	-19.42361111	NA	10.89875
2004	105	jd	NA	NA	NA	NA	NA	NA	10.53625	94.8	41.36666667	146.8875	NA	NA	10.53625	41.36666667	146.8875	NA	8.997749566	215.1091146	1.538500434	-68.22161458	NA	10.53625
2004	105	lg	4	14	10.438	58.042	104.459	18.229	11.00708333	18.3	18.22916667	58.04166667	10.533	110.664	11.00708333	18.22916667	58.04166667	104.459	8.964768519	78.40972222	2.042314815	-20.36805556	NA	11.00708333
2004	105	lm	4	14	10.933	59.788	114.405	0	10.77833333	0	0	59.7875	NA	NA	10.77833333	0	59.7875	114.405	9.108592593	79.24490741	1.669740741	-19.45740741	NA	10.77833333
2004	105	mn	4	14	10.675	148.146	106.933	46.971	10.56916667	119.9	46.97083333	148.1458333	10.571	110.906	10.56916667	46.97083333	148.1458333	106.933	8.742024147	223.7793981	1.82714252	-75.63356481	NA	10.56916667
2004	105	pr	4	14	8.371	106.033	108.181	0	NA	NA	NA	NA	8.263	107.854	8.371	0	106.033	108.181	6.761083333	136.2372222	1.609916667	-30.20422222	NA	8.371
2004	105	ri	4	14	7.442	92.725	108.978	0	NA	NA	NA	NA	7.517	109.051	7.442	0	92.725	108.978	6.316666667	130.5262222	1.125333333	-37.80122222	NA	7.442
2004	105	rr	4	14	7.483	84.721	116.824	0	NA	NA	NA	NA	7.458	116.723	7.483	0	84.721	116.824	6.189833333	128.0086667	1.293166667	-43.28766667	NA	7.483
2004	105	td	4	14	10.571	148.088	110.762	58.25	10.56875	72	58.25	148.0875	NA	NA	10.56875	58.25	148.0875	110.762	9.246180556	222.5164352	1.322569444	-74.42893519	NA	10.56875
2004	105	we	4	14	6.867	87.85	107.986	9.1	NA	NA	NA	NA	NA	NA	6.867	9.1	87.85	107.986	6.044764706	128.3210556	0.822235294	-40.47105556	NA	6.867
2004	106	bo	4	15	10.904	201.271	109.117	51.325	10.89833333	24.56	24.30333333	201.2708333	10.924	107.068	10.89833333	24.30333333	201.2708333	109.117	9.334837963	243.4835648	1.56349537	-42.21273148	NA	10.89833333
2004	106	go	4	15	11.279	67.475	110.154	19.917	11.21458333	39.8	19.91666667	67.475	NA	NA	11.21458333	19.91666667	67.475	110.154	9.179967593	75.17871296	2.034615741	-7.703712963	NA	11.21458333
2004	106	ih	4	15	10.9	73.45	110.605	66.225	10.87583333	71.7	66.225	73.45	10.883	117.12	10.87583333	66.225	73.45	110.605	9.384574074	79.30692593	1.491259259	-5.856925926	NA	10.87583333
2004	106	jd	NA	NA	NA	NA	NA	NA	10.54916667	96.7	45.22916667	182.8166667	NA	NA	10.54916667	45.22916667	182.8166667	NA	9.133380204	220.2627604	1.415786463	-37.44609375	NA	10.54916667
2004	106	lg	4	15	10.375	64.25	103.377	18.379	11.21458333	18.5	18.37916667	64.25	10.571	110.062	11.21458333	18.37916667	64.25	103.377	9.061388889	76.65069444	2.153194444	-12.40069444	NA	11.21458333
2004	106	lm	4	15	11.029	69.838	113.042	0	11.01	0	0	69.8375	NA	NA	11.01	0	69.8375	113.042	9.265768519	76.91275	1.744231481	-7.07525	NA	11.01
2004	106	mn	4	15	10.583	178.317	105.766	63.763	10.44291667	138.5	63.7625	178.3166667	10.442	111.035	10.44291667	63.7625	178.3166667	105.766	8.832223609	229.8326389	1.610693058	-51.51597222	NA	10.44291667
2004	106	pr	4	15	8.346	101.754	107.211	0	NA	NA	NA	NA	8.217	106.966	8.346	0	101.754	107.211	7.063384615	138.5768333	1.282615385	-36.82283333	NA	8.346
2004	106	ri	4	15	7.538	99.579	109.177	0	NA	NA	NA	NA	7.621	109.29	7.538	0	99.579	109.177	6.376777778	134.9628333	1.161222222	-35.38383333	NA	7.538
2004	106	rr	4	15	7.508	91.871	116.058	0	NA	NA	NA	NA	7.496	115.951	7.508	0	91.871	116.058	6.269166667	132.8115	1.238833333	-40.9405	NA	7.508
2004	106	td	4	15	10.646	185.946	109.985	73	10.63333333	82	73	185.9458333	NA	NA	10.63333333	73	185.9458333	109.985	9.342731481	226.5243056	1.290601852	-40.57847222	NA	10.63333333
2004	106	we	4	15	6.704	92.854	106.922	9.771	NA	NA	NA	NA	NA	NA	6.704	9.771	92.854	106.922	6.091411765	135.9432778	0.612588235	-43.08927778	NA	6.704
2004	107	bo	4	16	10.704	215.679	111.151	62.55	10.68625	50.04	36.63458333	215.6791667	10.729	110.019	10.68625	36.63458333	215.6791667	111.151	9.427703704	244.1347222	1.258546296	-28.45555556	NA	10.68625
2004	107	go	4	16	11.133	57.246	108.513	20.625	11.08916667	43.7	20.625	57.24583333	NA	NA	11.08916667	20.625	57.24583333	108.513	9.216824074	73.85462963	1.872342593	-16.6087963	NA	11.08916667
2004	107	ih	4	16	10.863	61.125	109.724	53.413	10.90666667	90.7	53.4125	61.125	10.921	116.159	10.90666667	53.4125	61.125	109.724	9.476340265	78.4617963	1.430326401	-17.3367963	NA	10.90666667
2004	107	jd	NA	NA	NA	NA	NA	NA	10.72875	100.8	47.84166667	191.9625	NA	NA	10.72875	47.84166667	191.9625	NA	9.116172208	218.275	1.612577792	-26.3125	NA	10.72875
2004	107	lg	4	16	10.6	56.588	102.302	18.317	11.08916667	18.5	18.31666667	56.5875	10.717	110.174	11.08916667	18.31666667	56.5875	102.302	9.119981481	75.28262037	1.969185185	-18.69512037	NA	11.08916667
2004	107	lm	4	16	11.042	59.358	111.089	0	11.03166667	0	0	59.35833333	NA	NA	11.03166667	0	59.35833333	111.089	9.352662193	75.99747222	1.679004474	-16.63913889	NA	11.03166667
2004	107	mn	4	16	10.679	189.083	105.21	64.488	10.49791667	138.2	64.4875	189.0833333	10.504	111.393	10.49791667	64.4875	189.0833333	105.21	8.841136339	229.119213	1.656780328	-40.03587963	NA	10.49791667
2004	107	pr	4	16	8.417	103.683	106.551	0	NA	NA	NA	NA	8.175	106.284	8.417	0	103.683	106.551	7.120714286	143.5740556	1.296285714	-39.89105556	NA	8.417
2004	107	ri	4	16	7.496	105.887	108.344	0	NA	NA	NA	NA	7.583	108.501	7.496	0	105.887	108.344	6.476611111	134.544	1.019388889	-28.657	NA	7.496
2004	107	rr	4	16	7.367	99.363	114.706	0	NA	NA	NA	NA	7.329	114.552	7.367	0	99.363	114.706	6.345111111	131.3301111	1.021888889	-31.96711111	NA	7.367
2004	107	td	4	16	10.679	191.45	109.225	74.833	10.68291667	104	74.83333333	191.45	NA	NA	10.68291667	74.83333333	191.45	109.225	9.478305556	226.369213	1.204611111	-34.91921296	NA	10.68291667
2004	107	we	4	16	6.713	103.587	106.651	11.137	NA	NA	NA	NA	NA	NA	6.713	11.137	103.587	106.651	6.178470588	132.4735556	0.534529412	-28.88655556	NA	6.713
2004	108	bo	4	17	10.883	216.017	111.555	75.767	10.88541667	49.94	48.84291667	216.0166667	10.926	113.41	10.88541667	48.84291667	216.0166667	111.555	9.597240741	244.4793981	1.288175926	-28.46273148	NA	10.88541667
2004	108	go	4	17	10.896	51.067	107.561	18.996	10.82791667	43.7	18.99583333	51.06666667	NA	NA	10.82791667	18.99583333	51.06666667	107.561	9.240712963	72.2537037	1.587203704	-21.18703704	NA	10.82791667
2004	108	ih	4	17	11.067	51.163	109.437	40.692	11.04333333	72.8	40.69166667	51.1625	11.046	113.241	11.04333333	40.69166667	51.1625	109.437	9.641814815	76.55325	1.401518519	-25.39075	NA	11.04333333
2004	108	jd	NA	NA	NA	NA	NA	NA	10.95166667	149.1	53.01666667	183.0083333	NA	NA	10.95166667	53.01666667	183.0083333	NA	9.212721306	219.9638021	1.73894536	-36.95546875	NA	10.95166667
2004	108	lg	4	17	10.433	50.933	101.956	18.267	10.82791667	18.4	18.26666667	50.93333333	10.617	110.647	10.82791667	18.26666667	50.93333333	101.956	9.156625	74.4474537	1.671291667	-23.51412037	NA	10.82791667
2004	108	lm	4	17	11.254	50.604	111.067	0	11.2075	0	0	50.60416667	NA	NA	11.2075	0	50.60416667	111.067	9.423601852	74.04839815	1.783898148	-23.44423148	NA	11.2075
2004	108	mn	4	17	10.563	165.017	105.393	37.083	10.39208333	119.1	37.08333333	165.0166667	10.392	109.526	10.39208333	37.08333333	165.0166667	105.393	8.971796485	229.6134259	1.420286849	-64.59675926	NA	10.39208333
2004	108	pr	4	17	8.321	93.087	107.363	0	NA	NA	NA	NA	8.217	107.123	8.321	0	93.087	107.363	7.1410625	143.0470556	1.1799375	-49.96005556	NA	8.321
2004	108	ri	4	17	7.342	95.762	107.966	16.962	NA	NA	NA	NA	7.429	113.756	7.342	16.962	95.762	107.966	6.603611111	133.5512778	0.738388889	-37.78927778	NA	7.342
2004	108	rr	4	17	7.25	87.442	114.482	0	NA	NA	NA	NA	7.246	114.387	7.25	0	87.442	114.482	6.443722222	131.0939444	0.806277778	-43.65194444	NA	7.25
2004	108	td	4	17	10.992	184.829	109.163	73.083	10.97583333	100	73.08333333	184.8291667	NA	NA	10.97583333	73.08333333	184.8291667	109.163	9.573652778	226.3914352	1.402180556	-41.56226852	NA	10.97583333
2004	108	we	4	17	6.858	89.079	107.391	10.521	NA	NA	NA	NA	NA	NA	6.858	10.521	89.079	107.391	6.3195	133.4207222	0.5385	-44.34172222	NA	6.858
2004	109	bo	4	18	10.971	177.717	110.989	75.704	10.96958333	49.22	48.79333333	177.7166667	11.016	113.116	10.96958333	48.79333333	177.7166667	110.989	9.726356481	239.0423611	1.243226852	-61.32569444	NA	10.96958333
2004	109	go	4	18	10.808	51.421	107.194	20.138	10.68041667	43.7	20.1375	51.42083333	NA	NA	10.68041667	20.1375	51.42083333	107.194	9.256578704	72.68148148	1.423837963	-21.26064815	NA	10.68041667
2004	109	ih	4	18	11.204	56.304	108.718	44.825	11.22041667	45.6	44.825	56.30416667	11.225	112.646	11.22041667	44.825	56.30416667	108.718	9.805652778	76.94930556	1.414763889	-20.64513889	NA	11.22041667
2004	109	jd	NA	NA	NA	NA	NA	NA	11.095	89.8	33.925	141.5083333	NA	NA	11.095	33.925	141.5083333	NA	9.369192099	211.3971354	1.725807901	-69.88880208	NA	11.095
2004	109	lg	4	18	10.317	49.588	101.687	18.304	10.68041667	18.4	18.30416667	49.5875	10.308	110.415	10.68041667	18.30416667	49.5875	101.687	9.184273148	74.05022222	1.496143519	-24.46272222	NA	10.68041667
2004	109	lm	4	18	11.304	53.433	110.116	0	11.34666667	0	0	53.43333333	NA	NA	11.34666667	0	53.43333333	110.116	9.571324074	74.53589815	1.775342593	-21.10256481	NA	11.34666667
2004	109	mn	4	18	10.55	159.296	106.365	41.871	10.33208333	129.4	41.87083333	159.2958333	10.317	110.19	10.33208333	41.87083333	159.2958333	106.365	9.140692991	225.0407407	1.191390343	-65.74490741	NA	10.33208333
2004	109	pr	4	18	8.271	97.3	107.556	0	NA	NA	NA	NA	8.229	107.311	8.271	0	97.3	107.556	7.3000625	139.2232778	0.9709375	-41.92327778	NA	8.271
2004	109	ri	4	18	7.358	85.663	107.837	13.608	NA	NA	NA	NA	7.433	112.889	7.358	13.608	85.663	107.837	6.749833333	132.5212222	0.608166667	-46.85822222	NA	7.358
2004	109	rr	4	18	7.158	79.55	114.595	0	NA	NA	NA	NA	7.154	114.5	7.158	0	79.55	114.595	6.572444444	128.9926111	0.585555556	-49.44261111	NA	7.158
2004	109	td	4	18	11.133	144.246	108.099	55.558	11.12625	65	55.55833333	144.2458333	NA	NA	11.12625	55.55833333	144.2458333	108.099	9.662407407	218.2574074	1.463842593	-74.01157407	NA	11.12625
2004	109	we	4	18	7.108	82.425	107.023	10.117	NA	NA	NA	NA	NA	NA	7.108	10.117	82.425	107.023	6.545294118	130.8358333	0.562705882	-48.41083333	NA	7.108
2004	110	bo	4	19	11.067	198.058	111.698	75.083	11.06166667	50.04	48.12041667	198.0583333	11.125	114.218	11.06166667	48.12041667	198.0583333	111.698	9.834300926	241.7847222	1.227365741	-43.72638889	NA	11.06166667
2004	110	go	4	19	10.971	48.433	107.584	18.271	10.76083333	43.6	18.27083333	48.43333333	NA	NA	10.76083333	18.27083333	48.43333333	107.584	9.351384259	73.41111111	1.409449074	-24.97777778	NA	10.76083333
2004	110	ih	4	19	11.388	53.3	108.907	44.779	11.41666667	45.7	44.77916667	53.3	11.433	114.504	11.41666667	44.77916667	53.3	108.907	9.933423945	76.95812963	1.483242722	-23.65812963	NA	11.41666667
2004	110	jd	NA	NA	NA	NA	NA	NA	11.25291667	102.9	44.22916667	166.9333333	NA	NA	11.25291667	44.22916667	166.9333333	NA	9.467715902	219.7489583	1.785200764	-52.815625	NA	11.25291667
2004	110	lg	4	19	10.217	46.817	102.527	18.283	10.76083333	18.4	18.28333333	46.81666667	9.975	111.043	10.76083333	18.28333333	46.81666667	102.527	9.292912037	74.69490741	1.467921296	-27.87824074	NA	10.76083333
2004	110	lm	4	19	11.45	49.35	112.065	0	11.37875	0	0	49.35	NA	NA	11.37875	0	49.35	112.065	9.656216336	74.44285185	1.722533664	-25.09285185	NA	11.37875
2004	110	mn	4	19	11.108	166.917	108.793	55.617	10.51791667	129.3	55.61666667	166.9166667	10.517	111.879	10.51791667	55.61666667	166.9166667	108.793	9.214467079	226.8715278	1.303449588	-59.95486111	NA	10.51791667
2004	110	pr	4	19	8.379	124.854	107.66	16.142	NA	NA	NA	NA	8.238	107.432	8.379	16.142	124.854	107.66	7.5190625	144.8145	0.8599375	-19.9605	NA	8.379
2004	110	ri	4	19	7.354	129.908	108.812	24.604	NA	NA	NA	NA	7.433	114.214	7.354	24.604	129.908	108.812	6.880777778	140.2007222	0.473222222	-10.29272222	NA	7.354
2004	110	rr	4	19	7.321	124.258	115.822	0	NA	NA	NA	NA	7.304	115.715	7.321	0	124.258	115.822	6.725833333	138.0857222	0.595166667	-13.82772222	NA	7.321
2004	110	td	4	19	11.192	166.567	109.31	62.792	11.18875	80	62.79166667	166.5666667	NA	NA	11.18875	62.79166667	166.5666667	109.31	9.819143519	223.9851852	1.369606481	-57.41851852	NA	11.18875
2004	110	we	4	19	6.988	125.908	106.939	12.4	NA	NA	NA	NA	NA	NA	6.988	12.4	125.908	106.939	6.675470588	138.2977222	0.312529412	-12.38972222	NA	6.988
2004	111	bo	4	20	11.113	194.438	111.798	74.917	11.11291667	49.42	48.07166667	194.4375	11.201	114.413	11.11291667	48.07166667	194.4375	111.798	9.947407407	242.6400463	1.165509259	-48.2025463	NA	11.11291667
2004	111	go	4	20	11.046	45.846	108.735	16.854	10.88166667	43.7	16.85416667	45.84583333	NA	NA	10.88166667	16.85416667	45.84583333	108.735	9.435319444	73.82222222	1.446347222	-27.97638889	NA	10.88166667
2004	111	ih	4	20	11.529	48.154	108.55	39.138	11.54583333	46.4	39.1375	48.15416667	11.538	114.229	11.54583333	39.1375	48.15416667	108.55	10.02124532	78.67871296	1.524588009	-30.5245463	NA	11.54583333
2004	111	jd	NA	NA	NA	NA	NA	NA	11.29291667	95	42.67083333	173.7125	NA	NA	11.29291667	42.67083333	173.7125	NA	9.559300931	218.1669271	1.733615735	-44.45442708	NA	11.29291667
2004	111	lg	4	20	9.621	45.171	102.58	18.425	10.88166667	18.7	18.425	45.17083333	9.667	111.221	10.88166667	18.425	45.17083333	102.58	9.502166667	75.91040741	1.3795	-30.73957407	NA	10.88166667
2004	111	lm	4	20	11.308	46.213	111.936	0	11.35291667	0	0	46.2125	NA	NA	11.35291667	0	46.2125	111.936	9.658652297	75.66665741	1.694264369	-29.45415741	NA	11.35291667
2004	111	mn	4	20	10.85	198.658	107.935	66.163	10.51583333	150	66.1625	198.6583333	10.517	111.972	10.51583333	66.1625	198.6583333	107.935	9.341422748	230.8486111	1.174410585	-32.19027778	NA	10.51583333
2004	111	pr	4	20	8.271	149.137	108.98	92.233	NA	NA	NA	NA	8.221	108.627	8.271	92.233	149.137	108.98	7.5192	142.7998333	0.7518	6.337166667	NA	8.271
2004	111	ri	4	20	7.517	136.262	109.505	23.279	NA	NA	NA	NA	7.596	114.305	7.517	23.279	136.262	109.505	7.064	138.2023889	0.453	-1.940388889	NA	7.517
2004	111	rr	4	20	7.417	129.221	116.126	0	NA	NA	NA	NA	7.433	116.06	7.417	0	129.221	116.126	6.914555556	133.3405556	0.502444444	-4.119555556	NA	7.417
2004	111	td	4	20	11.358	178.408	109.315	70.833	11.35583333	100	70.83333333	178.4083333	NA	NA	11.35583333	70.83333333	178.4083333	109.315	9.931236111	224.4796296	1.424597222	-46.0712963	NA	11.35583333
2004	111	we	4	20	7.138	130.883	106.719	12.412	NA	NA	NA	NA	NA	NA	7.138	12.412	130.883	106.719	6.798647059	134.9365556	0.339352941	-4.053555556	NA	7.138
2004	112	bo	4	21	11.221	236.763	111.665	85.571	11.22291667	102.25	61.63	236.7625	11.319	115.291	11.22291667	61.63	236.7625	111.665	10.05510648	248.4488426	1.167810185	-11.68634259	NA	11.22291667
2004	112	go	4	21	11.046	45.279	107.553	14.983	10.94791667	43.7	14.98333333	45.27916667	NA	NA	10.94791667	14.98333333	45.27916667	107.553	9.513199074	75.77523148	1.434717593	-30.49606481	NA	10.94791667
2004	112	ih	4	21	11.713	47.967	107.737	38.729	11.69625	45.2	38.72916667	47.96666667	11.692	112.479	11.69625	38.72916667	47.96666667	107.737	10.10128704	80.2035	1.594962963	-32.23683333	NA	11.69625
2004	112	jd	NA	NA	NA	NA	NA	NA	11.18208333	110	47.82916667	204.8875	NA	NA	11.18208333	47.82916667	204.8875	NA	9.680133559	225.5398438	1.501949774	-20.65234375	NA	11.18208333
2004	112	lg	4	21	9.663	43.813	102.146	18.546	10.94791667	18.6	18.54583333	43.8125	9.508	110.876	10.94791667	18.54583333	43.8125	102.146	9.667967593	77.02706481	1.279949074	-33.21456481	NA	10.94791667
2004	112	lm	4	21	11.283	46.158	110.487	0	11.28458333	0	0	46.15833333	NA	NA	11.28458333	0	46.15833333	110.487	9.730716543	77.42222222	1.55386679	-31.26388889	NA	11.28458333
2004	112	mn	4	21	10.642	196.104	106.282	67.883	10.51958333	149	67.88333333	196.1041667	10.513	111.915	10.51958333	67.88333333	196.1041667	106.282	9.47467054	232.9668981	1.044912793	-36.86273148	NA	10.51958333
2004	112	pr	4	21	8.221	128.346	108.479	78.946	NA	NA	NA	NA	8.163	108.25	8.221	78.946	128.346	108.479	7.573571429	149.4806111	0.647428571	-21.13461111	NA	8.221
2004	112	ri	4	21	7.442	126.612	108.584	24.775	NA	NA	NA	NA	7.554	113.633	7.442	24.775	126.612	108.584	7.213555556	141.8152778	0.228444444	-15.20327778	NA	7.442
2004	112	rr	4	21	7.308	120.683	111.741	0	NA	NA	NA	NA	7.296	111.655	7.308	0	120.683	111.741	7.0625	137.8001111	0.2455	-17.11711111	NA	7.308
2004	112	td	4	21	11.329	209.375	109.305	83.708	11.33	100	83.70833333	209.375	NA	NA	11.33	83.70833333	209.375	109.305	10.03003704	228.955787	1.299962963	-19.58078704	NA	11.33
2004	112	we	4	21	7.241	116.417	105.675	12.229	NA	NA	NA	NA	NA	NA	7.241	12.229	116.417	105.675	6.943352941	139.3101111	0.297647059	-22.89311111	NA	7.241
2004	113	bo	4	22	11.513	210.808	110.647	93.917	11.51333333	102.7	68.45	210.8083333	11.597	114.127	11.51333333	68.45	210.8083333	110.647	10.12827315	252.9032407	1.385060185	-42.09490741	NA	11.51333333
2004	113	go	4	22	10.888	44.725	106.306	15.658	10.88333333	35.9	15.65833333	44.725	NA	NA	10.88333333	15.65833333	44.725	106.306	9.731074074	77.8162037	1.152259259	-33.0912037	NA	10.88333333
2004	113	ih	4	22	11.742	49.408	106.638	39.825	11.78208333	45.3	39.825	49.40833333	11.771	111.717	11.78208333	39.825	49.40833333	106.638	10.16362542	81.48285185	1.61845791	-32.07451852	NA	11.78208333
2004	113	jd	NA	NA	NA	NA	NA	NA	11.29833333	95	46.6375	175.1208333	NA	NA	11.29833333	46.6375	175.1208333	NA	9.803672205	232.8770833	1.494661129	-57.75625	NA	11.29833333
2004	113	lg	4	22	10.133	42.417	102.211	18.596	10.88333333	18.7	18.59583333	42.41666667	9.558	110.728	10.88333333	18.59583333	42.41666667	102.211	9.838611111	80.01505556	1.044722222	-37.59838889	NA	10.88333333
2004	113	lm	4	22	11.221	46.338	108.306	0	11.17541667	0	0	46.3375	NA	NA	11.17541667	0	46.3375	108.306	9.846501431	79.00488889	1.328915235	-32.66738889	NA	11.17541667
2004	113	mn	4	22	10.896	171.567	105.941	55.913	10.30583333	134.5	55.9125	171.5666667	10.313	110.453	10.30583333	55.9125	171.5666667	105.941	9.580099563	241.9916667	0.72573377	-70.425	NA	10.30583333
2004	113	pr	4	22	8.333	104.725	108.194	64.858	NA	NA	NA	NA	8.229	107.937	8.333	64.858	104.725	108.194	7.725071429	155.432	0.607928571	-50.707	NA	8.333
2004	113	ri	4	22	7.538	101.4	107.773	23.517	NA	NA	NA	NA	7.617	114.127	7.538	23.517	101.4	107.773	7.309611111	147.1628889	0.228388889	-45.76288889	NA	7.538
2004	113	rr	4	22	7.529	94.5	107.835	0	NA	NA	NA	NA	7.546	107.729	7.529	0	94.5	107.835	7.160888889	143.2277222	0.368111111	-48.72772222	NA	7.529
2004	113	td	4	22	11.233	169.971	106.929	67	11.23625	90	67	169.9708333	NA	NA	11.23625	67	169.9708333	106.929	10.08938889	237.2310185	1.146861111	-67.26018519	NA	11.23625
2004	113	we	4	22	7.358	99.138	105.202	11.154	NA	NA	NA	NA	NA	NA	7.358	11.154	99.138	105.202	7.058722222	143.1403333	0.299277778	-44.00233333	NA	7.358
2004	114	bo	4	23	11.542	184.517	110.672	94.146	11.57083333	102.14	68.65958333	184.5166667	11.602	113.545	11.57083333	68.65958333	184.5166667	110.672	10.20356481	252.3236111	1.367268519	-67.80694444	NA	11.57083333
2004	114	go	4	23	10.8	42.65	107.17	7.404	10.675	29.7	7.404166667	42.65	NA	NA	10.675	7.404166667	42.65	107.17	9.926347222	79.11805556	0.748652778	-36.46805556	NA	10.675
2004	114	ih	4	23	11.829	41.608	106.893	32.75	11.78458333	45	32.75	41.60833333	11.788	112.743	11.78458333	32.75	41.60833333	106.893	10.23049537	83.46968519	1.554087963	-41.86135185	NA	11.78458333
2004	114	jd	NA	NA	NA	NA	NA	NA	11.36416667	95.5	45.01666667	157.9875	NA	NA	11.36416667	45.01666667	157.9875	NA	9.903721659	229.1419271	1.460445008	-71.15442708	NA	11.36416667
2004	114	lg	4	23	10.296	42.133	102.658	4.625	10.675	18.6	4.625	42.13333333	9.763	103.877	10.675	4.625	42.13333333	102.658	9.924763889	81.39489815	0.750236111	-39.26156481	NA	10.675
2004	114	lm	4	23	11.375	41.988	108.121	0	11.27541667	0	0	41.9875	NA	NA	11.27541667	0	41.9875	108.121	9.975081975	80.6447037	1.300334692	-38.6572037	NA	11.27541667
2004	114	mn	4	23	10.817	154.129	108.64	45.65	10.31625	90.2	45.65	154.1291667	10.329	112.161	10.31625	45.65	154.1291667	108.64	9.652759774	241.6439815	0.663490226	-87.51481481	NA	10.31625
2004	114	pr	4	23	8.429	105.992	109.188	65.862	NA	NA	NA	NA	8.296	108.959	8.429	65.862	105.992	109.188	7.8085	149.8733889	0.6205	-43.88138889	NA	8.429
2004	114	ri	4	23	7.817	107.688	107.747	26.125	NA	NA	NA	NA	7.913	114.227	7.817	26.125	107.688	107.747	7.423166667	144.8897222	0.393833333	-37.20172222	NA	7.817
2004	114	rr	4	23	7.742	101.25	108.165	0	NA	NA	NA	NA	7.733	108.081	7.742	0	101.25	108.165	7.281166667	139.4516667	0.460833333	-38.20166667	NA	7.742
2004	114	td	4	23	11.529	169.217	109.604	65.167	11.52166667	90	65.16666667	169.2166667	NA	NA	11.52166667	65.16666667	169.2166667	109.604	10.19704167	233.9409722	1.324625	-64.72430556	NA	11.52166667
2004	114	we	4	23	7.6	101.846	105.337	11.475	NA	NA	NA	NA	NA	NA	7.6	11.475	101.846	105.337	7.169555556	139.705	0.430444444	-37.859	NA	7.6
2004	115	bo	4	24	11.463	189.271	109.787	93.95	11.4575	101.8	68.49625	189.2708333	11.507	113.522	11.4575	68.49625	189.2708333	109.787	10.28737037	251.7706019	1.17012963	-62.49976852	NA	11.4575
2004	115	go	4	24	10.588	40.017	106.597	0	10.565	0	0	40.01666667	NA	NA	10.565	0	40.01666667	106.597	10.0743287	79.88078704	0.490671296	-39.86412037	NA	10.565
2004	115	ih	4	24	11.679	44.158	106.035	33.65	11.73625	40.5	33.65	44.15833333	11.733	114.209	11.73625	33.65	44.15833333	106.035	10.34982407	84.60346296	1.386425926	-40.44512963	NA	11.73625
2004	115	jd	NA	NA	NA	NA	NA	NA	11.30208333	94.7	45.17083333	158.4916667	NA	NA	11.30208333	45.17083333	158.4916667	NA	9.978720326	226.9510417	1.323363008	-68.459375	NA	11.30208333
2004	115	lg	4	24	10.013	40.108	101.05	0	10.565	0	0	40.10833333	9.767	100.534	10.565	0	40.10833333	101.05	9.880893519	81.95535185	0.684106481	-41.84701852	NA	10.565
2004	115	lm	4	24	11.313	42.333	107.486	4.483	11.3575	25.4	4.483333333	42.33333333	NA	NA	11.3575	4.483333333	42.33333333	107.486	10.16683616	81.53146296	1.190663836	-39.19812963	NA	11.3575
2004	115	mn	4	24	10.988	155.008	109.833	39.138	10.34541667	89.9	39.1375	155.0083333	10.35	112.232	10.34541667	39.1375	155.0083333	109.833	9.761410501	238.51875	0.584006166	-83.51041667	NA	10.34541667
2004	115	pr	4	24	8.346	106.562	107.991	66.096	NA	NA	NA	NA	8.325	107.724	8.346	66.096	106.562	107.991	8.1008	151.0237778	0.2452	-44.46177778	NA	8.346
2004	115	ri	4	24	7.838	103.696	107.363	21.612	NA	NA	NA	NA	7.933	113.348	7.838	21.612	103.696	107.363	7.617	146.9160556	0.221	-43.22005556	NA	7.838
2004	115	rr	4	24	7.763	97.062	107.701	0	NA	NA	NA	NA	7.75	107.684	7.763	0	97.062	107.701	7.417555556	143.1249444	0.345444444	-46.06294444	NA	7.763
2004	115	td	4	24	11.458	160.425	108.763	61.5	11.45833333	70	61.5	160.425	NA	NA	11.45833333	61.5	160.425	108.763	10.30427315	232.6259259	1.154060185	-72.20092593	NA	11.45833333
2004	115	we	4	24	7.552	99.392	104.51	11.317	NA	NA	NA	NA	NA	NA	7.552	11.317	99.392	104.51	7.316470588	143.2195	0.235529412	-43.8275	NA	7.552
2004	116	bo	4	25	11.667	196.75	109.717	89.342	11.66583333	101.69	62.25166667	196.75	11.715	114.242	11.66583333	62.25166667	196.75	109.717	10.41343519	256.2641204	1.252398148	-59.51412037	NA	11.66583333
2004	116	go	4	25	11.408	41.675	108.041	0	10.59375	0	0	41.675	NA	NA	10.59375	0	41.675	108.041	10.23406019	80.49375	0.359689815	-38.81875	NA	10.59375
2004	116	ih	4	25	11.854	48.979	106.966	38.871	11.84625	46.5	38.87083333	48.97916667	11.838	112.523	11.84625	38.87083333	48.97916667	106.966	10.48717914	85.28196296	1.359070861	-36.3027963	NA	11.84625
2004	116	jd	NA	NA	NA	NA	NA	NA	11.47916667	94.8	43.26666667	156.475	NA	NA	11.47916667	43.26666667	156.475	NA	10.08094997	237.3359375	1.3982167	-80.8609375	NA	11.47916667
2004	116	lg	4	25	10.879	41.504	103.147	0.008	10.59375	0.1	0.008333333	41.50416667	10.05	100.96	10.59375	0.008333333	41.50416667	103.147	9.89337963	82.72638889	0.70037037	-41.22222222	NA	10.59375
2004	116	lm	4	25	11.8	45.329	108.973	11.646	11.52958333	31.6	11.64583333	45.32916667	NA	NA	11.52958333	11.64583333	45.32916667	108.973	10.31925655	82.76387963	1.210326787	-37.43471296	NA	11.52958333
2004	116	mn	4	25	11.446	153.092	111.985	33.425	10.87166667	71.3	33.425	153.0916667	10.875	112.69	10.87166667	33.425	153.0916667	111.985	9.901568612	249.7891204	0.970098055	-96.6974537	NA	10.87166667
2004	116	pr	4	25	8.404	105.833	109.74	65.521	NA	NA	NA	NA	8.529	109.51	8.404	65.521	105.833	109.74	8.256625	155.0543889	0.147375	-49.22138889	NA	8.404
2004	116	ri	4	25	8.05	105.592	107.39	18.7	NA	NA	NA	NA	8.133	112.788	8.05	18.7	105.592	107.39	7.669777778	143.9092778	0.380222222	-38.31727778	NA	8.05
2004	116	rr	4	25	8.008	98.029	107.301	0	NA	NA	NA	NA	7.979	107.146	8.008	0	98.029	107.301	7.538888889	138.2492778	0.469111111	-40.22027778	NA	8.008
2004	116	td	4	25	11.579	162.621	110.864	64.542	11.57833333	86	64.54166667	162.6208333	NA	NA	11.57833333	64.54166667	162.6208333	110.864	10.42768519	242.3638889	1.150648148	-79.74305556	NA	11.57833333
2004	116	we	4	25	7.815	92.875	105.063	10.504	NA	NA	NA	NA	NA	NA	7.815	10.504	92.875	105.063	7.435235294	138.5074444	0.379764706	-45.63244444	NA	7.815
2004	117	bo	4	26	11.967	188.238	111.104	85.525	11.98	85.65	59.70958333	188.2375	12.025	114.61	11.98	59.70958333	188.2375	111.104	10.58069444	261.7662037	1.399305556	-73.5287037	NA	11.98
2004	117	go	4	26	11.413	41.933	109.629	0	10.71958333	0	0	41.93333333	NA	NA	10.71958333	0	41.93333333	109.629	10.33136159	77.97916667	0.38822174	-36.04583333	NA	10.71958333
2004	117	ih	4	26	11.929	48.458	106.94	34.996	11.91625	45.4	34.99583333	48.45833333	11.913	111.476	11.91625	34.99583333	48.45833333	106.94	10.66362906	82.15346296	1.252620943	-33.69512963	NA	11.91625
2004	117	jd	NA	NA	NA	NA	NA	NA	11.55291667	110.2	45.2375	154.1166667	NA	NA	11.55291667	45.2375	154.1166667	NA	10.27199023	236.4950521	1.280926439	-82.37838542	NA	11.55291667
2004	117	lg	4	26	11.65	41.75	104.695	0	10.71958333	0	0	41.75	10.604	102.317	10.71958333	0	41.75	104.695	9.944573978	81.23842593	0.775009356	-39.48842593	NA	10.71958333
2004	117	lm	4	26	11.813	42.858	109.465	10.217	11.63416667	29.7	10.21666667	42.85833333	NA	NA	11.63416667	10.21666667	42.85833333	109.465	10.44644212	79.45347222	1.187724546	-36.59513889	NA	11.63416667
2004	117	mn	4	26	11.617	154.063	111.687	37.333	10.92875	94.4	37.33333333	154.0625	10.933	112.493	10.92875	37.33333333	154.0625	111.687	10.03342983	242.8215278	0.895320171	-88.75902778	NA	10.92875
2004	117	pr	4	26	8.65	102.692	110.583	63.675	NA	NA	NA	NA	8.729	110.382	8.65	63.675	102.692	110.583	8.3954375	144.8643889	0.2545625	-42.17238889	NA	8.65
2004	117	ri	4	26	8.363	118.046	107.958	25.65	NA	NA	NA	NA	8.442	114.037	8.363	25.65	118.046	107.958	7.793055556	137.4613333	0.569944444	-19.41533333	NA	8.363
2004	117	rr	4	26	8.15	111.883	108.007	0	NA	NA	NA	NA	8.163	107.935	8.15	0	111.883	108.007	7.653111111	131.6159444	0.496888889	-19.73294444	NA	8.15
2004	117	td	4	26	11.767	151.842	110.909	59.833	11.76541667	93	59.83333333	151.8416667	NA	NA	11.76541667	59.83333333	151.8416667	110.909	10.55885648	241.3974537	1.206560185	-89.55578704	NA	11.76541667
2004	117	we	4	26	8.063	119.433	106.115	11.812	NA	NA	NA	NA	NA	NA	8.063	11.812	119.433	106.115	7.555823529	132.6106667	0.507176471	-13.17766667	NA	8.063
2004	118	bo	4	27	12.183	189.267	113.597	87.942	12.19041667	84.88	61.83916667	189.2666667	12.222	114.62	12.19041667	61.83916667	189.2666667	113.597	10.72884259	251.8724537	1.461574074	-62.60578704	NA	12.19041667
2004	118	go	4	27	10.779	44.638	110.561	0	10.54666667	0	0	44.6375	NA	NA	10.54666667	0	44.6375	110.561	10.26027778	79.99675926	0.286388889	-35.35925926	NA	10.54666667
2004	118	ih	4	27	12.188	47.458	108.292	38.7	12.02291667	64.9	38.7	47.45833333	12.017	113.536	12.02291667	38.7	47.45833333	108.292	10.79968981	83.50022222	1.223226852	-36.04188889	NA	12.02291667
2004	118	jd	NA	NA	NA	NA	NA	NA	11.43083333	110.1	32.00416667	129.7583333	NA	NA	11.43083333	32.00416667	129.7583333	NA	10.41177832	222.8908854	1.019055012	-93.13255208	NA	11.43083333
2004	118	lg	4	27	11.329	45.6	103.984	0	10.54666667	0	0	45.6	10.85	103.177	10.54666667	0	45.6	103.984	9.951916667	81.62083333	0.59475	-36.02083333	NA	10.54666667
2004	118	lm	4	27	11.479	46.538	108.867	8.033	11.37583333	21	8.033333333	46.5375	NA	NA	11.37583333	8.033333333	46.5375	108.867	10.51024074	81.86897222	0.865592593	-35.33147222	NA	11.37583333
2004	118	mn	4	27	11.35	169.663	113.763	53.154	11.065	159.4	53.15416667	169.6625	11.067	114.325	11.065	53.15416667	169.6625	113.763	10.1643539	236.9622685	0.900646105	-67.29976852	NA	11.065
2004	118	pr	4	27	8.979	114.808	111.749	70.917	NA	NA	NA	NA	8.925	111.431	8.979	70.917	114.808	111.749	8.558625	146.4808333	0.420375	-31.67283333	NA	8.979
2004	118	ri	4	27	8.458	119.442	108.969	27.517	NA	NA	NA	NA	8.55	115.446	8.458	27.517	119.442	108.969	7.947611111	138.9528889	0.510388889	-19.51088889	NA	8.458
2004	118	rr	4	27	8.354	112.079	110.023	0	NA	NA	NA	NA	8.354	110.181	8.354	0	112.079	110.023	7.808666667	133.4282222	0.545333333	-21.34922222	NA	8.354
2004	118	td	4	27	11.942	132.208	111.272	51.417	11.94125	66	51.41666667	132.2083333	NA	NA	11.94125	51.41666667	132.2083333	111.272	10.69704429	227.3613426	1.244205709	-95.15300926	NA	11.94125
2004	118	we	4	27	7.977	115.196	106.894	11.55	NA	NA	NA	NA	NA	NA	7.977	11.55	115.196	106.894	7.647176471	133.7289444	0.329823529	-18.53294444	NA	7.977
2004	119	bo	4	28	12.096	191.375	108.99	88.563	12.09	86.53	62.5375	191.375	12.134	114.455	12.09	62.5375	191.375	108.99	10.82968519	248.1479167	1.260314815	-56.77291667	NA	12.09
2004	119	go	4	28	11.038	53.371	106.642	0	10.61625	0	0	53.37083333	NA	NA	10.61625	0	53.37083333	106.642	10.22298876	79.96921296	0.393261241	-26.59837963	NA	10.61625
2004	119	ih	4	28	12.117	56.575	108.846	48.321	12.19	65.5	48.32083333	56.575	12.175	115.232	12.19	48.32083333	56.575	108.846	10.89811111	83.46041667	1.291888889	-26.88541667	NA	12.19
2004	119	jd	NA	NA	NA	NA	NA	NA	11.44666667	115.2	55.60833333	194.2708333	NA	NA	11.44666667	55.60833333	194.2708333	NA	10.47381717	229.3419271	0.972849495	-35.07109375	NA	11.44666667
2004	119	lg	4	28	11.546	54.55	102.92	0	10.61625	0	0	54.55	11.025	102.08	10.61625	0	54.55	102.92	9.998039685	81.64331481	0.618210315	-27.09331481	NA	10.61625
2004	119	lm	4	28	11.408	55.121	107.076	10.888	11.47291667	35.1	10.8875	55.12083333	NA	NA	11.47291667	10.8875	55.12083333	107.076	10.58653704	81.17869444	0.88637963	-26.05786111	NA	11.47291667
2004	119	mn	4	28	11.288	179.267	111.05	55.529	11.23625	120	55.52916667	179.2666667	11.225	113.347	11.23625	55.52916667	179.2666667	111.05	10.27106369	238.6393519	0.965186307	-59.37268519	NA	11.23625
2004	119	pr	4	28	9.021	126.621	108.566	78.742	NA	NA	NA	NA	8.954	108.247	9.021	78.742	126.621	108.566	8.523133333	146.9884444	0.497866667	-20.36744444	NA	9.021
2004	119	ri	4	28	8.6	113.313	108.068	26.029	NA	NA	NA	NA	8.629	114.007	8.6	26.029	113.313	108.068	8.069444444	138.7966667	0.530555556	-25.48366667	NA	8.6
2004	119	rr	4	28	8.55	104.467	108.709	0	NA	NA	NA	NA	8.5	111.172	8.55	0	104.467	108.709	7.959	133.9670556	0.591	-29.50005556	NA	8.55
2004	119	td	4	28	11.654	196.542	107.643	77.083	11.65416667	88	77.08333333	196.5416667	NA	NA	11.65416667	77.08333333	196.5416667	107.643	10.77218056	233.449537	0.881986111	-36.90787037	NA	11.65416667
2004	119	we	4	28	7.939	101.163	105.356	11.062	NA	NA	NA	NA	NA	NA	7.939	11.062	101.163	105.356	7.707176471	134.1290556	0.231823529	-32.96605556	NA	7.939
2004	120	bo	4	29	12.163	195.558	108.817	89.792	12.16791667	96.29	64.31958333	195.5583333	12.208	114.023	12.16791667	64.31958333	195.5583333	108.817	10.93420833	248.4731481	1.233708333	-52.91481481	NA	12.16791667
2004	120	go	4	29	11.733	54.375	105.798	0	10.89666667	0	0	54.375	NA	NA	10.89666667	0	54.375	105.798	10.29343056	78.67384259	0.603236111	-24.29884259	NA	10.89666667
2004	120	ih	4	29	12.358	60.333	110.187	47.875	12.31833333	65.5	47.875	60.33333333	12.313	114.051	12.31833333	47.875	60.33333333	110.187	10.94234259	82.59353704	1.375990741	-22.2602037	NA	12.31833333
2004	120	jd	NA	NA	NA	NA	NA	NA	11.65333333	117	54.5875	169.05	NA	NA	11.65333333	54.5875	169.05	NA	10.59809883	225.8770833	1.055234501	-56.82708333	NA	11.65333333
2004	120	lg	4	29	12.217	54.067	103.243	0	10.89666667	0	0	54.06666667	11.571	102.041	10.89666667	0	54.06666667	103.243	10.14391204	80.38590741	0.75275463	-26.31924074	NA	10.89666667
2004	120	lm	4	29	11.717	56.883	107.655	13.788	11.595	35.6	13.7875	56.88333333	NA	NA	11.595	13.7875	56.88333333	107.655	10.59747685	80.28449074	0.997523148	-23.40115741	NA	11.595
2004	120	mn	4	29	12.054	175.446	110.925	58.042	11.57875	124.5	58.04166667	175.4458333	11.579	113.417	11.57875	58.04166667	175.4458333	110.925	10.35497139	233.3826389	1.223778606	-57.93680556	NA	11.57875
2004	120	pr	4	29	9.138	117.683	110.002	72.95	NA	NA	NA	NA	9.158	109.77	9.138	72.95	117.683	110.002	8.712066667	147.0945	0.425933333	-29.4115	NA	9.138
2004	120	ri	4	29	8.761	106.183	108.267	21.817	NA	NA	NA	NA	8.813	113.915	8.761	21.817	106.183	108.267	8.198833333	140.0178889	0.562166667	-33.83488889	NA	8.761
2004	120	rr	4	29	8.552	98.146	108.579	0	NA	NA	NA	NA	8.5	111.164	8.552	0	98.146	108.579	8.075	134.2440556	0.477	-36.09805556	NA	8.552
2004	120	td	4	29	11.783	169.017	109.722	66.25	11.78041667	72	66.25	169.0166667	NA	NA	11.78041667	66.25	169.0166667	109.722	10.83928241	228.3354167	0.941134259	-59.31875	NA	11.78041667
2004	120	we	4	29	8.142	98.854	105.334	11	NA	NA	NA	NA	NA	NA	8.142	11	98.854	105.334	7.815647059	135.3549444	0.326352941	-36.50094444	NA	8.142
2004	121	bo	4	30	12.154	199.1	110.246	92.929	12.15416667	125.5	68.58416667	199.1	12.192	113.671	12.15416667	68.58416667	199.1	110.246	11.01090278	250.2768519	1.143263889	-51.17685185	NA	12.15416667
2004	121	go	4	30	11.896	54.054	105.216	0	11.17875	0	0	54.05416667	NA	NA	11.17875	0	54.05416667	105.216	10.38845833	80.20231481	0.790291667	-26.14814815	NA	11.17875
2004	121	ih	4	30	11.888	57.492	108.216	44.967	12.12625	45.8	44.96666667	57.49166667	12.125	112.986	12.12625	44.96666667	57.49166667	108.216	10.97799443	84.07984259	1.148255574	-26.58817593	NA	12.12625
2004	121	jd	NA	NA	NA	NA	NA	NA	11.84125	108	52.51666667	165.7291667	NA	NA	11.84125	52.51666667	165.7291667	NA	10.78736232	230.8875	1.053887676	-65.15833333	NA	11.84125
2004	121	lg	4	30	12.408	54.746	102.554	0	11.17875	0	0	54.74583333	11.767	101.486	11.17875	0	54.74583333	102.554	10.3195463	81.66919444	0.859203704	-26.92336111	NA	11.17875
2004	121	lm	4	30	11.571	53.358	107.564	25.383	11.41666667	36.3	25.38333333	53.35833333	NA	NA	11.41666667	25.38333333	53.35833333	107.564	10.57947222	81.50580556	0.837194444	-28.14747222	NA	11.41666667
2004	121	mn	4	30	11.921	166.496	109.954	55.063	11.52541667	124.4	55.0625	166.4958333	11.525	112.706	11.52541667	55.0625	166.4958333	109.954	10.4865155	238.8766204	1.038901165	-72.38078704	NA	11.52541667
2004	121	pr	4	30	9.367	95.25	111.139	58.804	NA	NA	NA	NA	9.492	110.881	9.367	58.804	95.25	111.139	8.853125	146.0457222	0.513875	-50.79572222	NA	9.367
2004	121	ri	4	30	8.812	103.879	108.152	20.879	NA	NA	NA	NA	8.8	113.292	8.812	20.879	103.879	108.152	8.313555556	139.4310556	0.498444444	-35.55205556	NA	8.812
2004	121	rr	4	30	8.613	96.254	108.488	0	NA	NA	NA	NA	8.5	111.132	8.613	0	96.254	108.488	8.183222222	133.6257222	0.429777778	-37.37172222	NA	8.613
2004	121	td	4	30	11.958	167.733	111.053	65.333	11.96791667	72	65.33333333	167.7333333	NA	NA	11.96791667	65.33333333	167.7333333	111.053	10.97981966	231.2409722	0.988097002	-63.50763889	NA	11.96791667
2004	121	we	4	30	8.617	97.925	105.823	10.887	NA	NA	NA	NA	NA	NA	8.617	10.887	97.925	105.823	8.038235294	133.8418889	0.578764706	-35.91688889	NA	8.617
2004	122	bo	5	1	12.342	204.575	112.541	93.413	12.34083333	102.7	67.93041667	204.575	12.384	114.034	12.34083333	67.93041667	204.575	112.541	11.14563426	252.1194444	1.195199074	-47.54444444	NA	12.34083333
2004	122	go	5	1	12.117	48.9	105.266	0	11.39958333	0	0	48.9	NA	NA	11.39958333	0	48.9	105.266	10.46009259	77.49791667	0.939490741	-28.59791667	NA	11.39958333
2004	122	ih	5	1	12.088	52.921	109.707	39.579	12.27583333	60.9	39.57916667	52.92083333	12.271	114.257	12.27583333	39.57916667	52.92083333	109.707	11.03456944	81.36898148	1.241263889	-28.44814815	13.60916667	13.60916667
2004	122	jd	NA	NA	NA	NA	NA	NA	12.00166667	107.7	49.33333333	170.6125	NA	NA	12.00166667	49.33333333	170.6125	NA	10.92213844	233.2549479	1.079528224	-62.64244792	NA	12.00166667
2004	122	lg	5	1	12.554	50.088	102.153	0	11.39958333	0	0	50.0875	11.817	100.507	11.39958333	0	50.0875	102.153	10.48275926	79.78518519	0.916824074	-29.69768519	13.66086957	13.66086957
2004	122	lm	5	1	11.933	51.875	107.222	24.804	11.54458333	34.1	24.80416667	51.875	NA	NA	11.54458333	24.80416667	51.875	107.222	10.63016667	78.68821296	0.914416667	-26.81321296	NA	11.54458333
2004	122	mn	5	1	12.275	164.733	112.695	52.121	11.73208333	110	52.12083333	164.7333333	11.729	114.179	11.73208333	52.12083333	164.7333333	112.695	10.60887357	238.8560185	1.123209767	-74.12268519	NA	11.73208333
2004	122	pr	5	1	9.563	106.421	111.836	66.242	NA	NA	NA	NA	9.696	111.57	9.563	66.242	106.421	111.836	9.0136875	146.9139444	0.5493125	-40.49294444	NA	9.563
2004	122	ri	5	1	8.871	107.837	108.777	21.096	NA	NA	NA	NA	8.875	113.723	8.871	21.096	107.837	108.777	8.472222222	144.279	0.398777778	-36.442	NA	8.871
2004	122	rr	5	1	8.683	97.454	109.093	0	NA	NA	NA	NA	8.5	111.14	8.683	0	97.454	109.093	8.303722222	139.1658889	0.379277778	-41.71188889	NA	8.683
2004	122	td	5	1	12.192	174.729	111.703	69	12.18875	80	69	174.7291667	NA	NA	12.18875	69	174.7291667	111.703	11.1849537	233.2164352	1.003796296	-58.48726852	NA	12.18875
2004	122	we	5	1	8.963	95.304	106.336	10.833	NA	NA	NA	NA	NA	NA	8.963	10.833	95.304	106.336	8.175588235	138.8603889	0.787411765	-43.55638889	NA	8.963
2004	123	bo	5	2	12.638	185.358	113.095	94.204	12.62833333	102.93	68.7775	185.3583333	12.678	113.848	12.62833333	68.7775	185.3583333	113.095	11.34487729	252.7143519	1.283456041	-67.35601852	NA	12.62833333
2004	123	go	5	2	11.942	50.492	103.217	0	11.57291667	0	0	50.49166667	NA	NA	11.57291667	0	50.49166667	103.217	10.61662963	76.26388889	0.956287037	-25.77222222	NA	11.57291667
2004	123	ih	5	2	12.038	54.558	111.036	44.833	12.34916667	54.7	44.83333333	54.55833333	12.346	115.497	12.34916667	44.83333333	54.55833333	111.036	11.10201852	79.5117963	1.247148148	-24.95346296	13.60916667	13.60916667
2004	123	jd	NA	NA	NA	NA	NA	NA	12.00916667	90.1	44.62916667	156.5125	NA	NA	12.00916667	44.62916667	156.5125	NA	11.03264448	234.9286458	0.976522187	-78.41614583	NA	12.00916667
2004	123	lg	5	2	12.121	50.283	102.202	0	11.57291667	0	0	50.28333333	11.442	100.918	11.57291667	0	50.28333333	102.202	10.5839537	78.34096296	0.988962963	-28.05762963	12.87	12.87
2004	123	lm	5	2	11.571	53.3	104.862	25.517	11.68541667	32.2	25.51666667	53.3	NA	NA	11.68541667	25.51666667	53.3	104.862	10.72248148	77.65231481	0.962935185	-24.35231481	NA	11.68541667
2004	123	mn	5	2	12.271	164.463	113.956	52.9	12	109.8	52.9	164.4625	12.017	115.054	12	52.9	164.4625	113.956	10.79145206	238.3395833	1.208547945	-73.87708333	NA	12
2004	123	pr	5	2	10	108.208	110.964	67.175	NA	NA	NA	NA	10.029	110.749	10	67.175	108.208	110.964	9.1860625	151.5235556	0.8139375	-43.31555556	NA	10
2004	123	ri	5	2	9.117	91.533	109.128	20.071	NA	NA	NA	NA	9.152	114.768	9.117	20.071	91.533	109.128	8.5745	144.0798333	0.5425	-52.54683333	NA	9.117
2004	123	rr	5	2	9.091	82.525	109.802	0	NA	NA	NA	NA	8.813	110.655	9.091	0	82.525	109.802	8.472666667	139.7567222	0.618333333	-57.23172222	NA	9.091
2004	123	td	5	2	12.5	159.354	111.238	62.625	12.49791667	74	62.625	159.3541667	NA	NA	12.49791667	62.625	159.3541667	111.238	11.35525926	234.5449074	1.142657407	-75.19074074	NA	12.49791667
2004	123	we	5	2	8.942	91.867	106.19	10.287	NA	NA	NA	NA	NA	NA	8.942	10.287	91.867	106.19	8.297470588	138.8815	0.644529412	-47.0145	NA	8.942
2004	124	bo	5	3	12.933	191.263	112.768	92.629	12.92333333	102.14	67.00916667	191.2625	12.958	113.892	12.92333333	67.00916667	191.2625	112.768	11.52069907	250.1710648	1.402634259	-58.90856481	NA	12.92333333
2004	124	go	5	3	12.142	61.708	102.8	0	11.85958333	0	0	61.70833333	NA	NA	11.85958333	0	61.70833333	102.8	10.83576389	78.11875	1.023819444	-16.41041667	NA	11.85958333
2004	124	ih	5	3	12.517	66.85	114.708	44.721	12.50958333	46.2	44.72083333	66.85	12.513	113.768	12.50958333	44.72083333	66.85	114.708	11.18823148	82.2942037	1.321351852	-15.4442037	13.60916667	13.60916667
2004	124	jd	NA	NA	NA	NA	NA	NA	12.225	116.9	50.1625	165.5791667	NA	NA	12.225	50.1625	165.5791667	NA	11.16846451	234.7393229	1.056535487	-69.16015625	NA	12.225
2004	124	lg	5	3	11.721	60.9	103.123	0	11.85958333	0	0	60.9	11.146	102.48	11.85958333	0	60.9	103.123	10.7095	80.09697222	1.150083333	-19.19697222	13.03045455	13.03045455
2004	124	lm	5	3	12.071	65.388	105.655	30.938	12.145	38.9	30.9375	65.3875	NA	NA	12.145	30.9375	65.3875	105.655	10.86640741	79.49585185	1.278592593	-14.10835185	NA	12.145
2004	124	mn	5	3	12.5	170.183	114.493	57.388	12.34166667	135.1	57.3875	170.1833333	12.338	115.399	12.34166667	57.3875	170.1833333	114.493	10.88726541	240.7789352	1.454401255	-70.59560185	NA	12.34166667
2004	124	pr	5	3	10.379	127.946	111.304	79.692	NA	NA	NA	NA	10.4	111.093	10.379	79.692	127.946	111.304	9.3690625	153.3533889	1.0099375	-25.40738889	NA	10.379
2004	124	ri	5	3	9.533	136.937	109.377	26.05	NA	NA	NA	NA	9.579	114.817	9.533	26.05	136.937	109.377	8.738833333	145.6308889	0.794166667	-8.693888889	NA	9.533
2004	124	rr	5	3	9.525	125.908	109.984	0	NA	NA	NA	NA	9.508	109.916	9.525	0	125.908	109.984	8.657666667	139.1051111	0.867333333	-13.19711111	NA	9.525
2004	124	td	5	3	12.646	167.892	111.529	65.667	12.65583333	84	65.66666667	167.8916667	NA	NA	12.65583333	65.66666667	167.8916667	111.529	11.49233333	231.1361111	1.1635	-63.24444444	NA	12.65583333
2004	124	we	5	3	8.596	123.579	107.054	11.887	NA	NA	NA	NA	NA	NA	8.596	11.887	123.579	107.054	8.347882353	140.7906667	0.248117647	-17.21166667	NA	8.596
2004	125	bo	5	4	13.054	222.4	111.829	90.196	13.04708333	91.84	64.31583333	222.4	13.088	114.669	13.04708333	64.31583333	222.4	111.829	11.60068056	249.7604167	1.446402778	-27.36041667	NA	13.04708333
2004	125	go	5	4	12.454	70.717	102.968	0	12.29166667	0	0	70.71666667	NA	NA	12.29166667	0	70.71666667	102.968	10.95875	78.78356481	1.332916667	-8.066898148	NA	12.29166667
2004	125	ih	5	4	12.396	75.679	117.096	44.471	12.60041667	45.2	44.47083333	75.67916667	12.592	113.578	12.60041667	44.47083333	75.67916667	117.096	11.25371759	81.69977778	1.346699074	-6.020611111	13.04958333	13.04958333
2004	125	jd	NA	NA	NA	NA	NA	NA	12.44125	126.1	57.3625	203.4041667	NA	NA	12.44125	57.3625	203.4041667	NA	11.2506106	229.9864583	1.190639398	-26.58229167	NA	12.44125
2004	125	lg	5	4	12.242	70.433	104.735	0	12.29166667	0	0	70.43333333	11.825	104.052	12.29166667	0	70.43333333	104.735	10.83237963	80.73425926	1.459287037	-10.30092593	13.02789474	13.02789474
2004	125	lm	5	4	12.304	76.55	105.465	27.417	12.45125	33.7	27.41666667	76.55	NA	NA	12.45125	27.41666667	76.55	105.465	11.01710648	80.32499074	1.434143519	-3.774990741	NA	12.45125
2004	125	mn	5	4	12.804	206.917	114.35	87.242	12.65041667	160.9	87.24166667	206.9166667	12.654	115.816	12.65041667	87.24166667	206.9166667	114.35	11.01969907	239.7756944	1.630717593	-32.85902778	NA	12.65041667
2004	125	pr	5	4	10.446	137.158	111.857	84.992	NA	NA	NA	NA	10.529	111.644	10.446	84.992	137.158	111.857	9.502	151.6086667	0.944	-14.45066667	NA	10.446
2004	125	ri	5	4	9.717	126.421	109.276	25.117	NA	NA	NA	NA	9.775	115.271	9.717	25.117	126.421	109.276	8.865055556	142.1227778	0.851944444	-15.70177778	NA	9.717
2004	125	rr	5	4	9.496	114.454	110.503	0	NA	NA	NA	NA	9.488	110.543	9.496	0	114.454	110.503	8.738222222	135.9088333	0.757777778	-21.45483333	NA	9.496
2004	125	td	5	4	12.779	201	111.5	78.5	12.77333333	95	78.5	201	NA	NA	12.77333333	78.5	201	111.5	11.56471759	229.38125	1.208615741	-28.38125	NA	12.77333333
2004	125	we	5	4	8.975	111.871	107.871	11.754	NA	NA	NA	NA	NA	NA	8.975	11.754	111.871	107.871	8.486235294	134.7346111	0.488764706	-22.86361111	NA	8.975
2004	126	bo	5	5	13.033	250.233	111.224	87.221	13.02291667	92.06	61.08583333	250.2333333	13.06	115.702	13.02291667	61.08583333	250.2333333	111.224	11.6712963	254.7543981	1.35162037	-4.521064815	NA	13.02291667
2004	126	go	5	5	12.417	77.829	102.325	0	12.38208333	0	0	77.82916667	NA	NA	12.38208333	0	77.82916667	102.325	11.05785648	82.62638889	1.324226852	-4.797222222	NA	12.38208333
2004	126	ih	5	5	12.483	81.308	115.469	60.088	12.72208333	72.9	60.0875	81.30833333	12.729	116.451	12.72208333	60.0875	81.30833333	115.469	11.36972222	86.23009259	1.352361111	-4.921759259	12.86333333	12.86333333
2004	126	jd	NA	NA	NA	NA	NA	NA	12.90041667	139.8	63.04583333	211.5583333	NA	NA	12.90041667	63.04583333	211.5583333	NA	11.39522249	236.8247396	1.505194178	-25.26640625	NA	12.90041667
2004	126	lg	5	5	12.463	79.054	103.248	3.75	12.38208333	10.3	3.75	79.05416667	12.467	104.491	12.38208333	3.75	79.05416667	103.248	10.88608796	84.65974074	1.49599537	-5.605574074	13.00913043	13.00913043
2004	126	lm	5	5	12.488	82.254	103.726	25.7	12.60197358	30.9	25.7	82.25416667	NA	NA	12.60197358	25.7	82.25416667	103.726	11.13444276	83.79375926	1.467530815	-1.539592593	NA	12.60197358
2004	126	mn	5	5	12.738	226.021	112.298	98.733	12.82333333	160.9	98.73333333	226.0208333	12.838	116.362	12.82333333	98.73333333	226.0208333	112.298	11.15718686	245.768287	1.666146476	-19.7474537	NA	12.82333333
2004	126	pr	5	5	10.7	125.296	110.056	77.421	NA	NA	NA	NA	10.446	109.823	10.7	77.421	125.296	110.056	9.432533333	153.3037778	1.267466667	-28.00777778	NA	10.7
2004	126	ri	5	5	9.479	103.521	108.802	22.992	NA	NA	NA	NA	9.554	114.642	9.479	22.992	103.521	108.802	8.924111111	143.1113333	0.554888889	-39.59033333	NA	9.479
2004	126	rr	5	5	9.208	92.667	110.507	0	NA	NA	NA	NA	9.221	110.57	9.208	0	92.667	110.507	8.817777778	137.86	0.390222222	-45.193	NA	9.208
2004	126	td	5	5	12.854	218.042	110.407	84.333	12.84833333	95	84.33333333	218.0416667	NA	NA	12.84833333	84.33333333	218.0416667	110.407	11.65013426	238.6208333	1.198199074	-20.57916667	NA	12.84833333
2004	126	we	5	5	9.395	93.858	106.919	10.671	NA	NA	NA	NA	NA	NA	9.395	10.671	93.858	106.919	8.636058824	136.6075556	0.758941176	-42.74955556	NA	9.395
2004	127	bo	5	6	13.021	245.663	111.501	89.438	13.01958333	102.48	63.47583333	245.6625	13.056	114.862	13.01958333	63.47583333	245.6625	111.501	11.78891667	264.5155093	1.230666667	-18.85300926	NA	13.01958333
2004	127	go	5	6	12.121	85.383	102.756	0	12.08833333	0	0	85.38333333	NA	NA	12.08833333	0	85.38333333	102.756	11.11893519	84.61643519	0.969398148	0.766898148	NA	12.08833333
2004	127	ih	5	6	12.646	93.408	113.103	80.063	12.88875	93.2	80.0625	93.40833333	12.888	118.039	12.88875	80.0625	93.40833333	113.103	11.49937037	88.09375	1.38937963	5.314583333	13.23565217	13.23565217
2004	127	jd	NA	NA	NA	NA	NA	NA	13.27625	149.8	71.80833333	215.2291667	NA	NA	13.27625	71.80833333	215.2291667	NA	11.51617746	240.4888021	1.76007254	-25.25963542	NA	13.27625
2004	127	lg	5	6	12.513	85.233	102.62	2.617	12.08833333	10.3	2.616666667	85.23333333	12.5	103.358	12.08833333	2.616666667	85.23333333	102.62	10.88218981	86.32942593	1.206143519	-1.096092593	13.35708333	13.35708333
2004	127	lm	5	6	12.958	94.233	103.119	30.438	12.88875	31.5	30.4375	94.23333333	NA	NA	12.88875	30.4375	94.23333333	103.119	11.30509489	86.24192593	1.583655109	7.991407407	NA	12.88875
2004	127	mn	5	6	13.083	219.667	111.579	91.638	12.90958333	169.8	91.6375	219.6666667	12.925	115.446	12.90958333	91.6375	219.6666667	111.579	11.29102129	249.4979167	1.618562046	-29.83125	NA	12.90958333
2004	127	pr	5	6	10.996	108.508	110.643	66.967	NA	NA	NA	NA	10.504	110.402	10.996	66.967	108.508	110.643	9.76025	145.1301111	1.23575	-36.62211111	NA	10.996
2004	127	ri	5	6	9.313	112.717	108.83	25.263	NA	NA	NA	NA	9.371	114.679	9.313	25.263	112.717	108.83	8.9835	144.7045556	0.3295	-31.98755556	NA	9.313
2004	127	rr	5	6	9.4	102.7	109.706	11.587	NA	NA	NA	NA	9.383	110.14	9.4	11.587	102.7	109.706	8.927388889	139.1312778	0.472611111	-36.43127778	NA	9.4
2004	127	td	5	6	13.138	221.283	112.682	87.083	13.14166667	105	87.08333333	221.2833333	NA	NA	13.14166667	87.08333333	221.2833333	112.682	11.80480093	245.675463	1.336865741	-24.39212963	NA	13.14166667
2004	127	we	5	6	9.358	103.125	106.698	8.933	NA	NA	NA	NA	NA	NA	9.358	8.933	103.125	106.698	8.725058824	140.5226111	0.632941176	-37.39761111	NA	9.358
2004	128	bo	5	7	13.108	238.467	112.688	95.2	13.10583333	102.7	69.8025	238.4666667	13.134	115.325	13.10583333	69.8025	238.4666667	112.688	11.96392967	261.2592593	1.14190366	-22.79259259	NA	13.10583333
2004	128	go	5	7	12.442	81.067	103.375	0	12.34166667	0	0	81.06666667	NA	NA	12.34166667	0	81.06666667	103.375	11.20047685	85.66111111	1.141189815	-4.594444444	NA	12.34166667
2004	128	ih	5	7	13.042	87.479	112.19	51.417	12.97791667	87.8	51.41666667	87.47916667	12.992	115.001	12.97791667	51.41666667	87.47916667	112.19	11.61123148	89.26737037	1.366685185	-1.788203704	13.50454545	13.50454545
2004	128	jd	NA	NA	NA	NA	NA	NA	13.30875	140.8	69.92083333	212.7833333	NA	NA	13.30875	69.92083333	212.7833333	NA	11.64998051	237.378125	1.658769489	-24.59479167	NA	13.30875
2004	128	lg	5	7	12.246	80.529	101.977	0	12.34166667	0	0	80.52916667	12.304	101.784	12.34166667	0	80.52916667	101.977	10.93889815	87.82892593	1.402768519	-7.299759259	13.31478261	13.31478261
2004	128	lm	5	7	12.788	88.296	102.709	30.7	12.89958333	32.1	30.7	88.29583333	NA	NA	12.89958333	30.7	88.29583333	102.709	11.48177315	87.34122222	1.417810185	0.954611111	NA	12.89958333
2004	128	mn	5	7	12.829	211.571	111.553	81.821	12.86291667	169.8	81.82083333	211.5708333	12.871	115.254	12.86291667	81.82083333	211.5708333	111.553	11.45349917	247.9159722	1.409417495	-36.34513889	NA	12.86291667
2004	128	pr	5	7	11.158	123.892	110.799	76.45	NA	NA	NA	NA	10.754	110.577	11.158	76.45	123.892	110.799	9.9704	153.9408333	1.1876	-30.04883333	NA	11.158
2004	128	ri	5	7	9.729	119.567	110.843	23.204	NA	NA	NA	NA	9.771	115.486	9.729	23.204	119.567	110.843	9.177166667	148.8253889	0.551833333	-29.25838889	NA	9.729
2004	128	rr	5	7	9.821	114.225	109.732	28.325	NA	NA	NA	NA	9.804	111.856	9.821	28.325	114.225	109.732	9.088388889	143.2657778	0.732611111	-29.04077778	NA	9.821
2004	128	td	5	7	13.354	212.333	113.332	83.125	13.35833333	95	83.125	212.3333333	NA	NA	13.35833333	83.125	212.3333333	113.332	11.93900463	241.8409722	1.419328704	-29.50763889	NA	13.35833333
2004	128	we	5	7	9.352	117.754	106.928	7.929	NA	NA	NA	NA	NA	NA	9.352	7.929	117.754	106.928	8.935888889	143.8803333	0.416111111	-26.12633333	NA	9.352
2004	129	bo	5	8	13.442	233.329	112.461	94.067	13.44	102.82	68.6225	233.3291667	13.468	115.113	13.44	68.6225	233.3291667	112.461	12.08570273	262.2641204	1.354297274	-28.9349537	NA	13.44
2004	129	go	5	8	12.708	78.342	103.786	0	12.65583333	0	0	78.34166667	NA	NA	12.65583333	0	78.34166667	103.786	11.2863033	84.27291667	1.36953003	-5.93125	NA	12.65583333
2004	129	ih	5	8	13.046	83.329	111.506	42.983	13.24916667	45.5	42.98333333	83.32916667	13.258	113.185	13.24916667	42.98333333	83.32916667	111.506	11.84565741	87.7039537	1.403509259	-4.374787037	13.40583333	13.40583333
2004	129	jd	NA	NA	NA	NA	NA	NA	13.38916667	140.2	60.6625	200.5458333	NA	NA	13.38916667	60.6625	200.5458333	NA	11.7992439	238.1638021	1.589922768	-37.61796875	NA	13.38916667
2004	129	lg	5	8	12.179	78.658	101.888	0	12.65583333	0	0	78.65833333	12.204	101.66	12.65583333	0	78.65833333	101.888	11.0138496	87.15137963	1.641983734	-8.493046296	12.81130435	12.81130435
2004	129	lm	5	8	12.617	85.875	102.56	29.321	12.77083333	32.1	29.32083333	85.875	NA	NA	12.77083333	29.32083333	85.875	102.56	11.5366713	85.84122222	1.234162037	0.033777778	NA	12.77083333
2004	129	mn	5	8	12.754	202.183	113.007	87.296	12.81083333	169.7	87.29583333	202.1833333	12.825	115.366	12.81083333	87.29583333	202.1833333	113.007	11.6698768	254.019213	1.140956532	-51.83587963	NA	12.81083333
2004	129	pr	5	8	11.046	117.892	109.492	73.079	NA	NA	NA	NA	10.996	109.249	11.046	73.079	117.892	109.492	10.0711875	156.6382778	0.9748125	-38.74627778	NA	11.046
2004	129	ri	5	8	9.958	110.554	110.884	20.879	NA	NA	NA	NA	9.996	115.194	9.958	20.879	110.554	110.884	9.264888889	147.8455	0.693111111	-37.2915	NA	9.958
2004	129	rr	5	8	9.8	100.629	108.727	24.471	NA	NA	NA	NA	9.825	110.41	9.8	24.471	100.629	108.727	9.209722222	141.9581111	0.590277778	-41.32911111	NA	9.8
2004	129	td	5	8	13.563	207.813	111.199	81.5	13.55541667	94	81.5	207.8125	NA	NA	13.55541667	81.5	207.8125	111.199	12.07941204	245.3465278	1.47600463	-37.53402778	NA	13.55541667
2004	129	we	5	8	9.246	99.033	106.548	7.6	NA	NA	NA	NA	NA	NA	9.246	7.6	99.033	106.548	9.1325	144.2275556	0.1135	-45.19455556	NA	9.246
2004	130	bo	5	9	13.708	225.063	112.329	94.188	13.71166667	102.36	68.74375	225.0625	13.734	115.143	13.71166667	68.74375	225.0625	112.329	12.21030093	261.2347222	1.501365741	-36.17222222	NA	13.71166667
2004	130	go	5	9	12.825	73.463	102	0	12.81291667	0	0	73.4625	NA	NA	12.81291667	0	73.4625	102	11.37917593	84.56319444	1.433740741	-11.10069444	NA	12.81291667
2004	130	ih	5	9	13.133	77.475	111.004	65.075	13.3975	82.5	65.075	77.475	13.4	116.202	13.3975	65.075	77.475	111.004	12.01508796	88.20900926	1.382412037	-10.73400926	13.69125	13.69125
2004	130	jd	NA	NA	NA	NA	NA	NA	13.49958333	140.2	63.625	198.4458333	NA	NA	13.49958333	63.625	198.4458333	NA	11.90856273	236.2097222	1.591020606	-37.76388889	NA	13.49958333
2004	130	lg	5	9	12.021	75.183	102.188	0	12.81291667	0	0	75.18333333	12.029	101.933	12.81291667	0	75.18333333	102.188	11.12380093	86.91088889	1.689115741	-11.72755556	12.61666667	12.61666667
2004	130	lm	5	9	12.817	74.083	102.538	28.725	12.93458333	32	28.725	74.08333333	NA	NA	12.93458333	28.725	74.08333333	102.538	11.5962963	86.04951852	1.338287037	-11.96618519	NA	12.93458333
2004	130	mn	5	9	12.717	201.492	111.994	82.254	12.79291667	169.7	82.25416667	201.4916667	12.817	113.929	12.79291667	82.25416667	201.4916667	111.994	11.77894912	252.7650463	1.013967544	-51.27337963	NA	12.79291667
2004	130	pr	5	9	11.425	107.004	109.128	66.388	NA	NA	NA	NA	10.933	108.917	11.425	66.388	107.004	109.128	10.2503125	153.2389444	1.1746875	-46.23494444	NA	11.425
2004	130	ri	5	9	10.033	105.996	110.176	18.904	NA	NA	NA	NA	10.088	115.059	10.033	18.904	105.996	110.176	9.476055556	150.5988333	0.556944444	-44.60283333	NA	10.033
2004	130	rr	5	9	9.917	99.129	108.267	23.292	NA	NA	NA	NA	9.85	110.259	9.917	23.292	99.129	108.267	9.350722222	145.3804444	0.566277778	-46.25144444	NA	9.917
2004	130	td	5	9	13.646	201.35	111.684	79.333	13.65083333	94	79.33333333	201.35	NA	NA	13.65083333	79.33333333	201.35	111.684	12.19877582	245.1747685	1.452057515	-43.82476852	NA	13.65083333
2004	130	we	5	9	9.413	99.621	106.277	7.029	NA	NA	NA	NA	NA	NA	9.413	7.029	99.621	106.277	9.230333333	147.2892778	0.182666667	-47.66827778	NA	9.413
2004	131	bo	5	10	13.746	228.779	111.403	93.342	13.75375	102.7	67.80666667	228.7791667	13.785	114.382	13.75375	67.80666667	228.7791667	111.403	12.34281019	263.0145833	1.410939815	-34.23541667	NA	13.75375
2004	131	go	5	10	12.729	73.783	102.298	0	12.685	0	0	73.78333333	NA	NA	12.685	0	73.78333333	102.298	11.43639352	84.98703704	1.248606481	-11.2037037	NA	12.685
2004	131	ih	5	10	13.008	77.304	111.958	69.975	13.26666667	71.1	69.975	77.30416667	13.279	118.42	13.26666667	69.975	77.30416667	111.958	12.04436452	88.45442593	1.222302144	-11.15025926	13.37454545	13.37454545
2004	131	jd	NA	NA	NA	NA	NA	NA	13.62833333	139.9	60.29583333	201.4458333	NA	NA	13.62833333	60.29583333	201.4458333	NA	12.02882202	237.2473958	1.599511313	-35.8015625	NA	13.62833333
2004	131	lg	5	10	11.929	73.108	103.219	0	12.685	0	0	73.10833333	11.95	102.947	12.685	0	73.10833333	103.219	11.24420833	86.96019444	1.440791667	-13.85186111	12.45727273	12.45727273
2004	131	lm	5	10	13.025	75.917	103.961	28.988	13.14166667	31.9	28.9875	75.91666667	NA	NA	13.14166667	28.9875	75.91666667	103.961	11.68811111	86.1557963	1.453555556	-10.23912963	NA	13.14166667
2004	131	mn	5	10	13.129	216.829	111.514	97.021	13.0375	169.8	97.02083333	216.8291667	13.042	115.855	13.0375	97.02083333	216.8291667	111.514	11.89770472	252.237963	1.139795277	-35.4087963	NA	13.0375
2004	131	pr	5	10	10.692	145.933	110.415	90.529	NA	NA	NA	NA	10.721	110.199	10.692	90.529	145.933	110.415	10.16142857	159.1123889	0.530571429	-13.17938889	NA	10.692
2004	131	ri	5	10	9.983	149.075	110.492	26.575	NA	NA	NA	NA	10.025	115.035	9.983	26.575	149.075	110.492	9.947	152.9887222	0.036	-3.913722222	NA	9.983
2004	131	rr	5	10	9.896	142.688	108.839	34.129	NA	NA	NA	NA	9.879	111.096	9.896	34.129	142.688	108.839	9.443777778	147.6530556	0.452222222	-4.965055556	NA	9.896
2004	131	td	5	10	13.667	204.858	110.223	80.792	13.66875	108	80.79166667	204.8583333	NA	NA	13.66875	80.79166667	204.8583333	110.223	12.3345974	243.405787	1.334152603	-38.5474537	NA	13.66875
2004	131	we	5	10	9.363	142.138	107.27	8.958	NA	NA	NA	NA	NA	NA	9.363	8.958	142.138	107.27	9.3355	148.7443889	0.0275	-6.606388889	NA	9.363
2004	132	bo	5	11	13.583	248.888	108.706	89.071	13.58875	96.18	63.15875	248.8875	13.607	115.015	13.58875	63.15875	248.8875	108.706	12.44875926	267.4416667	1.139990741	-18.55416667	NA	13.58875
2004	132	go	5	11	12.513	71.383	101.651	0	12.48208333	0	0	71.38333333	NA	NA	12.48208333	0	71.38333333	101.651	11.45069444	84.44953704	1.031388889	-13.0662037	NA	12.48208333
2004	132	ih	5	11	13.025	75.567	112.057	37.858	13.0925	71	37.85833333	75.56666667	13.075	114.276	13.0925	37.85833333	75.56666667	112.057	12.09962682	87.54350926	0.992873182	-11.97684259	13.25125	13.25125
2004	132	jd	NA	NA	NA	NA	NA	NA	13.57083333	141	63.49166667	222.4333333	NA	NA	13.57083333	63.49166667	222.4333333	NA	12.14120294	243.5945313	1.429630396	-21.16119792	NA	13.57083333
2004	132	lg	5	11	11.642	72.171	102.355	0	12.48208333	0	0	72.17083333	11.779	102.263	12.48208333	0	72.17083333	102.355	11.31064815	86.75025	1.171435185	-14.57941667	11.9525	11.9525
2004	132	lm	5	11	13.038	72.425	102.53	26.729	13.15541667	27.7	26.72916667	72.425	NA	NA	13.15541667	26.72916667	72.425	102.53	11.76120833	85.94167593	1.394208333	-13.51667593	NA	13.15541667
2004	132	mn	5	11	12.95	224.779	110.054	95.354	12.96208333	174.3	95.35416667	224.7791667	12.975	115.042	12.96208333	95.35416667	224.7791667	110.054	11.96777052	255.3013889	0.99431281	-30.52222222	NA	12.96208333
2004	132	pr	5	11	10.65	157.033	108.892	98.208	NA	NA	NA	NA	10.646	108.661	10.65	98.208	157.033	108.892	10.41335714	160.3223889	0.236642857	-3.289388889	NA	10.65
2004	132	ri	5	11	9.858	129.942	110.721	28.033	NA	NA	NA	NA	9.933	115.423	9.858	28.033	129.942	110.721	9.755888889	152.5836111	0.102111111	-22.64161111	NA	9.858
2004	132	rr	5	11	9.858	123.204	108.777	32.938	NA	NA	NA	NA	9.888	110.279	9.858	32.938	123.204	108.777	9.530666667	146.3709444	0.327333333	-23.16694444	NA	9.858
2004	132	td	5	11	13.588	225.338	107.93	88.875	13.60041667	105	89.04166667	225.4958333	NA	NA	13.60041667	89.04166667	225.4958333	107.93	12.45829167	248.8206019	1.142125	-23.32476852	NA	13.60041667
2004	132	we	5	11	9.43	121.15	106.396	8.175	NA	NA	NA	NA	NA	NA	9.43	8.175	121.15	106.396	9.4385	147.4983889	-0.0085	-26.34838889	NA	9.43
2004	133	bo	5	12	13.667	256.996	107.731	90.742	13.66	101.35	65.01083333	256.9958333	13.683	115.324	13.66	65.01083333	256.9958333	107.731	12.58215278	271.6884259	1.077847222	-14.69259259	NA	13.66
2004	133	go	5	12	12.167	72.021	100.738	0	12.19333333	0	0	72.02083333	NA	NA	12.19333333	0	72.02083333	100.738	11.4859213	85.8	0.707412037	-13.77916667	NA	12.19333333
2004	133	ih	5	12	13.213	76.517	111.604	44.625	13.07666667	45.4	44.625	76.51666667	13.079	113.207	13.07666667	44.625	76.51666667	111.604	12.18672685	88.63519444	0.889939815	-12.11852778	13.49833333	13.49833333
2004	133	jd	NA	NA	NA	NA	NA	NA	13.55291667	140.8	59.1375	219.6375	NA	NA	13.55291667	59.1375	219.6375	NA	12.28492271	252.8932292	1.267993956	-33.25572917	NA	13.55291667
2004	133	lg	5	12	11.508	72.113	102.021	0	12.19333333	0	0	72.1125	11.483	101.692	12.19333333	0	72.1125	102.021	11.26986574	88.47223148	0.923467593	-16.35973148	12.13681818	12.13681818
2004	133	lm	5	12	12.942	73.708	100.911	26.683	12.9325	29.5	26.68333333	73.70833333	NA	NA	12.9325	26.68333333	73.70833333	100.911	11.82029167	86.75300926	1.112208333	-13.04467593	NA	12.9325
2004	133	mn	5	12	12.792	221.546	109.55	98.058	12.71083333	174.3	98.05833333	221.5458333	12.729	114.75	12.71083333	98.05833333	221.5458333	109.55	12.05532091	263.5164352	0.655512419	-41.97060185	NA	12.71083333
2004	133	pr	5	12	10.879	126.233	108.888	77.521	NA	NA	NA	NA	10.754	108.635	10.879	77.521	126.233	108.888	10.2915	165.5843333	0.5875	-39.35133333	NA	10.879
2004	133	ri	5	12	9.846	128.183	111.024	28.329	NA	NA	NA	NA	9.892	115.535	9.846	28.329	128.183	111.024	9.748444444	155.6560556	0.097555556	-27.47305556	NA	9.846
2004	133	rr	5	12	9.704	120.938	107.45	34.133	NA	NA	NA	NA	9.704	110.448	9.704	34.133	120.938	107.45	9.6265	148.974	0.0775	-28.036	NA	9.704
2004	133	td	5	12	13.667	228.933	109.171	89.917	13.66291667	100	89.91666667	228.9333333	NA	NA	13.66291667	89.91666667	228.9333333	109.171	12.57263426	256.2303241	1.090282407	-27.29699074	NA	13.66291667
2004	133	we	5	12	9.425	119.938	105.402	8.033	NA	NA	NA	NA	NA	NA	9.425	8.033	119.938	105.402	9.494222222	148.8148889	-0.069222222	-28.87688889	NA	9.425
2004	134	bo	5	13	13.871	246.304	110.154	93.438	13.87333333	118.95	68.0675	246.3041667	13.896	115.199	13.87333333	68.0675	246.3041667	110.154	12.73278241	270.0171296	1.140550926	-23.71296296	NA	13.87333333
2004	134	go	5	13	12.617	65.238	101.782	0	12.22833333	0	0	65.2375	NA	NA	12.22833333	0	65.2375	101.782	11.60748611	88.24791667	0.620847222	-23.01041667	NA	12.22833333
2004	134	ih	5	13	13.4	70.508	111.993	58.954	13.26166667	82	58.95416667	70.50833333	13.267	115.805	13.26166667	58.95416667	70.50833333	111.993	12.31278241	92.80693519	0.948884259	-22.29860185	14.04954545	14.04954545
2004	134	jd	NA	NA	NA	NA	NA	NA	13.65208333	141.3	64.15833333	207.0041667	NA	NA	13.65208333	64.15833333	207.0041667	NA	12.49128717	246.4333333	1.160796167	-39.42916667	NA	13.65208333
2004	134	lg	5	13	11.283	64.075	101.371	0	12.22833333	0	0	64.075	11.025	100.569	12.22833333	0	64.075	101.371	11.32655556	90.50788889	0.901777778	-26.43288889	12.20086957	12.20086957
2004	134	lm	5	13	12.958	69.104	101.061	27.721	12.91708333	30.7	27.72083333	69.10416667	NA	NA	12.91708333	27.72083333	69.10416667	101.061	11.87547685	89.94237963	1.041606481	-20.83821296	NA	12.91708333
2004	134	mn	5	13	12.404	210.375	109.593	85.813	12.27541667	175.2	85.8125	210.375	12.271	112.952	12.27541667	85.8125	210.375	109.593	12.1984984	257.3872685	0.07691827	-47.01226852	NA	12.27541667
2004	134	pr	5	13	11.038	128.375	109.955	80.125	NA	NA	NA	NA	10.771	109.705	11.038	80.125	128.375	109.955	10.5536875	159.0297222	0.4843125	-30.65472222	NA	11.038
2004	134	ri	5	13	9.858	129.633	110.849	25.229	NA	NA	NA	NA	9.888	115.144	9.858	25.229	129.633	110.849	9.823944444	151.8490556	0.034055556	-22.21605556	NA	9.858
2004	134	rr	5	13	9.871	125.158	107.126	31.546	NA	NA	NA	NA	9.846	109.975	9.871	31.546	125.158	107.126	9.700333333	144.9605	0.170666667	-19.8025	NA	9.871
2004	134	td	5	13	13.7	214.375	110.79	83.25	13.70375	100	83.25	214.375	NA	NA	13.70375	83.25	214.375	110.79	12.73442593	250.1761574	0.969324074	-35.80115741	NA	13.70375
2004	134	we	5	13	9.508	129.85	106.197	8.417	NA	NA	NA	NA	NA	NA	9.508	8.417	129.85	106.197	9.710166667	146.5315556	-0.202166667	-16.68155556	NA	9.508
2004	135	bo	5	14	14.029	225.938	112.777	94.613	14.03875	118.72	69.38416667	225.9375	14.076	114.362	14.03875	69.38416667	225.9375	112.777	12.89993427	267.4164352	1.138815731	-41.47893519	NA	14.03875
2004	135	go	5	14	12.479	58.488	101.952	0	12.2575	0	0	58.4875	NA	NA	12.2575	0	58.4875	101.952	11.69148611	90.32824074	0.566013889	-31.84074074	NA	12.2575
2004	135	ih	5	14	13.413	64.713	113.112	54.504	13.435	61.7	54.50416667	64.7125	13.438	116.595	13.435	54.50416667	64.7125	113.112	12.39324074	93.38868519	1.041759259	-28.67618519	14.41826087	14.41826087
2004	135	jd	NA	NA	NA	NA	NA	NA	13.63833333	142.2	63.575	205.975	NA	NA	13.63833333	63.575	205.975	NA	12.61213631	246.2226563	1.026197024	-40.24765625	NA	13.63833333
2004	135	lg	5	14	10.696	59.492	101.389	0	12.2575	0	0	59.49166667	10.471	100.802	12.2575	0	59.49166667	101.389	11.40532407	92.96507407	0.852175926	-33.47340741	12.30791667	12.30791667
2004	135	lm	5	14	12.875	59.971	101.33	5.921	12.87166667	30.7	5.920833333	59.97083333	NA	NA	12.87166667	5.920833333	59.97083333	101.33	11.91664352	91.58285185	0.955023148	-31.61201852	NA	12.87166667
2004	135	mn	5	14	13.271	209.2	112.658	86.113	12.66291667	175	86.1125	209.2	12.65	114.485	12.66291667	86.1125	209.2	112.658	12.34515033	260.9006944	0.317766332	-51.70069444	NA	12.66291667
2004	135	pr	5	14	11.454	149.442	111.906	92.292	NA	NA	NA	NA	10.942	111.682	11.454	92.292	149.442	111.906	10.6888125	161.3556667	0.7651875	-11.91366667	NA	11.454
2004	135	ri	5	14	10.067	145.05	110.448	24.854	NA	NA	NA	NA	10.104	114.721	10.067	24.854	145.05	110.448	9.931944444	151.2323889	0.135055556	-6.182388889	NA	10.067
2004	135	rr	5	14	9.883	137.417	107.433	27.454	NA	NA	NA	NA	9.871	109.537	9.883	27.454	137.417	107.433	9.843888889	145.8309444	0.039111111	-8.413944444	NA	9.883
2004	135	td	5	14	13.917	201.888	111.524	79.583	13.9125	94	79.58333333	201.8875	NA	NA	13.9125	79.58333333	201.8875	111.524	12.88694444	247.3671296	1.025555556	-45.47962963	NA	13.9125
2004	135	we	5	14	9.663	137.742	105.921	8.488	NA	NA	NA	NA	NA	NA	9.663	8.488	137.742	105.921	9.911611111	146.5150556	-0.248611111	-8.773055556	NA	9.663
2004	136	bo	5	15	14.033	232.033	111.684	92.533	14.04083333	107.81	67.03625	232.0333333	14.077	114.68	14.04083333	67.03625	232.0333333	111.684	13.02870833	271.6331019	1.012125	-39.59976852	NA	14.04083333
2004	136	go	5	15	12.692	58.396	103.117	0	12.18833333	0	0	58.39583333	NA	NA	12.18833333	0	58.39583333	103.117	11.77050926	93.95925926	0.417824074	-35.56342593	NA	12.18833333
2004	136	ih	5	15	13.746	64.354	114.629	42.358	13.40708333	55.4	42.35833333	64.35416667	13.413	113.348	13.40708333	42.35833333	64.35416667	114.629	12.39290278	98.31666667	1.014180556	-33.9625	13.985	13.985
2004	136	jd	NA	NA	NA	NA	NA	NA	13.42	141.7	46.9125	188.375	NA	NA	13.42	46.9125	188.375	NA	12.70184491	251.0171875	0.718155092	-62.6421875	NA	13.42
2004	136	lg	5	15	10.75	57.871	102.929	0	12.18833333	0	0	57.87083333	10.354	102.233	12.18833333	0	57.87083333	102.929	11.57696759	96.6587963	0.611365741	-38.78796296	11.79708333	11.79708333
2004	136	lm	5	15	12.867	62.275	102.147	0	12.73541667	0	0	62.275	NA	NA	12.73541667	0	62.275	102.147	11.9937037	96.31368519	0.741712963	-34.03868519	NA	12.73541667
2004	136	mn	5	15	13.129	200.6	113.444	86.158	12.91	175	86.15833333	200.6	12.925	115.621	12.91	86.15833333	200.6	113.444	12.44581386	263.3622685	0.464186143	-62.76226852	NA	12.91
2004	136	pr	5	15	10.879	130.025	112.93	80.842	NA	NA	NA	NA	11.013	112.672	10.879	80.842	130.025	112.93	10.80152941	154.7266667	0.077470588	-24.70166667	NA	10.879
2004	136	ri	5	15	10	125.937	110.593	21.204	NA	NA	NA	NA	10.058	114.825	10	21.204	125.937	110.593	10.12294444	152.9791111	-0.122944444	-27.04211111	NA	10
2004	136	rr	5	15	9.958	117.758	108.423	23.537	NA	NA	NA	NA	9.954	109.903	9.958	23.537	117.758	108.423	10.03977778	146.0733333	-0.081777778	-28.31533333	NA	9.958
2004	136	td	5	15	13.875	197.296	111.186	77.708	13.85458333	92	77.70833333	197.2958333	NA	NA	13.85458333	77.70833333	197.2958333	111.186	12.97991938	252.9928241	0.87466395	-55.69699074	NA	13.85458333
2004	136	we	5	15	9.9	121.142	106.348	8.317	NA	NA	NA	NA	NA	NA	9.9	8.317	121.142	106.348	10.07738889	147.4072222	-0.177388889	-26.26522222	NA	9.9
2004	137	bo	5	16	14.046	208.279	109.972	93.775	14.04833333	113.41	68.41833333	208.2791667	14.086	113.698	14.04833333	68.41833333	208.2791667	109.972	13.145125	275.943287	0.903208333	-67.66412037	NA	14.04833333
2004	137	go	5	16	11.867	56.317	101.869	0	11.84625	0	0	56.31666667	NA	NA	11.84625	0	56.31666667	101.869	11.80859259	97.98796296	0.037657407	-41.6712963	NA	11.84625
2004	137	ih	5	16	13.463	62.092	112.981	44.892	13.37583333	45.7	44.89166667	62.09166667	13.396	112.303	13.37583333	44.89166667	62.09166667	112.981	12.46257407	102.6044167	0.913259259	-40.51275	13.76458333	13.76458333
2004	137	jd	NA	NA	NA	NA	NA	NA	13.52625	121	49.26666667	181.425	NA	NA	13.52625	49.26666667	181.425	NA	12.88419884	260.0888021	0.642051163	-78.66380208	NA	13.52625
2004	137	lg	5	16	10.713	55.942	103.339	0	11.84625	0	0	55.94166667	10.633	102.964	11.84625	0	55.94166667	103.339	11.69676852	100.6264167	0.149481481	-44.68475	11.195	11.195
2004	137	lm	5	16	12.629	58.175	101.805	0	12.71125	0	0	58.175	NA	NA	12.71125	0	58.175	101.805	12.10647984	99.91250926	0.604770158	-41.73750926	NA	12.71125
2004	137	mn	5	16	12.917	188.908	113.633	80.438	12.91833333	179	80.4375	188.9083333	12.921	115.282	12.91833333	80.4375	188.9083333	113.633	12.54848723	265.9331019	0.369846102	-77.02476852	NA	12.91833333
2004	137	pr	5	16	10.708	138.129	110.99	85.858	NA	NA	NA	NA	10.8	110.774	10.708	85.858	138.129	110.99	10.88194118	158.0641667	-0.173941176	-19.93516667	NA	10.708
2004	137	ri	5	16	10.1	117.933	109.654	19.083	NA	NA	NA	NA	10.138	114.042	10.1	19.083	117.933	109.654	10.31644444	153.5832778	-0.216444444	-35.65027778	NA	10.1
2004	137	rr	5	16	10.113	111.537	108.063	21.433	NA	NA	NA	NA	10.108	109.482	10.113	21.433	111.537	108.063	10.25705556	146.9686111	-0.144055556	-35.43161111	NA	10.113
2004	137	td	5	16	13.654	182.575	108.566	72	13.66666667	93	72	182.575	NA	NA	13.66666667	72	182.575	108.566	13.0889537	260.1592593	0.577712963	-77.58425926	NA	13.66666667
2004	137	we	5	16	10.071	107.804	106.405	8.4	NA	NA	NA	NA	NA	NA	10.071	8.4	107.804	106.405	10.23572222	146.4286667	-0.164722222	-38.62466667	NA	10.071
2004	138	bo	5	17	14.096	240.708	110.642	94.729	14.10083333	112.84	69.51583333	240.7083333	14.132	115.682	14.10083333	69.51583333	240.7083333	110.642	13.26708333	287.6525463	0.83375	-46.94421296	NA	14.10083333
2004	138	go	5	17	12.367	68.708	103.182	0	11.6775	0	0	68.70833333	NA	NA	11.6775	0	68.70833333	103.182	11.86991204	101.7541667	-0.192412037	-33.04583333	NA	11.6775
2004	138	ih	5	17	13.238	74.138	105.54	65.6	13.2725	91.8	65.6	74.1375	13.267	116.196	13.2725	65.6	74.1375	105.54	12.55980093	106.5687778	0.712699074	-32.43127778	13.8855	13.8855
2004	138	jd	NA	NA	NA	NA	NA	NA	13.86	140.2	56.55	207.8166667	NA	NA	13.86	56.55	207.8166667	NA	13.07127664	270.6263021	0.788723356	-62.80963542	NA	13.86
2004	138	lg	5	17	11.925	68.208	104.329	0	11.6775	0	0	68.20833333	11.354	103.271	11.6775	0	68.20833333	104.329	11.80945833	104.3263704	-0.131958333	-36.11803704	12.24521739	12.24521739
2004	138	lm	5	17	12.925	72.813	102.604	0	12.67625	0	0	72.8125	NA	NA	12.67625	0	72.8125	102.604	12.15880093	103.4967685	0.517449074	-30.68426852	NA	12.67625
2004	138	mn	5	17	13.375	204.063	114.09	88.413	13.035	180	88.4125	204.0625	13.038	115.929	13.035	88.4125	204.0625	114.09	12.69308587	276.8048611	0.341914134	-72.74236111	NA	13.035
2004	138	pr	5	17	10.779	134.758	111.027	83.721	NA	NA	NA	NA	10.85	110.83	10.779	83.721	134.758	111.027	10.99705882	163.2198889	-0.218058824	-28.46188889	NA	10.779
2004	138	ri	5	17	10.346	136.608	109.776	26.433	NA	NA	NA	NA	10.392	114.645	10.346	26.433	136.608	109.776	10.45588889	157.5858333	-0.109888889	-20.97783333	NA	10.346
2004	138	rr	5	17	10.3	130.513	107.973	30.817	NA	NA	NA	NA	10.329	110.136	10.3	30.817	130.513	107.973	10.42205556	150.4620556	-0.122055556	-19.94905556	NA	10.3
2004	138	td	5	17	13.838	212.488	111.533	84.458	13.83541667	100	84.45833333	212.4875	NA	NA	13.83541667	84.45833333	212.4875	111.533	13.28585185	272.925	0.549564815	-60.4375	NA	13.83541667
2004	138	we	5	17	10.546	132.125	106.287	8.567	NA	NA	NA	NA	NA	NA	10.546	8.567	132.125	106.287	10.42055556	148.0720556	0.125444444	-15.94705556	NA	10.546
2004	139	bo	5	18	14.05	230.175	111.001	95.067	14.05541667	113.87	69.8725	230.175	14.084	114.483	14.05541667	69.8725	230.175	111.001	13.41897222	295.4226852	0.636444444	-65.24768519	NA	14.05541667
2004	139	go	5	18	11.096	64.429	102.272	0	11.21041667	0	0	64.42916667	NA	NA	11.21041667	0	64.42916667	102.272	12.02549537	102.70625	-0.815078704	-38.27708333	NA	11.21041667
2004	139	ih	5	18	13.175	66.446	102.562	58.833	13.24708333	82.7	58.83333333	66.44583333	13.242	116.621	13.24708333	58.83333333	66.44583333	102.562	12.65546296	108.2993241	0.59162037	-41.85349074	13.57416667	13.57416667
2004	139	jd	NA	NA	NA	NA	NA	NA	13.65833333	119.9	52.3625	196.125	NA	NA	13.65833333	52.3625	196.125	NA	13.20611458	280.4971354	0.452218755	-84.37213542	NA	13.65833333
2004	139	lg	5	18	12.013	64.867	102.982	0	11.21041667	0	0	64.86666667	11.788	102.529	11.21041667	0	64.86666667	102.982	11.89154167	106.4518426	-0.681125	-41.58517593	12.68434783	12.68434783
2004	139	lm	5	18	12.596	65.071	102.628	0	12.48166667	0	0	65.07083333	NA	NA	12.48166667	0	65.07083333	102.628	12.23440185	105.4652963	0.247264816	-40.39446296	NA	12.48166667
2004	139	mn	5	18	12.854	208.7	111.557	89.608	12.83208333	179.5	89.60833333	208.7	12.833	115.028	12.83208333	89.60833333	208.7	111.557	12.84395138	283.2365741	-0.011868051	-74.53657407	NA	12.83208333
2004	139	pr	5	18	10.875	138.875	111.758	86.158	NA	NA	NA	NA	10.996	111.559	10.875	86.158	138.875	111.758	11.12325	160.8896111	-0.24825	-22.01461111	NA	10.875
2004	139	ri	5	18	10.442	137.975	111.354	28.321	NA	NA	NA	NA	10.483	116.023	10.442	28.321	137.975	111.354	10.62241176	156.9493889	-0.180411765	-18.97438889	NA	10.442
2004	139	rr	5	18	10.546	131.525	108.757	33.746	NA	NA	NA	NA	10.508	111.323	10.546	33.746	131.525	108.757	10.57958824	148.2457778	-0.033588235	-16.72077778	NA	10.546
2004	139	td	5	18	14.071	199.863	111.361	77.292	14.07916667	90	77.29166667	199.8625	NA	NA	14.07916667	77.29166667	199.8625	111.361	13.4856713	276.0611111	0.59349537	-76.19861111	NA	14.07916667
2004	139	we	5	18	10.604	133.017	106.958	8.579	NA	NA	NA	NA	NA	NA	10.604	8.579	133.017	106.958	10.48127778	146.5573889	0.122722222	-13.54038889	NA	10.604
2004	140	bo	5	19	14.046	232.896	108.703	96.188	14.03916667	119.99	71.1475	232.8958333	14.077	115.888	14.03916667	71.1475	232.8958333	108.703	13.55514352	293.4625	0.484023148	-60.56666667	NA	14.03916667
2004	140	go	5	19	11.217	67.15	102.463	0	11.25	0	0	67.15	NA	NA	11.25	0	67.15	102.463	12.16848148	106.0608796	-0.918481481	-38.91087963	NA	11.25
2004	140	ih	5	19	13.408	75.042	102.168	43.642	13.35291667	52.9	43.64166667	75.04166667	13.354	113.311	13.35291667	43.64166667	75.04166667	102.168	12.70759722	111.7687685	0.645319444	-36.72710185	13.57	13.57
2004	140	jd	NA	NA	NA	NA	NA	NA	13.49	143.6	58.66666667	213.6125	NA	NA	13.49	58.66666667	213.6125	NA	13.32657889	282.525	0.163421112	-68.9125	NA	13.49
2004	140	lg	5	19	12.275	67.667	102.569	0	11.25	0	0	67.66666667	11.863	101.575	11.25	0	67.66666667	102.569	11.88164352	110.0516481	-0.631643519	-42.38498148	12.69	12.69
2004	140	lm	5	19	12.463	71.671	102.147	0	12.44625	0	0	71.67083333	NA	NA	12.44625	0	71.67083333	102.147	12.34570984	108.6233981	0.10054016	-36.95256481	NA	12.44625
2004	140	mn	5	19	13.063	207.079	111.801	89.958	13.0275	184.5	89.95833333	207.0791667	13.029	114.542	13.0275	89.95833333	207.0791667	111.801	12.9615481	282.9166667	0.065951895	-75.8375	NA	13.0275
2004	140	pr	5	19	11.138	145.075	110.933	90.046	NA	NA	NA	NA	11.242	110.668	11.138	90.046	145.075	110.933	11.16785714	168.7956667	-0.029857143	-23.72066667	NA	11.138
2004	140	ri	5	19	11.014	139.188	111.039	29.808	NA	NA	NA	NA	11.036	116.158	11.014	29.808	139.188	111.039	10.79458824	156.9575	0.219411765	-17.7695	NA	11.014
2004	140	rr	5	19	11.023	132.704	108.561	34.937	NA	NA	NA	NA	11.014	111.089	11.023	34.937	132.704	108.561	10.79123529	147.5715556	0.231764706	-14.86755556	NA	11.023
2004	140	td	5	19	13.829	216.404	109.192	85.458	13.82291667	112	85.45833333	216.4041667	NA	NA	13.82291667	85.45833333	216.4041667	109.192	13.57779167	276.3865741	0.245125	-59.98240741	NA	13.82291667
2004	140	we	5	19	10.925	130.392	106.722	8.842	NA	NA	NA	NA	NA	NA	10.925	8.842	130.392	106.722	10.53216667	147.9407778	0.392833333	-17.54877778	NA	10.925
2004	141	bo	5	20	14.271	255.808	109.274	95.858	14.27291667	119.99	70.81166667	255.8083333	14.308	114.378	14.27291667	70.81166667	255.8083333	109.274	13.68840741	301.7541667	0.584509259	-45.94583333	NA	14.27291667
2004	141	go	5	20	11.983	75.213	103.634	0	11.83583333	0	0	75.2125	NA	NA	11.83583333	0	75.2125	103.634	12.23043056	108.9773148	-0.394597222	-33.76481481	NA	11.83583333
2004	141	ih	5	20	13.338	78.983	102.497	42.017	13.27	45.7	42.01666667	78.98333333	13.267	112.644	13.27	42.01666667	78.98333333	102.497	12.73110185	114.7148333	0.538898148	-35.7315	13.53136364	13.53136364
2004	141	jd	NA	NA	NA	NA	NA	NA	13.60583333	144.5	62.76666667	220.5875	NA	NA	13.60583333	62.76666667	220.5875	NA	13.43409862	287.3177083	0.171734717	-66.73020833	NA	13.60583333
2004	141	lg	5	20	12.754	75.542	103.352	0	11.83583333	0	0	75.54166667	12.333	102.672	11.83583333	0	75.54166667	103.352	11.79856481	112.1745463	0.037268519	-36.63287963	12.74333333	12.74333333
2004	141	lm	5	20	12.117	78.575	102.526	0	12.12	0	0	78.575	NA	NA	12.12	0	78.575	102.526	12.46043717	112.3189815	-0.340437169	-33.74398148	NA	12.12
2004	141	mn	5	20	13.667	234.271	112.16	99.829	13.21958333	184.5	99.82916667	234.2708333	13.221	114.139	13.21958333	99.82916667	234.2708333	112.16	13.05580372	293.1837963	0.163779616	-58.91296296	NA	13.21958333
2004	141	pr	5	20	11.65	136.154	112.402	84.433	NA	NA	NA	NA	11.579	112.176	11.65	84.433	136.154	112.402	11.45188235	169.7023333	0.198117647	-33.54833333	NA	11.65
2004	141	ri	5	20	11.229	120.475	111.568	27.429	NA	NA	NA	NA	11.283	116.383	11.229	27.429	120.475	111.568	10.83323529	162.0041111	0.395764706	-41.52911111	NA	11.229
2004	141	rr	5	20	11.183	111.158	108.762	31.375	NA	NA	NA	NA	11.175	111.302	11.183	31.375	111.158	108.762	10.80541176	152.0207222	0.377588235	-40.86272222	NA	11.183
2004	141	td	5	20	13.808	224.908	111.549	88.25	13.805	104	88.25	224.9083333	NA	NA	13.805	88.25	224.9083333	111.549	13.66480556	283.1092593	0.140194444	-58.20092593	NA	13.805
2004	141	we	5	20	11.029	108.071	106.86	7.967	NA	NA	NA	NA	NA	NA	11.029	7.967	108.071	106.86	10.61377778	150.1641667	0.415222222	-42.09316667	NA	11.029
2004	142	bo	5	21	14.142	253.383	109.718	95.829	14.14625	119.07	70.79375	253.3833333	14.176	114.72	14.14625	70.79375	253.3833333	109.718	13.76880093	300.7122685	0.377449074	-47.32893519	NA	14.14625
2004	142	go	5	21	12.321	78.225	103.31	0	12.25916667	0	0	78.225	NA	NA	12.25916667	0	78.225	103.31	12.18206481	104.9321944	0.077101852	-26.70719444	NA	12.25916667
2004	142	ih	5	21	13.113	84.467	102.881	75.638	13.1875	90.9	75.6375	84.46666667	13.179	117.137	13.1875	75.6375	84.46666667	102.881	12.84439815	109.8900278	0.343101852	-25.42336111	13.37956522	13.37956522
2004	142	jd	NA	NA	NA	NA	NA	NA	13.88958333	144.7	55.575	210.5458333	NA	NA	13.88958333	55.575	210.5458333	NA	13.52317484	289.4127604	0.366408498	-78.86692708	NA	13.88958333
2004	142	lg	5	21	12.742	77.463	102.722	0	12.25916667	0	0	77.4625	12.596	102.411	12.25916667	0	77.4625	102.722	11.85662963	109.1604352	0.402537037	-31.69793519	12.98	12.98
2004	142	lm	5	21	11.958	83.054	103.59	0	11.97875	0	0	83.05416667	NA	NA	11.97875	0	83.05416667	103.59	12.51728563	107.32825	-0.538535628	-24.27408333	NA	11.97875
2004	142	mn	5	21	13.275	215.3	111.139	92.217	13.29083333	186.9	92.21666667	215.3	13.3	115.264	13.29083333	92.21666667	215.3	111.139	13.06867658	290.0296574	0.222156751	-74.72965741	NA	13.29083333
2004	142	pr	5	21	11.679	121.975	113.045	75.663	NA	NA	NA	NA	11.746	112.793	11.679	75.663	121.975	113.045	11.54052941	168.6118333	0.138470588	-46.63683333	NA	11.679
2004	142	ri	5	21	11.417	122.546	111.384	26.65	NA	NA	NA	NA	11.421	116.2	11.417	26.65	122.546	111.384	10.84788235	160.3841667	0.569117647	-37.83816667	NA	11.417
2004	142	rr	5	21	11.404	113.958	109.569	30.617	NA	NA	NA	NA	11.433	111.998	11.404	30.617	113.958	109.569	10.81911765	151.8547222	0.584882353	-37.89672222	NA	11.404
2004	142	td	5	21	14.008	218.838	110.751	87.417	14.01	112	87.41666667	218.8375	NA	NA	14.01	87.41666667	218.8375	110.751	13.73178241	280.5668981	0.278217593	-61.72939815	NA	14.01
2004	142	we	5	21	11.246	112.333	107.467	7.954	NA	NA	NA	NA	NA	NA	11.246	7.954	112.333	107.467	10.75605556	150.9578333	0.489944444	-38.62483333	NA	11.246
2004	143	bo	5	22	13.967	232.183	109.225	96.713	13.97875	121.85	71.75666667	232.1833333	14	113.691	13.97875	71.75666667	232.1833333	109.225	13.82672222	297.4048611	0.152027778	-65.22152778	NA	13.97875
2004	143	go	5	22	12.525	83.521	102.764	0	12.54166667	0	0	83.52083333	NA	NA	12.54166667	0	83.52083333	102.764	12.19309722	105.93125	0.348569444	-22.41041667	NA	12.54166667
2004	143	ih	5	22	12.858	86.438	103.435	75.521	12.95208333	92.3	75.52083333	86.4375	12.946	118.704	12.95208333	75.52083333	86.4375	103.435	12.93930556	110.5733981	0.012777778	-24.13589815	13.0925	13.0925
2004	143	jd	NA	NA	NA	NA	NA	NA	14.03458333	144.6	59.85416667	217.3958333	NA	NA	14.03458333	59.85416667	217.3958333	NA	13.52236845	290.9927083	0.512214879	-73.596875	NA	14.03458333
2004	143	lg	5	22	12.771	83.579	103.35	0	12.54166667	0	0	83.57916667	12.633	103.043	12.54166667	0	83.57916667	103.35	11.8974213	109.8118056	0.64424537	-26.23263889	13.0425	13.0425
2004	143	lm	5	22	12.329	88.663	104.171	0	12.36625	0	0	88.6625	NA	NA	12.36625	0	88.6625	104.171	12.54638426	108.5048426	-0.180134259	-19.84234259	NA	12.36625
2004	143	mn	5	22	13.538	214.888	110.688	90.1	13.51708333	186.1	90.1	214.8875	13.529	115.047	13.51708333	90.1	214.8875	110.688	13.06517813	289.9657407	0.4519052	-75.07824074	NA	13.51708333
2004	143	pr	5	22	12.238	125.629	111.611	77.812	NA	NA	NA	NA	12.021	111.38	12.238	77.812	125.629	111.611	11.64241176	172.9416111	0.595588235	-47.31261111	NA	12.238
2004	143	ri	5	22	11.458	115.329	110.999	21.017	NA	NA	NA	NA	11.513	115.821	11.458	21.017	115.329	110.999	10.96041176	161.1595	0.497588235	-45.8305	NA	11.458
2004	143	rr	5	22	11.463	105.775	109.503	25.833	NA	NA	NA	NA	11.429	111.468	11.463	25.833	105.775	109.503	10.94035294	153.6935	0.522647059	-47.9185	NA	11.463
2004	143	td	5	22	14.196	215.692	109.08	85.167	14.20875	96	85.16666667	215.6916667	NA	NA	14.20875	85.16666667	215.6916667	109.08	13.80725403	281.624537	0.401495967	-65.93287037	NA	14.20875
2004	143	we	5	22	11.257	103.937	107.454	7.887	NA	NA	NA	NA	NA	NA	11.257	7.887	103.937	107.454	10.82166667	154.1881667	0.435333333	-50.25116667	NA	11.257
2004	144	bo	5	23	14.058	252.383	109.565	99.067	14.06333333	136.43	74.54	252.3833333	14.085	114.254	14.06333333	74.54	252.3833333	109.565	13.8940463	304.3226852	0.169287037	-51.93935185	NA	14.06333333
2004	144	go	5	23	12.829	83.038	101.824	0	12.84291667	0	0	83.0375	NA	NA	12.84291667	0	83.0375	101.824	12.2093287	108.215963	0.633587963	-25.17846296	NA	12.84291667
2004	144	ih	5	23	12.746	88.825	103.517	53.896	12.57916667	93.1	53.89583333	88.825	12.579	114.615	12.57916667	53.89583333	88.825	103.517	12.99771681	114.0689722	-0.418550144	-25.24397222	12.95958333	12.95958333
2004	144	jd	NA	NA	NA	NA	NA	NA	14.01458333	150.3	65.8	211.9458333	NA	NA	14.01458333	65.8	211.9458333	NA	13.63592188	297.8208333	0.378661451	-85.875	NA	14.01458333
2004	144	lg	5	23	12.633	84.65	102.457	0	12.84291667	0	0	84.65	12.592	102.311	12.84291667	0	84.65	102.457	11.90472222	111.4016481	0.938194444	-26.75164815	13.34	13.34
2004	144	lm	5	23	12.754	86.358	103.092	0	12.71916667	0	0	86.35833333	NA	NA	12.71916667	0	86.35833333	103.092	12.535625	111.09675	0.183541667	-24.73841667	NA	12.71916667
2004	144	mn	5	23	13.483	212.642	109.594	91.942	13.50875	185.8	91.94166667	212.6416667	13.529	114.255	13.50875	91.94166667	212.6416667	109.594	13.24558469	295.7305556	0.263165308	-83.08888889	NA	13.50875
2004	144	pr	5	23	12.767	123.471	110.866	76.563	NA	NA	NA	NA	12.304	110.644	12.767	76.563	123.471	110.866	11.71335294	168.5582222	1.053647059	-45.08722222	NA	12.767
2004	144	ri	5	23	11.425	93.958	110.071	20.45	NA	NA	NA	NA	11.483	115.207	11.425	20.45	93.958	110.071	11.07641176	165.2683889	0.348588235	-71.31038889	NA	11.425
2004	144	rr	5	23	11.617	86.079	107.927	22.779	NA	NA	NA	NA	11.554	110.025	11.617	22.779	86.079	107.927	11.05952941	157.6661667	0.557470588	-71.58716667	NA	11.617
2004	144	td	5	23	14.2	215.371	109.834	83.542	14.2	104	83.54166667	215.3708333	NA	NA	14.2	83.54166667	215.3708333	109.834	13.89628241	289.9523148	0.303717593	-74.58148148	NA	14.2
2004	144	we	5	23	11.521	85.346	106.285	6.475	NA	NA	NA	NA	NA	NA	11.521	6.475	85.346	106.285	10.95117647	155.6287778	0.569823529	-70.28277778	NA	11.521
2004	145	bo	5	24	14.467	261.863	111.083	101.342	14.47041667	136.67	77.19083333	261.8625	14.491	114.361	14.47041667	77.19083333	261.8625	111.083	14.04094907	307.075	0.429467593	-45.2125	NA	14.47041667
2004	145	go	5	24	12.996	89.938	101.496	0	12.97583333	0	0	89.9375	NA	NA	12.97583333	0	89.9375	101.496	12.27443056	108.6178241	0.701402778	-18.68032407	NA	12.97583333
2004	145	ih	5	24	12.917	96.696	103.085	45.025	12.74791667	45.8	45.025	96.69583333	12.758	113.11	12.74791667	45.025	96.69583333	103.085	13.00319907	113.9527593	-0.255282407	-17.25692593	13.24416667	13.24416667
2004	145	jd	NA	NA	NA	NA	NA	NA	14.20166667	149.9	63.225	223.675	NA	NA	14.20166667	63.225	223.675	NA	13.72020689	290.1338542	0.481459776	-66.45885417	NA	14.20166667
2004	145	lg	5	24	12.363	89.658	101.679	0	12.97583333	0	0	89.65833333	12.154	101.291	12.97583333	0	89.65833333	101.679	11.8882963	112.4136389	1.087537037	-22.75530556	13.51	13.51
2004	145	lm	5	24	13.15	96.971	102.459	0	12.905	0	0	96.97083333	NA	NA	12.905	0	96.97083333	102.459	12.57369907	111.7180833	0.331300926	-14.74725	NA	12.905
2004	145	mn	5	24	13.983	208.975	110.52	91.925	13.66208333	185	91.925	208.975	13.658	111.186	13.66208333	91.925	208.975	110.52	13.39916282	292.9053241	0.262920509	-83.93032407	NA	13.66208333
2004	145	pr	5	24	NA	95.308	110.681	59.175	NA	NA	NA	NA	NA	110.533	NA	59.175	95.308	110.681	11.756625	173.2986667	NA	-77.99066667	NA	NA
2004	145	ri	5	24	11.643	125.592	109.774	27.646	NA	NA	NA	NA	11.683	115.233	11.643	27.646	125.592	109.774	11.22494118	165.9984444	0.418058824	-40.40644444	NA	11.643
2004	145	rr	5	24	11.639	117.058	107.489	32.4	NA	NA	NA	NA	11.652	110.651	11.639	32.4	117.058	107.489	11.17564706	158.6593889	0.463352941	-41.60138889	NA	11.639
2004	145	td	5	24	14.238	230.596	111.475	90.75	14.255	108	90.75	230.5958333	NA	NA	14.255	90.75	230.5958333	111.475	13.94568981	287.9180556	0.309310185	-57.32222222	NA	14.255
2004	145	we	5	24	11.588	115.971	106.702	7.6	NA	NA	NA	NA	NA	NA	11.588	7.6	115.971	106.702	11.06029412	158.5920556	0.527705882	-42.62105556	NA	11.588
2004	146	bo	5	25	14.629	244.35	113.618	100.975	14.62625	136.31	76.78083333	244.35	14.648	113.672	14.62625	76.78083333	244.35	113.618	14.14463426	300.9578704	0.481615741	-56.60787037	NA	14.62625
2004	146	go	5	25	13.058	87.388	102.27	0	13.0175	0	0	87.3875	NA	NA	13.0175	0	87.3875	102.27	12.39449074	106.26875	0.623009259	-18.88125	NA	13.0175
2004	146	ih	5	25	13.15	95.946	102.922	73.642	13.12166667	92.5	73.64166667	95.94583333	13.117	116.912	13.12166667	73.64166667	95.94583333	102.922	13.03229167	111.9155093	0.089375	-15.96967593	13.57083333	13.57083333
2004	146	jd	NA	NA	NA	NA	NA	NA	14.25583333	150.5	56.69583333	214.8625	NA	NA	14.25583333	56.69583333	214.8625	NA	13.78576595	289.5080729	0.470067381	-74.64557292	NA	14.25583333
2004	146	lg	5	25	12.096	86.771	102.022	0	13.0175	0	0	86.77083333	11.929	101.675	13.0175	0	86.77083333	102.022	11.91194444	110.1898056	1.105555556	-23.41897222	14.135	14.135
2004	146	lm	5	25	13.15	94.025	101.952	0	13.23916667	0	0	94.025	NA	NA	13.23916667	0	94.025	101.952	12.64665741	109.212037	0.592509259	-15.18703704	NA	13.23916667
2004	146	mn	5	25	13.808	207.338	112.14	91.408	13.62583333	185.1	91.40833333	207.3375	13.629	113.919	13.62583333	91.40833333	207.3375	112.14	13.50146648	291.6324074	0.124366855	-84.29490741	NA	13.62583333
2004	146	pr	5	25	13.208	138.188	112.156	85.296	NA	NA	NA	NA	12.633	111.888	13.208	85.296	138.188	112.156	11.8479375	174.3716111	1.3600625	-36.18361111	NA	13.208
2004	146	ri	5	25	11.771	130.692	111.368	26.917	NA	NA	NA	NA	11.813	116.22	11.771	26.917	130.692	111.368	11.30570588	170.1287222	0.465294118	-39.43672222	NA	11.771
2004	146	rr	5	25	11.767	123.908	108.551	29.738	NA	NA	NA	NA	11.788	111.111	11.767	29.738	123.908	108.551	11.22670588	162.4376111	0.540294118	-38.52961111	NA	11.767
2004	146	td	5	25	14.538	221.729	111.252	87	14.54833333	100	87	221.7291667	NA	NA	14.54833333	87	221.7291667	111.252	14.03394907	283.7949074	0.514384259	-62.06574074	NA	14.54833333
2004	146	we	5	25	11.371	121.887	107.049	7.821	NA	NA	NA	NA	NA	NA	11.371	7.821	121.887	107.049	11.13211765	160.6011111	0.238882353	-38.71411111	NA	11.371
2004	147	bo	5	26	14.692	249.621	112.542	99.513	14.69666667	136.91	75.02875	249.6208333	14.722	114.407	14.69666667	75.02875	249.6208333	112.542	14.18240741	300.4564815	0.514259259	-50.83564815	NA	14.69666667
2004	147	go	5	26	12.821	84.754	102.544	0	12.88958333	0	0	84.75416667	NA	NA	12.88958333	0	84.75416667	102.544	12.41007407	102.8076389	0.479509259	-18.05347222	NA	12.88958333
2004	147	ih	5	26	13.408	92.779	102.829	84.563	13.35041667	93.9	84.5625	92.77916667	13.358	118.649	13.35041667	84.5625	92.77916667	102.829	13.11396296	108.3322037	0.236453704	-15.55303704	13.58227273	13.58227273
2004	147	jd	NA	NA	NA	NA	NA	NA	14.2325	150.3	58.48333333	231.1583333	NA	NA	14.2325	58.48333333	231.1583333	NA	13.81582274	290.2270833	0.41667726	-59.06875	NA	14.2325
2004	147	lg	5	26	12.038	84.196	103.708	0	12.88958333	0	0	84.19583333	11.95	103.437	12.88958333	0	84.19583333	103.708	12.11844444	106.647463	0.771138889	-22.45162963	12.955	12.955
2004	147	lm	5	26	13.392	90.546	102.885	0	13.41458333	0	0	90.54583333	NA	NA	13.41458333	0	90.54583333	102.885	12.73656019	105.9273333	0.678023148	-15.3815	NA	13.41458333
2004	147	mn	5	26	13.913	234.283	111.666	106.571	13.68125	184.9	106.5708333	234.2833333	13.671	115.927	13.68125	106.5708333	234.2833333	111.666	13.54847523	294.7729167	0.132774769	-60.48958333	NA	13.68125
2004	147	pr	5	26	12.529	133.183	111.217	82.821	NA	NA	NA	NA	12.608	110.968	12.529	82.821	133.183	111.217	12.04884615	182.8036667	0.480153846	-49.62066667	NA	12.529
2004	147	ri	5	26	11.85	127.479	111.642	25.475	NA	NA	NA	NA	11.883	116.212	11.85	25.475	127.479	111.642	11.39305882	174.531	0.456941176	-47.052	NA	11.85
2004	147	rr	5	26	11.867	120.658	109.782	29.629	NA	NA	NA	NA	11.917	112.245	11.867	29.629	120.658	109.782	11.386	167.6048889	0.481	-46.94688889	NA	11.867
2004	147	td	5	26	14.592	237.008	109.958	92.625	14.61083333	110	92.625	237.0083333	NA	NA	14.61083333	92.625	237.0083333	109.958	14.11446759	284.2324074	0.496365741	-47.22407407	NA	14.61083333
2004	147	we	5	26	11.383	125.95	107.519	8.404	NA	NA	NA	NA	NA	NA	11.383	8.404	125.95	107.519	11.31272222	165.9120556	0.070277778	-39.96205556	NA	11.383
2004	148	bo	5	27	14.771	285.958	110.737	98.442	14.76958333	131.11	73.86083333	285.9583333	14.801	115.066	14.76958333	73.86083333	285.9583333	110.737	14.23639352	302.8814815	0.533189815	-16.92314815	NA	14.76958333
2004	148	go	5	27	12.746	93.733	102.199	0	12.76125	0	0	93.73333333	NA	NA	12.76125	0	93.73333333	102.199	12.39406019	100.1164444	0.367189815	-6.383111111	NA	12.76125
2004	148	ih	5	27	13.683	101.313	101.561	51.175	13.49666667	83.5	51.175	101.3125	13.504	114.964	13.49666667	51.175	101.3125	101.561	13.24285185	105.2442407	0.253814815	-3.931740741	13.78727273	13.78727273
2004	148	jd	NA	NA	NA	NA	NA	NA	14.37083333	151.9	62.575	240.4416667	NA	NA	14.37083333	62.575	240.4416667	NA	14.01620466	291.8903646	0.354628677	-51.44869792	NA	14.37083333
2004	148	lg	5	27	12.471	92.833	103.725	4.438	12.76125	14.9	4.4375	92.83333333	12.358	104.609	12.76125	4.4375	92.83333333	103.725	12.27861111	104.1560185	0.482638889	-11.32268519	13.095	13.095
2004	148	lm	5	27	13.354	99.871	102.464	0	13.36583333	0	0	99.87083333	NA	NA	13.36583333	0	99.87083333	102.464	12.78492978	102.5911944	0.580903549	-2.720361111	NA	13.36583333
2004	148	mn	5	27	14.125	240.042	110.206	91.417	13.92	184.4	91.41666667	240.0416667	13.917	111.929	13.92	91.41666667	240.0416667	110.206	13.62384643	294.9949352	0.296153573	-54.95326852	NA	13.92
2004	148	pr	5	27	12.588	144.629	110.706	89.596	NA	NA	NA	NA	12.458	110.464	12.588	89.596	144.629	110.706	12.03764286	179.3368889	0.550357143	-34.70788889	NA	12.588
2004	148	ri	5	27	11.754	142.333	110.862	27.071	NA	NA	NA	NA	11.813	115.724	11.754	27.071	142.333	110.862	11.53282353	171.4423333	0.221176471	-29.10933333	NA	11.754
2004	148	rr	5	27	11.713	134.883	108.758	30.917	NA	NA	NA	NA	11.779	111.204	11.713	30.917	134.883	108.758	11.52047059	165.0233333	0.192529412	-30.14033333	NA	11.713
2004	148	td	5	27	14.542	257.667	109.763	100.417	14.56208333	112	100.4166667	257.6666667	NA	NA	14.56208333	100.4166667	257.6666667	109.763	14.16361574	286.9803241	0.398467593	-29.31365741	NA	14.56208333
2004	148	we	5	27	11.409	133.396	107.247	8.537	NA	NA	NA	NA	NA	NA	11.409	8.537	133.396	107.247	11.48533333	163.2069444	-0.076333333	-29.81094444	NA	11.409
2004	149	bo	5	28	14.492	292.846	110.991	100.05	14.495	143.24	75.75625	292.8458333	14.516	115.651	14.495	75.75625	292.8458333	110.991	14.28905093	298.1650463	0.205949074	-5.319212963	NA	14.495
2004	149	go	5	28	12.492	117.271	102.507	4.438	12.465	19.8	4.4375	117.2708333	NA	NA	12.465	4.4375	117.2708333	102.507	12.48880093	102.9256944	-0.023800926	14.34513889	NA	12.465
2004	149	ih	5	28	13.742	121.7	101.187	45.288	13.595	46	45.2875	121.7	13.604	113.969	13.595	45.2875	121.7	101.187	13.32118519	108.1125	0.273814815	13.5875	13.87	13.87
2004	149	jd	NA	NA	NA	NA	NA	NA	14.5	151.6	70.10416667	260.4416667	NA	NA	14.5	70.10416667	260.4416667	NA	14.11394863	290.375	0.386051369	-29.93333333	NA	14.5
2004	149	lg	5	28	12.3	122.404	102.428	29.875	12.465	39.7	29.875	122.4041667	12.308	113.075	12.465	29.875	122.4041667	102.428	12.43863889	106.5139167	0.026361111	15.89025	12.807	12.807
2004	149	lm	5	28	13.1	124.246	101.918	3.867	13.1225	19.5	3.866666667	124.2458333	NA	NA	13.1225	3.866666667	124.2458333	101.918	12.81966667	105.4675833	0.302833333	18.77825	NA	13.1225
2004	149	mn	5	28	14.133	273.717	109.464	103.183	13.95166667	179.1	103.1833333	273.7166667	13.95	113.087	13.95166667	103.1833333	273.7166667	109.464	13.67246649	293.825	0.27920018	-20.10833333	NA	13.95166667
2004	149	pr	5	28	12.613	139.062	110.075	84.746	NA	NA	NA	NA	12.463	109.828	12.613	84.746	139.062	110.075	12.31006667	181.8291667	0.302933333	-42.76716667	NA	12.613
2004	149	ri	5	28	11.604	125.104	110.351	24.433	NA	NA	NA	NA	11.663	115.376	11.604	24.433	125.104	110.351	11.69217647	169.2805556	-0.088176471	-44.17655556	NA	11.604
2004	149	rr	5	28	11.646	115.971	108.446	28.229	NA	NA	NA	NA	11.7	110.817	11.646	28.229	115.971	108.446	11.702	163.4725556	-0.056	-47.50155556	NA	11.646
2004	149	td	5	28	14.508	258.283	110.672	102.083	14.5175	120	102.0833333	258.2833333	NA	NA	14.5175	102.0833333	258.2833333	110.672	14.29115046	283.3606481	0.226349537	-25.07731481	NA	14.5175
2004	149	we	5	28	11.567	111.192	106.734	8.125	NA	NA	NA	NA	NA	NA	11.567	8.125	111.192	106.734	11.66355556	161.5292778	-0.096555556	-50.33727778	NA	11.567
2004	150	bo	5	29	14.321	311.708	110.058	101.725	14.33791667	143.48	77.76708333	311.7083333	14.359	115.685	14.33791667	77.76708333	311.7083333	110.058	14.39893422	299.2655093	-0.061017554	12.44282407	NA	14.33791667
2004	150	go	5	29	12.542	133.542	103.136	17.583	12.51541667	19.8	17.58333333	133.5416667	NA	NA	12.51541667	17.58333333	133.5416667	103.136	12.63902315	105.2708333	-0.123606481	28.27083333	NA	12.51541667
2004	150	ih	5	29	13.442	140.254	100.543	82.383	13.29333333	93.5	82.38333333	140.2541667	13.296	113.792	13.29333333	82.38333333	140.2541667	100.543	13.31849074	109.3854352	-0.025157407	30.86873148	13.5775	13.5775
2004	150	jd	NA	NA	NA	NA	NA	NA	14.39375	151.4	69.83333333	280.3	NA	NA	14.39375	69.83333333	280.3	NA	14.17770945	290.6252604	0.216040548	-10.32526042	NA	14.39375
2004	150	lg	5	29	11.896	132.396	101.248	39.458	12.51541667	39.7	39.45833333	132.3958333	11.942	115.815	12.51541667	39.45833333	132.3958333	101.248	12.65225463	108.5069444	-0.136837963	23.88888889	12.71142857	12.71142857
2004	150	lm	5	29	12.588	138.833	101.555	17.792	12.64458333	25	17.79166667	138.8333333	NA	NA	12.64458333	17.79166667	138.8333333	101.555	12.78596238	107.549537	-0.141379051	31.2837963	NA	12.64458333
2004	150	mn	5	29	13.846	269.829	106.572	111.592	13.66333333	169.3	111.5916667	269.8291667	13.658	113.911	13.66333333	111.5916667	269.8291667	106.572	13.80727143	293.2740741	-0.143938096	-23.44490741	NA	13.66333333
2004	150	pr	5	29	12.588	111.454	107.573	66.596	NA	NA	NA	NA	12.496	107.333	12.588	66.596	111.454	107.573	12.55225	175.7769444	0.03575	-64.32294444	NA	12.588
2004	150	ri	5	29	11.667	108.925	109.667	24	NA	NA	NA	NA	11.717	115.304	11.667	24	108.925	109.667	11.89222222	165.2912778	-0.225222222	-56.36627778	NA	11.667
2004	150	rr	5	29	11.754	101.308	107.456	25.008	NA	NA	NA	NA	11.8	109.897	11.754	25.008	101.308	107.456	11.88661111	157.4780556	-0.132611111	-56.17005556	NA	11.754
2004	150	td	5	29	14.467	288.971	108.442	118.958	14.48541667	130	118.9583333	288.9708333	NA	NA	14.48541667	118.9583333	288.9708333	108.442	14.43913773	282.6365741	0.046278935	6.334259259	NA	14.48541667
2004	150	we	5	29	11.683	101.283	105.99	7.079	NA	NA	NA	NA	NA	NA	11.683	7.079	101.283	105.99	11.7665	154.8379444	-0.0835	-53.55494444	NA	11.683
2004	151	bo	5	30	14.483	269.946	110.735	105.058	14.48875	143.96	81.355	269.9458333	14.512	114.863	14.48875	81.355	269.9458333	110.735	14.59022863	299.300463	-0.10147863	-29.35462963	NA	14.48875
2004	151	go	5	30	12.408	124.271	106.443	12.754	12.40083333	15.8	12.75416667	124.2708333	NA	NA	12.40083333	12.75416667	124.2708333	106.443	12.88458333	106.4819444	-0.48375	17.78888889	NA	12.40083333
2004	151	ih	5	30	13.092	128.867	102.508	90.471	12.96708333	93.6	90.47083333	128.8666667	12.971	120.246	12.96708333	90.47083333	128.8666667	102.508	13.33320833	110.7273148	-0.366125	18.13935185	13.225	13.225
2004	151	jd	NA	NA	NA	NA	NA	NA	14.2975	150.5	74.725	233.6791667	NA	NA	14.2975	74.725	233.6791667	NA	14.27672818	288.6361979	0.020771816	-54.95703125	NA	14.2975
2004	151	lg	5	30	11.308	125.792	101.929	34.225	12.40083333	38.7	34.225	125.7916667	11.35	115.096	12.40083333	34.225	125.7916667	101.929	12.81362963	109.8676019	-0.412796296	15.92406481	12.63318182	12.63318182
2004	151	lm	5	30	12.613	130.063	103.982	14.592	12.65166667	44.5	14.59166667	130.0625	NA	NA	12.65166667	14.59166667	130.0625	103.982	12.96865046	108.4935	-0.316983797	21.569	NA	12.65166667
2004	151	mn	5	30	13.729	238.442	105.444	94.204	13.58208333	165.6	94.20416667	238.4416667	13.575	110.811	13.58208333	94.20416667	238.4416667	105.444	13.94677352	288.3997685	-0.364690185	-49.95810185	NA	13.58208333
2004	151	pr	5	30	12.904	125.308	107.245	74.925	NA	NA	NA	NA	12.642	107.042	12.904	74.925	125.308	107.245	12.76825	172.4651667	0.13575	-47.15716667	NA	12.904
2004	151	ri	5	30	11.921	122.258	109.471	22.033	NA	NA	NA	NA	11.975	114.537	11.921	22.033	122.258	109.471	12.03961111	169.7253889	-0.118611111	-47.46738889	NA	11.921
2004	151	rr	5	30	11.983	114.796	107.151	24.688	NA	NA	NA	NA	12.029	109.146	11.983	24.688	114.796	107.151	12.00977778	160.7856667	-0.026777778	-45.98966667	NA	11.983
2004	151	td	5	30	14.467	237.713	109.644	93.292	14.4875	137	93.29166667	237.7125	NA	NA	14.4875	93.29166667	237.7125	109.644	14.54459259	283.774537	-0.057092593	-46.06203704	NA	14.4875
2004	151	we	5	30	11.896	111.821	106.266	7.925	NA	NA	NA	NA	NA	NA	11.896	7.925	111.821	106.266	11.87888889	155.9636111	0.017111111	-44.14261111	NA	11.896
2004	152	bo	5	31	14.529	308.85	110.684	104.171	14.54375	143.72	80.50416667	308.85	14.556	115.656	14.54375	80.50416667	308.85	110.684	14.68439752	301.9946759	-0.140647516	6.855324074	NA	14.54375
2004	152	go	5	31	12.179	119.196	108.255	5.479	12.17666667	19.7	5.479166667	119.1958333	NA	NA	12.17666667	5.479166667	119.1958333	108.255	13.07221759	105.3002315	-0.895550926	13.89560185	NA	12.17666667
2004	152	ih	5	31	13.021	126.504	103.118	53.329	12.85333333	89.4	53.32916667	126.5041667	12.863	113.65	12.85333333	53.32916667	126.5041667	103.118	13.45975463	110.1238426	-0.606421296	16.38032407	13.17375	13.17375
2004	152	jd	NA	NA	NA	NA	NA	NA	14.32208333	150.5	69.07083333	267.8541667	NA	NA	14.32208333	69.07083333	267.8541667	NA	14.40639385	289.8794271	-0.084310519	-22.02526042	NA	14.32208333
2004	152	lg	5	31	10.904	120.838	103.427	28.408	12.17666667	39.8	28.40833333	120.8375	10.933	112.906	12.17666667	28.40833333	120.8375	103.427	12.99469694	108.880787	-0.818030271	11.95671296	12.53090909	12.53090909
2004	152	lm	5	31	12.65	124.508	105.327	24.267	12.6575	45.2	24.26666667	124.5083333	NA	NA	12.6575	24.26666667	124.5083333	105.327	13.15686574	107.7516204	-0.499365741	16.75671296	NA	12.6575
2004	152	mn	5	31	13.817	265.575	107.078	112.471	13.6275	164.8	112.4708333	265.575	13.613	114.783	13.6275	112.4708333	265.575	107.078	14.10325979	293.4122685	-0.475759787	-27.83726852	NA	13.6275
2004	152	pr	5	31	12.921	117.896	108.155	70.8	NA	NA	NA	NA	12.679	107.927	12.921	70.8	117.896	108.155	12.7238125	176.7477222	0.1971875	-58.85172222	NA	12.921
2004	152	ri	5	31	12.05	104.904	109.123	19.979	NA	NA	NA	NA	12.108	114.023	12.05	19.979	104.904	109.123	12.12583333	162.5838889	-0.075833333	-57.67988889	NA	12.05
2004	152	rr	5	31	12.079	96.071	106.932	21.625	NA	NA	NA	NA	12.167	108.949	12.079	21.625	96.071	106.932	12.156	153.9792222	-0.077	-57.90822222	NA	12.079
2004	152	td	5	31	14.479	279.867	108.793	115	14.50666667	160	115	279.8666667	NA	NA	14.50666667	115	279.8666667	108.793	14.65906944	285.5581019	-0.152402778	-5.691435185	NA	14.50666667
2004	152	we	5	31	11.988	97.875	106.144	7.404	NA	NA	NA	NA	NA	NA	11.988	7.404	97.875	106.144	11.99716667	153.4543333	-0.009166667	-55.57933333	NA	11.988
2004	153	bo	6	1	14.671	275.017	112.389	97.388	14.67166667	143.6	72.92916667	275.0166667	14.702	115.048	14.67166667	72.92916667	275.0166667	112.389	14.76795833	296.5627315	-0.096291667	-21.54606481	NA	14.67166667
2004	153	go	6	1	11.763	115.038	108.703	4.546	11.79791667	9.8	4.545833333	115.0375	NA	NA	11.79791667	4.545833333	115.0375	108.703	13.15775	103.7615741	-1.359833333	11.27592593	NA	11.79791667
2004	153	ih	6	1	13.254	121.754	107.726	44.796	12.94916667	45.6	44.79583333	121.7541667	12.963	113.909	12.94916667	44.79583333	121.7541667	107.726	13.59094907	108.9627315	-0.641782407	12.79143519	13.49608696	13.49608696
2004	153	jd	NA	NA	NA	NA	NA	NA	14.37083333	152.1	65.39166667	259.5416667	NA	NA	14.37083333	65.39166667	259.5416667	NA	14.54045645	280.8585938	-0.169623119	-21.31692708	NA	14.37083333
2004	153	lg	6	1	11.454	114.746	104.54	22.229	11.79791667	29.1	22.22916667	114.7458333	11.225	111.067	11.79791667	22.22916667	114.7458333	104.54	13.09199074	106.4986111	-1.294074074	8.247222222	12.77191037	12.77191037
2004	153	lm	6	1	12.629	123.233	107.948	22.708	12.59208333	30.1	22.70833333	123.2333333	NA	NA	12.59208333	22.70833333	123.2333333	107.948	13.29456944	105.8891204	-0.702486111	17.34421296	NA	12.59208333
2004	153	mn	6	1	14.188	257.867	109.537	107.004	13.8275	165.1	107.0041667	257.8666667	13.821	113.792	14.12291667	107.0041667	257.8666667	109.537	14.18477753	286.212963	-0.35727753	-28.3462963	NA	14.12291667
2004	153	pr	6	1	13.143	137.867	109.43	82.496	NA	NA	NA	NA	12.543	109.169	13.143	82.496	137.867	109.43	12.93935294	170.9415556	0.203647059	-33.07455556	NA	13.143
2004	153	ri	6	1	12.258	115.642	109.277	27.192	NA	NA	NA	NA	12.288	114.715	12.258	27.192	115.642	109.277	12.33538889	163.8857778	-0.077388889	-48.24377778	NA	12.258
2004	153	rr	6	1	12.329	111.104	107.01	26.787	NA	NA	NA	NA	12.379	109.43	12.329	26.787	111.104	107.01	12.27205556	155.3896111	0.056944444	-44.28561111	NA	12.329
2004	153	td	6	1	14.563	260.425	108.066	101.75	14.56916667	114	101.75	260.425	NA	NA	14.56916667	101.75	260.425	108.066	14.76680556	277.0773148	-0.197638889	-16.65231481	NA	14.56916667
2004	153	we	6	1	12.126	112.754	106.655	8.254	NA	NA	NA	NA	NA	NA	12.126	8.254	112.754	106.655	12.09833333	151.3009444	0.027666667	-38.54694444	NA	12.126
2004	154	bo	6	2	14.875	292.317	112.102	100.813	14.875	143.36	76.70666667	292.3166667	14.9	115.332	14.875	76.70666667	292.3166667	112.102	14.9000463	293.8791667	-0.025046296	-1.5625	NA	14.875
2004	154	go	6	2	11.788	105.088	109.804	3.546	11.62666667	19.7	3.545833333	105.0875	NA	NA	11.62666667	3.545833333	105.0875	109.804	13.28166204	103.3604167	-1.65499537	1.727083333	NA	11.62666667
2004	154	ih	6	2	13.329	107.575	109.518	75.092	13.00333333	84.2	75.09166667	107.575	13	117.763	13.00333333	75.09166667	107.575	109.518	13.74281285	107.6592593	-0.739479515	-0.084259259	13.91818182	13.91818182
2004	154	jd	NA	NA	NA	NA	NA	NA	14.56	152.1	69.37916667	246.15	NA	NA	14.56	69.37916667	246.15	NA	14.66239721	281.6054688	-0.10239721	-35.45546875	NA	14.56
2004	154	lg	6	2	12.138	103.142	105.35	11.413	11.62666667	21.7	11.4125	103.1416667	11.792	107.346	11.62666667	11.4125	103.1416667	105.35	13.20849537	106.8053241	-1.581828704	-3.663657407	13.23462764	13.23462764
2004	154	lm	6	2	12.721	108.783	109.117	8.625	12.42416667	20	8.625	108.7833333	NA	NA	12.42416667	8.625	108.7833333	109.117	13.43725382	105.9407407	-1.013087154	2.842592593	NA	12.42416667
2004	154	mn	6	2	14.721	246.9	111.331	81.175	14.115	164.8	81.175	246.9	14.104	111.79	14.12291667	81.175	246.9	111.331	14.33910881	285.1166667	-0.224108814	-38.21666667	NA	14.12291667
2004	154	pr	6	2	13.1	110.492	111.816	67	NA	NA	NA	NA	12.683	111.593	13.1	67	110.492	111.816	13.11627778	170.7949444	-0.016277778	-60.30294444	NA	13.1
2004	154	ri	6	2	12.525	131.163	110.044	25.621	NA	NA	NA	NA	12.567	114.763	12.525	25.621	131.163	110.044	12.35683333	162.9765556	0.168166667	-31.81355556	NA	12.525
2004	154	rr	6	2	12.504	127.354	107.761	28.013	NA	NA	NA	NA	12.546	109.954	12.504	28.013	127.354	107.761	12.39166667	155.8961667	0.112333333	-28.54216667	NA	12.504
2004	154	td	6	2	14.725	264.575	109.299	103.833	14.74	114	103.8333333	264.575	NA	NA	14.74	103.8333333	264.575	109.299	14.8895463	279.4914352	-0.149546296	-14.91643519	NA	14.74
2004	154	we	6	2	12.173	129.425	107.1	8.196	NA	NA	NA	NA	NA	NA	12.173	8.196	129.425	107.1	12.183	155.0630556	-0.01	-25.63805556	NA	12.173
2004	155	bo	6	3	15.171	270.308	113.405	94.525	15.16125	136.79	69.65916667	270.3083333	15.056	115.035	15.16125	69.65916667	270.3083333	113.405	15.04127778	296.2168981	0.119972222	-25.90856481	NA	15.16125
2004	155	go	6	3	11.921	100.338	109.602	0	11.75333333	0	0	100.3375	NA	NA	11.75333333	0	100.3375	109.602	13.40837037	103.1918981	-1.655037037	-2.854398148	NA	11.75333333
2004	155	ih	6	3	13.192	106.842	109.806	80.992	13.04958333	84.3	80.99166667	106.8416667	13.063	118.729	13.04958333	80.99166667	106.8416667	109.806	13.87034722	108.2532407	-0.820763889	-1.411574074	14.93875	14.93875
2004	155	jd	NA	NA	NA	NA	NA	NA	14.81833333	150.4	65.5375	228.0708333	NA	NA	14.81833333	65.5375	228.0708333	NA	14.77810738	287.6252604	0.040225956	-59.55442708	NA	14.81833333
2004	155	lg	6	3	13.096	100.375	106.03	18.9	11.75333333	40.9	18.9	100.375	12.65	109.568	11.75333333	18.9	100.375	106.03	13.36746296	106.9872685	-1.61412963	-6.612268519	14.3534153	14.3534153
2004	155	lm	6	3	12.242	105.796	109.792	6.117	12.18125	25.2	6.116666667	105.7958333	NA	NA	12.18125	6.116666667	105.7958333	109.792	13.58881481	105.7351852	-1.407564815	0.060648148	NA	12.18125
2004	155	mn	6	3	15.121	232.804	113.135	78.142	14.40166667	159.6	78.14166667	232.8041667	14.396	113.698	14.12291667	78.14166667	232.8041667	113.135	14.5173357	291.6361111	-0.115669029	-58.83194444	NA	14.12291667
2004	155	pr	6	3	13.825	146.346	113.399	87.862	NA	NA	NA	NA	13.079	113.166	13.825	87.862	146.346	113.399	13.22833333	181.6255	0.596666667	-35.2795	NA	13.825
2004	155	ri	6	3	12.767	147.692	110.722	22.737	NA	NA	NA	NA	12.763	114.614	12.767	22.737	147.692	110.722	12.51127778	173.7638889	0.255722222	-26.07188889	NA	12.767
2004	155	rr	6	3	12.642	142.092	109.111	26.054	NA	NA	NA	NA	12.704	110.77	12.642	26.054	142.092	109.111	12.47583333	166.4271667	0.166166667	-24.33516667	NA	12.642
2004	155	td	6	3	14.988	233.3	111.128	92.083	14.98	106	92.08333333	233.3	NA	NA	14.98	92.08333333	233.3	111.128	15.02041667	281.6032407	-0.040416667	-48.30324074	NA	14.98
2004	155	we	6	3	12.188	142.946	107.666	8.896	NA	NA	NA	NA	NA	NA	12.188	8.896	142.946	107.666	12.29394444	164.8115556	-0.105944444	-21.86555556	NA	12.188
2004	156	bo	6	4	15.358	270.321	112.805	93.246	15.36208333	130.52	68.12458333	278.6125	NA	NA	15.36208333	68.12458333	278.6125	112.805	15.18268056	299.6819444	0.179402778	-21.06944444	NA	15.36208333
2004	156	go	6	4	12.813	104.146	108.297	0	12.32833333	0	0	104.1458333	NA	NA	12.32833333	0	104.1458333	108.297	13.54137037	103.6180556	-1.213037037	0.527777778	NA	12.32833333
2004	156	ih	6	4	13.308	107.721	109.737	52.458	12.93	84.2	52.45833333	107.7208333	12.929	115.022	12.93	52.45833333	107.7208333	109.737	13.9900463	108.3106481	-1.060046296	-0.589814815	13.615	13.615
2004	156	jd	NA	NA	NA	NA	NA	NA	14.94166667	145	62.775	253.2	NA	NA	14.94166667	62.775	253.2	NA	14.91835927	289.6697917	0.023307397	-36.46979167	NA	14.94166667
2004	156	lg	6	4	13.754	105.125	105.708	22.458	12.32833333	32	22.45833333	105.125	13.475	110.926	12.32833333	22.45833333	105.125	105.708	13.50718056	107.3409722	-1.178847222	-2.215972222	12.9022676	12.9022676
2004	156	lm	6	4	12.354	108.442	110.104	0	12.15791667	0	0	108.4416667	NA	NA	12.15791667	0	108.4416667	110.104	13.71994643	106.2777778	-1.562029762	2.163888889	NA	12.15791667
2004	156	mn	6	4	15.233	255.538	115.38	91.329	14.61833333	155.2	91.32916667	255.5375	14.625	115.579	14.61833333	91.32916667	255.5375	115.38	14.69222481	296.8689815	-0.073891476	-41.33148148	NA	14.61833333
2004	156	pr	6	4	14.004	158.558	113.236	93.5	NA	NA	NA	NA	13.321	112.952	14.004	93.5	158.558	113.236	13.40566667	186.5698889	0.598333333	-28.01188889	NA	14.004
2004	156	ri	6	4	12.896	151.037	111.537	24.725	NA	NA	NA	NA	12.921	115.523	12.896	24.725	151.037	111.537	12.58983333	175.7263333	0.306166667	-24.68933333	NA	12.896
2004	156	rr	6	4	12.7	147.275	109.979	30.446	NA	NA	NA	NA	12.754	111.816	12.7	30.446	147.275	109.979	12.56666667	167.3040556	0.133333333	-20.02905556	NA	12.7
2004	156	td	6	4	15.317	251.3	110.646	101.417	15.30625	119	101.4166667	251.3	NA	NA	15.30625	101.4166667	251.3	110.646	15.16872685	283.7682778	0.137523148	-32.46827778	NA	15.30625
2004	156	we	6	4	12.281	147.158	108.347	8.896	NA	NA	NA	NA	NA	NA	12.281	8.896	147.158	108.347	12.4395	163.8200556	-0.1585	-16.66205556	NA	12.281
2004	157	bo	6	5	15.525	285.179	111.444	92.846	15.50166667	125.12	67.64875	285.1791667	NA	NA	15.50166667	67.64875	285.1791667	111.444	15.30271296	305.2043981	0.198953704	-20.02523148	NA	15.50166667
2004	157	go	6	5	13.192	109.508	109.392	0.917	12.94708333	7.2	0.916666667	109.5083333	NA	NA	12.94708333	0.916666667	109.5083333	109.392	13.67118519	104.569213	-0.724101852	4.93912037	NA	12.94708333
2004	157	ih	6	5	12.908	116.55	109.642	45.113	12.75	45.9	45.1125	116.55	12.754	113.986	12.75	45.1125	116.55	109.642	14.12178241	110.1381944	-1.371782407	6.411805556	13.09458333	13.09458333
2004	157	jd	NA	NA	NA	NA	NA	NA	15.05875	145.8	66.35	260.625	NA	NA	15.05875	66.35	260.625	NA	15.0664605	296.9791667	-0.007710498	-36.35416667	NA	15.05875
2004	157	lg	6	5	14.146	108.867	104.893	19.013	12.94708333	30.9	19.0125	108.8666667	14.121	110.165	12.94708333	19.0125	108.8666667	104.893	13.60355093	108.8560185	-0.656467593	0.010648148	12.33176603	12.33176603
2004	157	lm	6	5	12.421	118.121	108.728	0	12.42583333	0	0	118.1208333	NA	NA	12.42583333	0	118.1208333	108.728	13.81937037	107.4388889	-1.393537037	10.68194444	NA	12.42583333
2004	157	mn	6	5	15.108	279.863	114.773	111.629	14.73416667	155.5	111.6291667	279.8625	14.733	117.171	14.73416667	111.6291667	279.8625	114.773	14.80856475	300.55	-0.074398087	-20.6875	NA	14.73416667
2004	157	pr	6	5	14.017	129.729	112.267	75.504	NA	NA	NA	NA	13.55	112.016	14.017	75.504	129.729	112.267	13.48472222	177.6332222	0.532277778	-47.90422222	NA	14.017
2004	157	ri	6	5	12.921	118.5	112.217	22.425	NA	NA	NA	NA	12.988	116.356	12.921	22.425	118.5	112.217	12.64683333	171.8862778	0.274166667	-53.38627778	NA	12.921
2004	157	rr	6	5	12.679	110.5	110.437	28.529	NA	NA	NA	NA	12.754	112.543	12.679	28.529	110.5	110.437	12.65838889	163.2898333	0.020611111	-52.78983333	NA	12.679
2004	157	td	6	5	15.329	265.721	110.476	106.583	15.33208333	120	106.5833333	265.7208333	NA	NA	15.33208333	106.5833333	265.7208333	110.476	15.27230093	292.2675926	0.059782407	-26.54675926	NA	15.33208333
2004	157	we	6	5	12.688	107.763	108.233	7.638	NA	NA	NA	NA	NA	NA	12.688	7.638	107.763	108.233	12.52794444	159.9792778	0.160055556	-52.21627778	NA	12.688
2004	158	bo	6	6	15.346	263.088	110.889	94.188	15.34166667	136.91	69.15541667	263.0875	NA	NA	15.34166667	69.15541667	263.0875	110.889	15.40190278	300.7381944	-0.060236111	-37.65069444	NA	15.34166667
2004	158	go	6	6	13.721	108.175	108.09	0	13.65875	0	0	108.175	NA	NA	13.65875	0	108.175	108.09	13.77762513	106.3296296	-0.118875135	1.84537037	NA	13.65875
2004	158	ih	6	6	12.817	111.629	108.298	75.146	12.67666667	84.2	75.14583333	111.6291667	12.688	117.927	12.67666667	75.14583333	111.6291667	108.298	14.22468056	111.3805556	-1.548013889	0.248611111	12.97041667	12.97041667
2004	158	jd	NA	NA	NA	NA	NA	NA	15.28916667	146.4	66.87083333	228.25	NA	NA	15.28916667	66.87083333	228.25	NA	15.17701261	288.6424479	0.112154054	-60.39244792	NA	15.28916667
2004	158	lg	6	6	14.571	108.329	104.599	20.479	13.65875	30.9	20.47916667	108.3291667	14.563	110.659	13.65875	20.47916667	108.3291667	104.599	13.72852328	110.4164352	-0.069773283	-2.087268519	12.19564957	12.19564957
2004	158	lm	6	6	12.838	113.25	107.05	0.763	12.845	6	0.7625	113.25	NA	NA	12.845	0.7625	113.25	107.05	13.92657407	109.0287037	-1.081574074	4.221296296	NA	12.845
2004	158	mn	6	6	14.717	225.433	111.453	76.65	14.56916667	154.7	76.65	225.4333333	14.579	115.191	14.56916667	76.65	225.4333333	111.453	14.83979768	293.2365741	-0.270631009	-67.80324074	NA	14.56916667
2004	158	pr	6	6	13.971	118.8	111.894	69.142	NA	NA	NA	NA	13.646	111.594	13.971	69.142	118.8	111.894	13.54133333	179.2970556	0.429666667	-60.49705556	NA	13.971
2004	158	ri	6	6	12.738	108.025	112.123	20.504	NA	NA	NA	NA	12.779	116.504	12.738	20.504	108.025	112.123	12.72205556	174.0563333	0.015944444	-66.03133333	NA	12.738
2004	158	rr	6	6	12.692	98.942	110.476	25.221	NA	NA	NA	NA	12.763	112.504	12.692	25.221	98.942	110.476	12.742	166.6001111	-0.05	-67.65811111	NA	12.692
2004	158	td	6	6	15.271	234.929	111.715	92.917	15.26291667	108	92.91666667	234.9291667	NA	NA	15.26291667	92.91666667	234.9291667	111.715	15.40367593	282.9375	-0.140759259	-48.00833333	NA	15.26291667
2004	158	we	6	6	12.9	95.367	107.295	7.033	NA	NA	NA	NA	NA	NA	12.9	7.033	95.367	107.295	12.55022222	165.6749444	0.349777778	-70.30794444	NA	12.9
2004	159	bo	6	7	15.233	280.775	111.998	95.579	15.22333333	137.15	70.84375	280.775	15.325	114.625	15.22333333	70.84375	280.775	111.998	15.51624537	305.9601852	-0.292912037	-25.18518519	NA	15.22333333
2004	159	go	6	7	14.279	111.217	106.268	0	14.23125	0	0	111.2166667	NA	NA	14.23125	0	111.2166667	106.268	13.946625	106.5662037	0.284625	4.650462963	NA	14.23125
2004	159	ih	6	7	13.129	120.813	106.119	82.908	12.93041667	84.4	82.90833333	120.8125	12.929	119.641	12.93041667	82.90833333	120.8125	106.119	14.34914352	111.5944444	-1.418726852	9.218055556	13.51652174	13.51652174
2004	159	jd	NA	NA	NA	NA	NA	NA	15.39083333	145.9	64.17083333	235.675	NA	NA	15.39083333	64.17083333	235.675	NA	15.24940394	295.7932292	0.141429398	-60.11822917	NA	15.39083333
2004	159	lg	6	7	14.408	110.558	104.024	21.742	14.23125	25.7	21.74166667	110.5583333	14.425	111.255	14.23125	21.74166667	110.5583333	104.024	13.85725	110.2969907	0.374	0.261342593	12.79431179	12.79431179
2004	159	lm	6	7	13.663	118.408	107.632	6.029	13.46958333	16.1	6.029166667	118.4083333	NA	NA	13.46958333	6.029166667	118.4083333	107.632	14.09604167	109.7168981	-0.626458333	8.691435185	NA	13.46958333
2004	159	mn	6	7	14.792	239.863	109.734	79.342	14.42708333	155.6	79.34166667	239.8625	14.421	114.104	14.42708333	79.34166667	239.8625	109.734	14.91181791	299.9796296	-0.484734573	-60.11712963	NA	14.42708333
2004	159	pr	6	7	14.458	120.925	110.797	70.312	NA	NA	NA	NA	13.629	110.537	14.458	70.312	120.925	110.797	13.62155556	188.8027222	0.836444444	-67.87772222	NA	14.458
2004	159	ri	6	7	12.833	111.229	110.704	26.629	NA	NA	NA	NA	12.863	115.759	12.833	26.629	111.229	110.704	12.83366667	177.8188333	-0.000666667	-66.58983333	NA	12.833
2004	159	rr	6	7	13.021	102.05	108.998	11.779	NA	NA	NA	NA	13.046	110.226	13.021	11.779	102.05	108.998	12.78372222	169.8081111	0.237277778	-67.75811111	NA	13.021
2004	159	td	6	7	15.392	240.708	111.734	94.917	15.38875	116	94.91666667	240.7083333	NA	NA	15.38875	94.91666667	240.7083333	111.734	15.50889815	290.2386574	-0.120148148	-49.53032407	NA	15.38875
2004	159	we	6	7	13.05	105.896	106.862	7.504	NA	NA	NA	NA	NA	NA	13.05	7.504	105.896	106.862	12.56338889	167.8283889	0.486611111	-61.93238889	NA	13.05
2004	160	bo	6	8	15.271	273.05	111.854	98.813	15.27166667	147.81	74.47791667	273.05	15.412	114.91	15.27166667	74.47791667	273.05	111.854	15.62880093	303.749537	-0.357134259	-30.69953704	NA	15.27166667
2004	160	go	6	8	14.754	101.617	106.314	0	14.68041667	0	0	101.6166667	NA	NA	14.68041667	0	101.6166667	106.314	14.07034722	101.0715278	0.610069444	0.545138889	NA	14.68041667
2004	160	ih	6	8	13.567	109.383	105.917	52.617	13.30041667	82.8	52.61666667	109.3833333	13.304	114.803	13.30041667	52.61666667	109.3833333	105.917	14.52362963	106.9696759	-1.223212963	2.413657407	13.81125	13.81125
2004	160	jd	NA	NA	NA	NA	NA	NA	15.475	147.1	68.22916667	238.9	NA	NA	15.475	68.22916667	238.9	NA	15.32031561	296.5046875	0.154684385	-57.6046875	NA	15.475
2004	160	lg	6	8	13.783	101.992	103.766	9.517	14.68041667	19.9	9.516666667	101.9916667	13.8	106.4	14.68041667	9.516666667	101.9916667	103.766	13.92316435	104.768287	0.757252315	-2.77662037	13.1174047	13.1174047
2004	160	lm	6	8	14.025	106.875	106.173	0	14.06458333	0	0	106.875	NA	NA	14.06458333	0	106.875	106.173	14.21438889	103.8988426	-0.149805556	2.976157407	NA	14.06458333
2004	160	mn	6	8	14.483	239.046	109.906	74.65	14.26791667	153.8	74.65	239.0458333	14.279	112.912	14.26791667	74.65	239.0458333	109.906	14.98034936	300.4951296	-0.712432696	-61.4492963	NA	14.26791667
2004	160	pr	6	8	13.988	115.3	112.963	66.688	NA	NA	NA	NA	13.696	116.367	13.988	66.688	115.3	112.963	13.68588889	183.8401111	0.302111111	-68.54011111	NA	13.988
2004	160	ri	6	8	13.146	119.621	108.899	28.1	NA	NA	NA	NA	13.188	114.988	13.146	28.1	119.621	108.899	12.86061111	171.3013333	0.285388889	-51.68033333	NA	13.146
2004	160	rr	6	8	13.263	113.546	108.166	12.5	NA	NA	NA	NA	13.304	109.248	13.263	12.5	113.546	108.166	12.79438889	162.4788889	0.468611111	-48.93288889	NA	13.263
2004	160	td	6	8	15.479	239.421	110.768	94.75	15.45916667	112	94.75	239.4208333	NA	NA	15.45916667	94.75	239.4208333	110.768	15.56190741	290.5923611	-0.102740741	-51.17152778	NA	15.45916667
2004	160	we	6	8	13.091	112.292	106.859	7.717	NA	NA	NA	NA	NA	NA	13.091	7.717	112.292	106.859	12.64177778	160.0143889	0.449222222	-47.72238889	NA	13.091
2004	161	bo	6	9	15.379	259.054	110.977	97.913	15.37791667	148.41	73.59833333	259.0541667	15.53	114.357	15.37791667	73.59833333	259.0541667	110.977	15.63533796	296.7356481	-0.257421296	-37.68148148	NA	15.37791667
2004	161	go	6	9	14.817	102.021	107.46	0	14.76791667	0	0	102.0208333	NA	NA	14.76791667	0	102.0208333	107.46	14.21635185	96.55740741	0.551564815	5.463425926	NA	14.76791667
2004	161	ih	6	9	14.063	104.375	105.905	44.983	13.94541667	45.8	44.98333333	104.375	13.942	113.264	13.94541667	44.98333333	104.375	105.905	14.68195833	100.3856481	-0.736541667	3.989351852	14.16875	14.16875
2004	161	jd	NA	NA	NA	NA	NA	NA	15.32083333	146	67.74583333	231.9625	NA	NA	15.32083333	67.74583333	231.9625	NA	15.35315104	279.4703125	-0.032317708	-47.5078125	NA	15.32083333
2004	161	lg	6	9	13.242	97.592	104.036	5.571	14.76791667	14.6	5.570833333	97.59166667	13.321	105.419	14.76791667	5.570833333	97.59166667	104.036	14.04134259	99.59236111	0.726574074	-2.000694444	13.5093105	13.5093105
2004	161	lm	6	9	14.433	107.429	104.933	0	14.46666667	0	0	107.4291667	NA	NA	14.46666667	0	107.4291667	104.933	14.32730002	98.67824074	0.139366647	8.750925926	NA	14.46666667
2004	161	mn	6	9	14.571	234.013	111.658	73.704	14.4125	148.9	73.70416667	234.0125	14.408	115.079	14.4125	73.70416667	234.0125	111.658	15.05227942	286.1097222	-0.639779424	-52.09722222	NA	14.4125
2004	161	pr	6	9	13.646	122.913	112.011	71.413	NA	NA	NA	NA	13.492	111.742	13.646	71.413	122.913	112.011	13.75977778	179.9872778	-0.113777778	-57.07427778	NA	13.646
2004	161	ri	6	9	13.371	120.517	109.132	27.687	NA	NA	NA	NA	13.421	115.461	13.371	27.687	120.517	109.132	12.92333333	170.7256111	0.447666667	-50.20861111	NA	13.371
2004	161	rr	6	9	13.446	112.913	108.958	11.271	NA	NA	NA	NA	13.483	109.992	13.446	11.271	112.913	108.958	12.89455556	165.5752778	0.551444444	-52.66227778	NA	13.446
2004	161	td	6	9	15.538	239.683	112.021	94.667	15.53208333	117	94.66666667	239.6833333	NA	NA	15.53208333	94.66666667	239.6833333	112.021	15.57019907	277.4759259	-0.038115741	-37.79259259	NA	15.53208333
2004	161	we	6	9	13.125	113.8	107.357	7.758	NA	NA	NA	NA	NA	NA	13.125	7.758	113.8	107.357	12.77566667	163.7012222	0.349333333	-49.90122222	NA	13.125
2004	162	bo	6	10	15.513	265.513	108.648	98.038	15.515	154.12	73.79	265.5125	15.648	114.276	15.515	73.79	265.5125	108.648	15.64247685	292.4141204	-0.127476852	-26.90162037	NA	15.515
2004	162	go	6	10	14.304	92.096	104.806	0	14.25916667	0	0	92.09583333	NA	NA	14.25916667	0	92.09583333	104.806	14.29359722	91.57800926	-0.034430556	0.517824074	NA	14.25916667
2004	162	ih	6	10	14.421	96.908	104.541	73.625	14.48041667	84.4	73.625	96.90833333	14.463	116.747	14.48041667	73.625	96.90833333	104.541	14.73339352	96.10949074	-0.252976852	0.798842593	14.57458333	14.57458333
2004	162	jd	NA	NA	NA	NA	NA	NA	15.18541667	195.6	66.84166667	222.4875	NA	NA	15.18541667	66.84166667	222.4875	NA	15.42342556	282.8460938	-0.238008898	-60.35859375	NA	15.18541667
2004	162	lg	6	10	13.121	90.529	103.695	0	14.25916667	0	0	90.52916667	13.179	103.545	14.25916667	0	90.52916667	103.695	14.14471296	94.88148148	0.114453704	-4.352314815	13.95420123	13.95420123
2004	162	lm	6	10	14.775	95.925	105.715	0	14.81416667	0	0	95.925	NA	NA	14.81416667	0	95.925	105.715	14.43223611	93.41458333	0.381930556	2.510416667	NA	14.81416667
2004	162	mn	6	10	14.638	236.921	110.193	85.125	14.555	149.6	85.125	236.9208333	14.538	115.384	14.555	85.125	236.9208333	110.193	15.07980036	286.7118056	-0.524800364	-49.79097222	NA	14.555
2004	162	pr	6	10	13.696	150.738	109.74	87.338	NA	NA	NA	NA	13.513	109.538	13.696	87.338	150.738	109.74	13.90041176	184.6317222	-0.204411765	-33.89372222	NA	13.696
2004	162	ri	6	10	13.583	151.367	109.317	27.471	NA	NA	NA	NA	13.633	114.717	13.583	27.471	151.367	109.317	13.02355556	175.5557222	0.559444444	-24.18872222	NA	13.583
2004	162	rr	6	10	13.517	146.671	109.169	11.692	NA	NA	NA	NA	13.542	110.082	13.517	11.692	146.671	109.169	12.98922222	168.6145	0.527777778	-21.9435	NA	13.517
2004	162	td	6	10	15.3	219.367	108.526	87.333	15.29666667	102	87.33333333	219.3666667	NA	NA	15.29666667	87.33333333	219.3666667	108.526	15.57472421	276.2921296	-0.278057547	-56.92546296	NA	15.29666667
2004	162	we	6	10	12.788	153.254	107.311	8.658	NA	NA	NA	NA	NA	NA	12.788	8.658	153.254	107.311	12.89544444	167.4692222	-0.107444444	-14.21522222	NA	12.788
2004	163	bo	6	11	15.304	276.313	107.362	98.888	15.29625	154.6	74.82041667	276.3125	15.426	114.493	15.29625	74.82041667	276.3125	107.362	15.62715741	285.5993056	-0.330907407	-9.286805556	NA	15.29625
2004	163	go	6	11	13.763	88.354	103.062	0	13.7025	0	0	88.35416667	NA	NA	13.7025	0	88.35416667	103.062	14.34647685	87.73240741	-0.643976852	0.621759259	NA	13.7025
2004	163	ih	6	11	14.8	94.65	103.025	81.054	14.82583333	84.8	81.05416667	94.65	14.825	117.807	14.82583333	81.05416667	94.65	103.025	14.81135185	92.53217593	0.014481481	2.117824074	14.98583333	14.98583333
2004	163	jd	NA	NA	NA	NA	NA	NA	15.09875	147.6	64.86666667	249.8083333	NA	NA	15.09875	64.86666667	249.8083333	NA	15.49375815	278.3205729	-0.395008153	-28.51223958	NA	15.09875
2004	163	lg	6	11	13.108	88.146	102.479	0	13.7025	0	0	88.14583333	13.158	102.34	13.7025	0	88.14583333	102.479	14.21346296	90.38078704	-0.510962963	-2.234953704	14.40502993	14.40502993
2004	163	lm	6	11	14.746	91.313	104.628	0	14.7175	0	0	91.3125	NA	NA	14.7175	0	91.3125	104.628	14.53866103	89.56782407	0.178838966	1.744675926	NA	14.7175
2004	163	mn	6	11	14.6	253.329	106.66	88.3	14.51875	149.5	88.3	253.3291667	14.513	113.439	14.51875	88.3	253.3291667	106.66	15.06638232	283.5944444	-0.547632322	-30.26527778	NA	14.51875
2004	163	pr	6	11	13.775	171.479	107.534	100.167	NA	NA	NA	NA	13.446	107.277	13.775	100.167	171.479	107.534	13.73235294	184.6222222	0.042647059	-13.14322222	NA	13.775
2004	163	ri	6	11	13.471	154.204	108.452	26.842	NA	NA	NA	NA	13.513	113.794	13.471	26.842	154.204	108.452	13.14977778	171.6592778	0.321222222	-17.45527778	NA	13.471
2004	163	rr	6	11	13.354	145.504	107.842	11.667	NA	NA	NA	NA	13.379	108.84	13.354	11.667	145.504	107.842	13.12383333	168.6969444	0.230166667	-23.19294444	NA	13.354
2004	163	td	6	11	15.125	261.017	107.578	103.333	15.13791667	120	103.3333333	261.0166667	NA	NA	15.13791667	103.3333333	261.0166667	107.578	15.65000463	272.249537	-0.512087963	-11.23287037	NA	15.13791667
2004	163	we	6	11	12.754	144.846	106.643	9.388	NA	NA	NA	NA	NA	NA	12.754	9.388	144.846	106.643	13.02105556	167.7884444	-0.267055556	-22.94244444	NA	12.754
2004	164	bo	6	12	15.179	285.771	108.604	99.304	15.17875	161.21	75.35583333	285.7708333	15.31	115.026	15.17875	75.35583333	285.7708333	108.604	15.68447454	282.1166667	-0.505724537	3.654166667	NA	15.17875
2004	164	go	6	12	13.508	84.275	102.124	0	13.43958333	0	0	84.275	NA	NA	13.43958333	0	84.275	102.124	14.37744907	83.65925926	-0.937865741	0.615740741	NA	13.43958333
2004	164	ih	6	12	15.079	91.279	103.511	52.9	15.06	83.2	52.9	91.27916667	15.063	114.157	15.06	52.9	91.27916667	103.511	14.93835648	87.08888889	0.121643519	4.190277778	15.24458333	15.24458333
2004	164	jd	NA	NA	NA	NA	NA	NA	14.87125	146.3	66.475	251.1833333	NA	NA	14.87125	66.475	251.1833333	NA	15.51474928	272.8578125	-0.643499284	-21.67447917	NA	14.87125
2004	164	lg	6	12	12.921	83.746	102.275	0	13.43958333	0	0	83.74583333	12.888	101.919	13.43958333	0	83.74583333	102.275	14.26196759	86.38773148	-0.822384259	-2.641898148	14.68868203	14.68868203
2004	164	lm	6	12	14.3	89.792	103.07	0	14.34291667	0	0	89.79166667	NA	NA	14.34291667	0	89.79166667	103.07	14.62443489	84.77824074	-0.281518222	5.013425926	NA	14.34291667
2004	164	mn	6	12	14.879	253.629	107.608	85.838	14.79625	149.6	85.8375	253.6291667	14.817	113.475	14.79625	85.8375	253.6291667	107.608	15.16636414	275.4537037	-0.370114142	-21.82453704	NA	14.79625
2004	164	pr	6	12	14.238	148.271	108.286	89.229	NA	NA	NA	NA	13.721	108.022	14.238	89.229	148.271	108.286	13.85344444	179.0071667	0.384555556	-30.73616667	NA	14.238
2004	164	ri	6	12	13.108	143.862	108.554	25.192	NA	NA	NA	NA	13.171	113.925	13.108	25.192	143.862	108.554	13.29372222	171.5533333	-0.185722222	-27.69133333	NA	13.108
2004	164	rr	6	12	13.013	137.2	108.259	9.929	NA	NA	NA	NA	13.058	109.149	13.013	9.929	137.2	108.259	13.17366667	164.9883889	-0.160666667	-27.78838889	NA	13.013
2004	164	td	6	12	15.046	260.346	108.299	103.5	15.02833333	120	103.5	260.3458333	NA	NA	15.02833333	103.5	260.3458333	108.299	15.71447685	264.8127315	-0.686143519	-4.466898148	NA	15.02833333
2004	164	we	6	12	13.213	142.5	106.388	9.338	NA	NA	NA	NA	NA	NA	13.213	9.338	142.5	106.388	13.11477778	164.211	0.098222222	-21.711	NA	13.213
2004	165	bo	6	13	15.146	268.063	109.568	100.25	15.14	161.7	76.51791667	268.0625	15.273	114.383	15.14	76.51791667	268.0625	109.568	15.77820833	277.1680556	-0.638208333	-9.105555556	NA	15.14
2004	165	go	6	13	13.638	76.308	101.991	0	13.57083333	0	0	76.30833333	NA	NA	13.57083333	0	76.30833333	101.991	14.47025	83.52708333	-0.899416667	-7.21875	NA	13.57083333
2004	165	ih	6	13	15.133	80.496	103.305	44.946	15.16	45.7	44.94583333	80.49583333	15.163	112.528	15.16	44.94583333	80.49583333	103.305	15.05243056	86.80324074	0.107569444	-6.307407407	15.22190476	15.22190476
2004	165	jd	NA	NA	NA	NA	NA	NA	14.75041667	151	65.9875	228.975	NA	NA	14.75041667	65.9875	228.975	NA	15.55619792	269.7960938	-0.80578125	-40.82109375	NA	14.75041667
2004	165	lg	6	13	13.046	77.242	102.988	0	13.57083333	0	0	77.24166667	12.967	102.554	13.57083333	0	77.24166667	102.988	14.32017593	85.98564815	-0.749342593	-8.743981481	14.66382087	14.66382087
2004	165	lm	6	13	13.946	79.013	102.588	0	14.03625	0	0	79.0125	NA	NA	14.03625	0	79.0125	102.588	14.69558825	84.71041667	-0.659338254	-5.697916667	NA	14.03625
2004	165	mn	6	13	15.058	242.108	109.031	72.825	15.0025	150.5	72.825	242.1083333	14.988	113.156	15.0025	72.825	242.1083333	109.031	15.27461211	272.6358796	-0.272112106	-30.5275463	NA	15.0025
2004	165	pr	6	13	14.271	146.146	109.225	88.425	NA	NA	NA	NA	14.029	109.019	14.271	88.425	146.146	109.225	14.02588889	178.0627222	0.245111111	-31.91672222	NA	14.271
2004	165	ri	6	13	13.163	139.812	108.871	23.038	NA	NA	NA	NA	13.188	113.788	13.163	23.038	139.812	108.871	13.4075	170.8920556	-0.2445	-31.08005556	NA	13.163
2004	165	rr	6	13	13.208	132.375	107.962	9.275	NA	NA	NA	NA	13.25	108.767	13.208	9.275	132.375	107.962	13.35344444	164.0358889	-0.145444444	-31.66088889	NA	13.208
2004	165	td	6	13	15.033	232.604	109.293	92.125	15.02916667	112	92.125	232.6041667	NA	NA	15.02916667	92.125	232.6041667	109.293	15.81186574	261.8752315	-0.782699074	-29.27106481	NA	15.02916667
2004	165	we	6	13	13.163	134.812	105.968	9.067	NA	NA	NA	NA	NA	NA	13.163	9.067	134.812	105.968	13.16966667	161.5062222	-0.006666667	-26.69422222	NA	13.163
2004	166	bo	6	14	15.096	273.808	108.922	100.604	15.10916667	166.51	76.91541667	273.8083333	15.234	114.009	15.10916667	76.91541667	273.8083333	108.922	15.86106019	277.8824074	-0.751893519	-4.074074074	NA	15.10916667
2004	166	go	6	14	13.758	75.663	101.413	0	13.68875	0	0	75.6625	NA	NA	13.68875	0	75.6625	101.413	14.53871296	82.66342593	-0.849962963	-7.000925926	NA	13.68875
2004	166	ih	6	14	14.925	81.796	102.076	68.554	14.99666667	82.8	68.55416667	81.79583333	15	116.372	14.99666667	68.55416667	81.79583333	102.076	15.16866204	86.54583333	-0.17199537	-4.75	15.20208333	15.20208333
2004	166	jd	NA	NA	NA	NA	NA	NA	14.90541667	150.4	67.14583333	238.3208333	NA	NA	14.90541667	67.14583333	238.3208333	NA	15.65936224	265.4598958	-0.753945574	-27.1390625	NA	14.90541667
2004	166	lg	6	14	13.454	76.517	102.992	0	13.68875	0	0	76.51666667	13.358	102.707	13.68875	0	76.51666667	102.992	14.41439815	85.14212963	-0.725648148	-8.625462963	14.64209183	14.64209183
2004	166	lm	6	14	13.904	80.446	101.601	0	13.95	0	0	80.44583333	NA	NA	13.95	0	80.44583333	101.601	14.83832569	84.42592593	-0.888325691	-3.980092593	NA	13.95
2004	166	mn	6	14	15.179	234.15	107.825	71.488	15.14916667	150	71.4875	234.15	15.154	109.698	15.14916667	71.4875	234.15	107.825	15.4072324	270.9224537	-0.258065738	-36.7724537	NA	15.14916667
2004	166	pr	6	14	14.304	170.329	107.706	102.5	NA	NA	NA	NA	14.178	107.515	14.304	102.5	170.329	107.706	14.11738889	177.7100556	0.186611111	-7.381055556	NA	14.304
2004	166	ri	6	14	13.454	165.975	107.968	30.179	NA	NA	NA	NA	13.488	113.455	13.454	30.179	165.975	107.968	13.51716667	165.469	-0.063166667	0.506	NA	13.454
2004	166	rr	6	14	13.463	159.25	106.469	13.629	NA	NA	NA	NA	13.479	107.535	13.463	13.629	159.25	106.469	13.42672222	160.2119444	0.036277778	-0.961944444	NA	13.463
2004	166	td	6	14	15	244.204	108.2	96.292	14.99875	105	96.29166667	244.2041667	NA	NA	14.99875	96.29166667	244.2041667	108.2	15.87642593	260.5127315	-0.877675926	-16.30856481	NA	14.99875
2004	166	we	6	14	13.158	165.125	105.552	10	NA	NA	NA	NA	NA	NA	13.158	10	165.125	105.552	13.28333333	160.5794444	-0.125333333	4.545555556	NA	13.158
2004	167	bo	6	15	15.178	261.1	109.837	101.258	15.18354167	171.1	79.4525	261.1	15.338	113.119	15.18354167	79.4525	261.1	109.837	15.95369213	267.3990741	-0.770150463	-6.299074074	NA	15.18354167
2004	167	go	6	15	13.633	74.538	101.119	0	13.60125	0	0	74.5375	NA	NA	13.60125	0	74.5375	101.119	14.64478241	80.71203704	-1.043532407	-6.174537037	NA	13.60125
2004	167	ih	6	15	14.746	79.971	101.728	67.938	14.805	84.4	67.9375	79.97083333	14.8	116.998	14.805	67.9375	79.97083333	101.728	15.28687037	84.41597222	-0.48187037	-4.445138889	15.42727273	15.42727273
2004	167	jd	NA	NA	NA	NA	NA	NA	15.22375	156.3	67.925	240.0166667	NA	NA	15.22375	67.925	240.0166667	NA	15.75024602	262.8375	-0.526496019	-22.82083333	NA	15.22375
2004	167	lg	6	15	14.158	72.596	102.789	0	13.60125	0	0	72.59583333	13.958	102.339	13.60125	0	72.59583333	102.789	14.5149537	83.32731481	-0.913703704	-10.73148148	14.88895346	14.88895346
2004	167	lm	6	15	14.029	78.308	101.404	0	13.99083333	0	0	78.30833333	NA	NA	13.99083333	0	78.30833333	101.404	14.91710432	82.01712963	-0.926270986	-3.708796296	NA	13.99083333
2004	167	mn	6	15	16.417	241.225	109.076	74.883	15.7225	155.9	74.88333333	241.225	15.725	108.863	15.7225	74.88333333	241.225	109.076	15.51456172	267.4819444	0.207938282	-26.25694444	NA	15.7225
2004	167	pr	6	15	14.368	171.438	109.19	103.533	NA	NA	NA	NA	13.936	108.95	14.368	103.533	171.438	109.19	14.22027778	177.8974444	0.147722222	-6.459444444	NA	14.368
2004	167	ri	6	15	13.454	162.117	107.403	30.825	NA	NA	NA	NA	13.479	113.437	13.454	30.825	162.117	107.403	13.51155556	165.3122222	-0.057555556	-3.195222222	NA	13.454
2004	167	rr	6	15	13.417	155.358	105.811	14.642	NA	NA	NA	NA	13.458	106.967	13.417	14.642	155.358	105.811	13.46577778	159.8281111	-0.048777778	-4.470111111	NA	13.417
2004	167	td	6	15	15.213	241.363	108.831	95.083	15.22	127	95.08333333	241.3625	NA	NA	15.22	95.08333333	241.3625	108.831	15.98521759	252.5888889	-0.765217593	-11.22638889	NA	15.22
2004	167	we	6	15	13.267	153.813	105.739	10	NA	NA	NA	NA	NA	NA	13.267	10	153.813	105.739	13.31622222	158.4098333	-0.049222222	-4.596833333	NA	13.267
2004	168	bo	6	16	15.421	271.467	111.575	100.025	15.40833333	160.96	76.225	271.4666667	15.56	113.708	15.40833333	76.225	271.4666667	111.575	16.03698611	267.0958333	-0.628652778	4.370833333	NA	15.40833333
2004	168	go	6	16	14.879	60.275	103.6	0	13.80791667	0	0	60.275	NA	NA	13.80791667	0	60.275	103.6	14.74939934	79.2837963	-0.941482678	-19.0087963	NA	13.80791667
2004	168	ih	6	16	14.633	65.563	102.034	45.467	14.72	80.7	45.46666667	65.5625	14.713	113.787	14.72	45.46666667	65.5625	102.034	15.3707963	82.6625	-0.650796296	-17.1	15.87391304	15.87391304
2004	168	jd	NA	NA	NA	NA	NA	NA	15.64166667	156.9	72.54583333	249.3458333	NA	NA	15.64166667	72.54583333	249.3458333	NA	15.84871604	256.425	-0.207049375	-7.079166667	NA	15.64166667
2004	168	lg	6	16	15.125	60.721	103.706	0	13.80791667	0	0	60.72083333	14.371	102.161	13.80791667	0	60.72083333	103.706	14.59897805	81.69027778	-0.791061382	-20.96944444	15.37857843	15.37857843
2004	168	lm	6	16	14.342	63.008	102.273	0	14.17791667	0	0	63.00833333	NA	NA	14.17791667	0	63.00833333	102.273	14.93159027	80.26180556	-0.753673606	-17.25347222	NA	14.17791667
2004	168	mn	6	16	16.371	246.954	111.895	75.433	15.84958333	154.9	75.43333333	246.9541667	15.858	111.799	15.84958333	75.43333333	246.9541667	111.895	15.5681578	259.0282407	0.281425534	-12.07407407	NA	15.84958333
2004	168	pr	6	16	14.45	140.046	110.818	83.529	NA	NA	NA	NA	14.179	110.591	14.45	83.529	140.046	110.818	14.30094444	172.1113889	0.149055556	-32.06538889	NA	14.45
2004	168	ri	6	16	13.571	132.775	108.012	30.737	NA	NA	NA	NA	13.604	114.463	13.571	30.737	132.775	108.012	13.61883333	164.4617222	-0.047833333	-31.68672222	NA	13.571
2004	168	rr	6	16	13.513	126.292	107.18	13.562	NA	NA	NA	NA	13.546	108.396	13.513	13.562	126.292	107.18	13.55466667	158.5418333	-0.041666667	-32.24983333	NA	13.513
2004	168	td	6	16	15.575	251.088	110.265	79.625	15.56708333	126	79.625	251.0875	NA	NA	15.56708333	79.625	251.0875	110.265	16.066375	248.7263889	-0.499291667	2.361111111	NA	15.56708333
2004	168	we	6	16	13.483	128.079	106.791	8.121	NA	NA	NA	NA	NA	NA	13.483	8.121	128.079	106.791	13.35377778	157.6775556	0.129222222	-29.59855556	NA	13.483
2004	169	bo	6	17	15.854	232.458	113.155	99.054	15.8375	155.58	75.08583333	232.4583333	15.965	113.719	15.8375	75.08583333	232.4583333	113.155	16.21826852	264.8053241	-0.380768519	-32.34699074	NA	15.8375
2004	169	go	6	17	15.65	53.817	106.111	0	14.21	0	0	53.81666667	NA	NA	14.21	0	53.81666667	106.111	14.92986111	77.03865741	-0.719861111	-23.22199074	NA	14.21
2004	169	ih	6	17	15.275	55.742	103.537	40.575	14.91916667	45.5	40.575	55.74166667	14.913	112.017	14.91916667	40.575	55.74166667	103.537	15.51738795	80.42384259	-0.598221282	-24.68217593	16.07434783	16.07434783
2004	169	jd	NA	NA	NA	NA	NA	NA	15.96314198	131.9	52.65	189.5208333	NA	NA	15.96314198	52.65	189.5208333	NA	15.99926533	260.6541667	-0.036123358	-71.13333333	NA	15.96314198
2004	169	lg	6	17	15.804	55.163	104.616	0	14.21	0	0	55.1625	14.829	102.884	14.21	0	55.1625	104.616	14.78020833	79.81134259	-0.570208333	-24.64884259	15.59830307	15.59830307
2004	169	lm	6	17	15.167	55.175	104.103	0	14.43041667	0	0	55.175	NA	NA	14.43041667	0	55.175	104.103	15.04428297	78.03680556	-0.613866308	-22.86180556	NA	14.43041667
2004	169	mn	6	17	16.579	205.254	114.905	75.438	15.96708333	149.7	75.4375	205.2541667	15.967	116.042	15.96708333	75.4375	205.2541667	114.905	15.73696893	264.1969907	0.230114407	-58.94282407	NA	15.96708333
2004	169	pr	6	17	15.213	141.325	111.905	83.9	NA	NA	NA	NA	14.629	111.663	15.213	83.9	141.325	111.905	14.43338889	174.8688889	0.779611111	-33.54388889	NA	15.213
2004	169	ri	6	17	13.896	143.821	109.559	30.037	NA	NA	NA	NA	13.929	115.261	13.896	30.037	143.821	109.559	13.73172222	166.6208333	0.164277778	-22.79983333	NA	13.896
2004	169	rr	6	17	13.85	138.408	108.406	13.404	NA	NA	NA	NA	13.883	109.514	13.85	13.404	138.408	108.406	13.623	162.9204444	0.227	-24.51244444	NA	13.85
2004	169	td	6	17	15.921	191.575	109.631	75.958	15.92458333	98	75.95833333	191.575	NA	NA	15.92458333	75.95833333	191.575	109.631	16.20811574	252.9368056	-0.283532407	-61.36180556	NA	15.92458333
2004	169	we	6	17	13.492	141.9	106.882	8.621	NA	NA	NA	NA	NA	NA	13.492	8.621	141.9	106.882	13.46016667	159.2134444	0.031833333	-17.31344444	NA	13.492
2004	170	bo	6	18	16.192	239.921	113.385	94.45	16.18458333	155.21	69.93	239.9208333	16.245	112.388	16.18458333	69.93	239.9208333	113.385	16.33626852	265.3997685	-0.151685185	-25.47893519	NA	16.18458333
2004	170	go	6	18	15.496	54.179	104.952	0	14.65708333	0	0	54.17916667	NA	NA	14.65708333	0	54.17916667	104.952	15.16134722	74.40416667	-0.504263889	-20.225	NA	14.65708333
2004	170	ih	6	18	15.5	58.588	103.917	46.588	15.08166667	54.4	46.5875	58.5875	15.096	114.59	15.08166667	46.5875	58.5875	103.917	15.63348148	77.14097222	-0.551814815	-18.55347222	15.69761905	15.69761905
2004	170	jd	NA	NA	NA	NA	NA	NA	16.30083333	144.3	56.5	202.825	NA	NA	16.30083333	56.5	202.825	NA	16.14448414	256.1385417	0.156349193	-53.31354167	NA	16.30083333
2004	170	lg	6	18	16.038	53.538	104.868	0	14.65708333	0	0	53.5375	15.208	103.3	14.65708333	0	53.5375	104.868	14.95697222	76.65393519	-0.299888889	-23.11643519	15.18531791	15.18531791
2004	170	lm	6	18	14.638	56.721	103.431	0	14.46916667	0	0	56.72083333	NA	NA	14.46916667	0	56.72083333	103.431	15.22319447	75.43703704	-0.754027803	-18.7162037	NA	14.46916667
2004	170	mn	6	18	16.029	209.138	114.427	74.471	15.9025	149.6	74.47083333	209.1375	15.904	116.05	15.9025	74.47083333	209.1375	114.427	15.85606867	259.7363426	0.046431327	-50.59884259	NA	15.9025
2004	170	pr	6	18	14.929	149.9	111.272	90.392	NA	NA	NA	NA	14.763	111.074	14.929	90.392	149.9	111.272	14.51322222	167.929	0.415777778	-18.029	NA	14.929
2004	170	ri	6	18	14.192	144.467	109.967	28.717	NA	NA	NA	NA	14.221	115.32	14.192	28.717	144.467	109.967	13.80655556	160.5221667	0.385444444	-16.05516667	NA	14.192
2004	170	rr	6	18	14.017	137.792	109.059	11.304	NA	NA	NA	NA	14.067	110.023	14.017	11.304	137.792	109.059	13.73405556	156.2256667	0.282944444	-18.43366667	NA	14.017
2004	170	td	6	18	16.375	208.579	111.057	83.167	16.35708333	96	83.16666667	208.5791667	NA	NA	16.35708333	83.16666667	208.5791667	111.057	16.31765741	247.6736111	0.039425926	-39.09444444	NA	16.35708333
2004	170	we	6	18	13.6	141.108	107.572	8.362	NA	NA	NA	NA	NA	NA	13.6	8.362	141.108	107.572	13.57072222	153.8092222	0.029277778	-12.70122222	NA	13.6
2004	171	bo	6	19	16.513	240.683	113.572	96.763	16.52875	155.94	72.41708333	240.6833333	16.567	112.806	16.52875	72.41708333	240.6833333	113.572	16.42964815	259.0388889	0.099101852	-18.35555556	NA	16.52875
2004	171	go	6	19	16.338	49.471	105.186	0	15.0075	0	0	49.47083333	NA	NA	15.0075	0	49.47083333	105.186	15.35081019	73.79652778	-0.343310185	-24.32569444	NA	15.0075
2004	171	ih	6	19	15.15	54.067	102.673	46.517	15.22458333	63.4	46.51666667	54.06666667	15.229	115.417	15.22458333	46.51666667	54.06666667	102.673	15.7469213	77.07986111	-0.522337963	-23.01319444	16.08833333	16.08833333
2004	171	jd	NA	NA	NA	NA	NA	NA	16.51041667	144.3	50.73333333	205.225	NA	NA	16.51041667	50.73333333	205.225	NA	16.24280191	254.0638021	0.267614756	-48.83880208	NA	16.51041667
2004	171	lg	6	19	16.1	49.258	104.574	0	15.0075	0	0	49.25833333	15.483	103.116	15.0075	0	49.25833333	104.574	15.14899074	76.61041667	-0.141490741	-27.35208333	15.61363453	15.61363453
2004	171	lm	6	19	15.304	52.217	104.692	0	14.7425	0	0	52.21666667	NA	NA	14.7425	0	52.21666667	104.692	15.38981357	74.83148148	-0.647313567	-22.61481481	NA	14.7425
2004	171	mn	6	19	16.775	194.004	114.055	71.746	16.20625	154.4	71.74583333	194.0041667	16.204	115.069	16.20625	71.74583333	194.0041667	114.055	15.9432392	251.405787	0.263010802	-57.40162037	NA	16.20625
2004	171	pr	6	19	14.921	140.213	111.908	84.35	NA	NA	NA	NA	14.938	111.691	14.921	84.35	140.213	111.908	14.55583333	173.2018889	0.365166667	-32.98888889	NA	14.921
2004	171	ri	6	19	14.179	133.533	109.861	24.008	NA	NA	NA	NA	14.213	114.783	14.179	24.008	133.533	109.861	13.90644444	169.3803889	0.272555556	-35.84738889	NA	14.179
2004	171	rr	6	19	14.013	127.583	109.114	9.575	NA	NA	NA	NA	14.071	109.903	14.013	9.575	127.583	109.114	13.83311111	165.3882778	0.179888889	-37.80527778	NA	14.013
2004	171	td	6	19	16.621	208.45	111.714	82.5	16.64166667	96	82.5	208.45	NA	NA	16.64166667	82.5	208.45	111.714	16.43176389	242.2263889	0.209902778	-33.77638889	NA	16.64166667
2004	171	we	6	19	13.788	130	108.105	8.45	NA	NA	NA	NA	NA	NA	13.788	8.45	130	108.105	13.76264706	163.3504444	0.025352941	-33.35044444	NA	13.788
2004	172	bo	6	20	16.904	194.955	113.688	96.421	16.9075	160.23	71.92791667	194.9541667	16.993	110.305	16.9075	71.92791667	194.9541667	113.688	16.581125	254.6752315	0.326375	-59.72106481	NA	16.9075
2004	172	go	6	20	17.042	49.492	107.475	0	15.40291667	0	0	49.49166667	NA	NA	15.40291667	0	49.49166667	107.475	15.46905093	72.32384259	-0.066134259	-22.83217593	NA	15.40291667
2004	172	ih	6	20	15.779	52.696	103.899	38.883	15.45875	45.7	38.88333333	52.69583333	15.463	112.663	15.45875	38.88333333	52.69583333	103.899	15.87035648	75.34305556	-0.411606481	-22.64722222	17.11090909	17.11090909
2004	172	jd	NA	NA	NA	NA	NA	NA	16.70083333	144.1	48.80416667	168.3041667	NA	NA	16.70083333	48.80416667	168.3041667	NA	16.35968302	250.6513021	0.341150309	-82.34713542	NA	16.70083333
2004	172	lg	6	20	16.95	48.696	106.904	0	15.40291667	0	0	48.69583333	15.725	103.369	15.40291667	0	48.69583333	106.904	15.25234259	74.85185185	0.150574074	-26.15601852	16.73462298	16.73462298
2004	172	lm	6	20	15.638	51.088	105.531	0	15.09041667	0	0	51.0875	NA	NA	15.09041667	0	51.0875	105.531	15.5210133	72.98587963	-0.430596632	-21.89837963	NA	15.09041667
2004	172	mn	6	20	17.017	184.854	114.129	66.054	16.4725	154.7	66.05416667	184.8541667	16.463	114.676	16.4725	66.05416667	184.8541667	114.129	16.02166975	254.5347222	0.450830247	-69.68055556	NA	16.4725
[truncated: 56,898 more rows]
