# Supplementary material for: Environmentally triggered shifts in steelhead migration behavior and consequences for survival in the mid-Columbia River
Source: PLoS One. 2021 May 10;16(5):e0250831. doi: 10.1371/journal.pone.0250831 (PMC8109777; doi:10.1371/journal.pone.0250831)
Supplement: S1 Script — (R) [file pone.0250831.s010.R]

# This script processes the raw steelhead PIT tag data for the analysis 
# This R script contains the analyses for the manuscript entitled 
# "Environmentally triggered shifts in steelhead migration behavior 
# in the middle Columbia River" (Siegel et al. in review)

# Two CSV files are required to run this analysis, which should be placed in the working directory
  # Mid_Columbia_Steelhead.csv: this is the steelhead PIT tag detection record and associated environmental metrics
  # Dam_Environmental_Data.csv: This is environmenntal data from the Columbia River hydrosystem dams 


# To begin, you can load this Rdata file, which contains everything created in the below document.  Please install and 
# load the packages directly below as well
load(file = "Steelhead_Data_ALL.RData")
# Alternatively, run the code in order from here to the bottom of the script.  Again, make sure below packages are installed

### Setup ####
{
#### * Packages ####
library(mgcv)
library(visreg)
library(mixtools)
library(MuMIn)
library(ggplot2)
library(cowplot)
library(ggpubr)
library(grid)
library(gridExtra)
library(lme4)
library(tidyr)
library(stringr)
library(plyr)
library(dplyr)
library(AICcmodavg)
library(wakefield)
library(corrplot)
library(mgcv)
library(AICcmodavg)  

### * Set color scheme ####
library(RColorBrewer)

mycol.all<-brewer.pal(n=11,"RdYlBu")
for(i in c(1:11)){
  assign(paste0("color",as.character(i)), mycol.all[i])
}

darken <- function(color, factor=1.25){
  col <- col2rgb(color)
  col <- col/factor
  col <- rgb(t(col), maxColorValue=255)
  col
}


lighten <- function(color, factor=1.25){
  col <- col2rgb(color)
  col <- col*factor
  col <- rgb(t(col), maxColorValue=255)
  col
}

#MC colors
colMCslow <-'#EE6677'
colMC  <- darken('#EE6677')
colMCfast  <- darken(colMC)

colSEA <-'#228833'
colSEAslow  <- lighten(colSEA)
colSEAfast  <- darken(colSEA)

colUC <-'#CCBB44'
colUCslow  <- lighten(colUC)
colUCfast  <- darken(colUC)

colSA <-'#AA3377'
colSAslow  <- lighten(colSA)
colSAfast  <- darken(colSA)

colSBslow <-'#66CCEE'
colSB <- darken(colSBslow)
colSBfast  <- darken(colSB)


### * Load data and prep data####

datfull <- read.csv("Mid_Columbia_Steelhead.csv")

# Full and survivor only datasets
#making sure no NA's for model selection
datfull<-datfull[!is.na(datfull$reartype),]
datfull<-datfull[!is.na(datfull$bo.Temp),]
datfull<-datfull[!is.na(datfull$bo.Flow),]
datfull<-datfull[!is.na(datfull$jbo),]
datfull<-datfull[!is.na(datfull$AgeP),]
datfull<-datfull[!is.na(datfull$MeanSpill8),]
datfull<-datfull[!is.na(datfull$MeanFlow8),]
datfull<-datfull[!is.na(datfull$MeanTemp8),]
datfull<-datfull[!is.na(datfull$Trans),]
datfull<-datfull[!is.na(datfull$AdYear),]
datfull$Analyzed_Group <- factor(datfull$Analyzed_Group)
datfull$Trans <- factor(datfull$Trans)
datfull$AgeP <- factor(datfull$AgeP)
datfull$reartype <- factor(datfull$reartype)
datfull$AdYear <- factor(datfull$AdYear)

x<-(table(datfull$population,  datfull$AdYear, datfull$Analyzed_Group))
write.csv(x,"Data/Sample_sizes_steelhead.csv")

#only survivors
dat03 <- datfull[!is.na(datfull$BONtoMCN2),]
dat03 <- subset(dat03, BONtoMCN2 > 0)

#### * Subsetting to Analyzed groups 

datfullMC <- subset(datfull, Analyzed_Group =="Middle Columbia")
datfullSnakeEarly <- subset(datfull, Analyzed_Group =="Snake Early A-run")
datfullUC<- subset(datfull, Analyzed_Group =="Upper Columbia")
datfullSnakeA<- subset(datfull, Analyzed_Group =="Sal/Clear A-run")
datfullSnakeB<- subset(datfull, Analyzed_Group =="Sal/Clear B-run")


}
#### ............................ #### 


#### 1: Mixture models ####
# this section fits 3-distribution mixture models to travel time data to define fast, slow, and overwintering behaviours


#threeway function, describing probabilities for each distribution
#Fast probailities
fastprob3 <- function (fish=trav2[1], mod=mo, lambda = c(0.475,0.475,0.05),mu = c(2, 4.0,5.5), sigma=c(0.4,0.4,0.2)){
    d1<-dnorm(x=fish, mean=mod$mu[1], sd=mod$sigma[1])*mod$lambda[1]
  d2<-dnorm(x=fish, mean=mod$mu[2], sd=mod$sigma[2])*mod$lambda[2]
  d3<-dnorm(x=fish, mean=mod$mu[3], sd=mod$sigma[3])*mod$lambda[3]
  fastprob3<-d1/(d1+d2+d3)
  return(fastprob3)
}
#slow probailities
slowprob3 <- function (fish=trav2[1], mod=mo, lambda = c(0.475,0.475,0.05),mu = c(2, 4.0,5.5), sigma=c(0.4,0.4,0.2)){
  d1<-dnorm(x=fish, mean=mod$mu[1], sd=mod$sigma[1])*mod$lambda[1]
  d2<-dnorm(x=fish, mean=mod$mu[2], sd=mod$sigma[2])*mod$lambda[2]
  d3<-dnorm(x=fish, mean=mod$mu[3], sd=mod$sigma[3])*mod$lambda[3]
  slowprob3<-d2/(d1+d2+d3)
  return(slowprob3)
}
#overwinter probailities
owinterprob3 <- function (fish=trav2[1], mod=mo, lambda = c(0.475,0.475,0.05),mu = c(2, 4.0,5.5), sigma=c(0.4,0.4,0.2)){
  d1<-dnorm(x=fish, mean=mod$mu[1], sd=mod$sigma[1])*mod$lambda[1]
  d2<-dnorm(x=fish, mean=mod$mu[2], sd=mod$sigma[2])*mod$lambda[2]
  d3<-dnorm(x=fish, mean=mod$mu[3], sd=mod$sigma[3])*mod$lambda[3]
  owinterprob3<-d3/(d1+d2+d3)
  return(owinterprob3)
}


#Mixture models fit for each Analyzed Group
n <- 5
dat03$fprobs<-NA
dat03$sprobs<-NA
dat03$owprobs<-NA

head(dat03)
for (k in 1:n){
  mo<-normalmixEM(log(dat03$BONtoMCN2[which(dat03$Analyzed_Group==levels(dat03$Analyzed_Group)[k])]), lambda = c(0.475,0.475,0.05),mu = c(2, 4.0,5.5), sigma=c(0.4,0.4,0.2))
  dat03$fprobs[which(dat03$Analyzed_Group==levels(dat03$Analyzed_Group)[k])]<-fastprob3(fish=log(dat03$BONtoMCN2[which(dat03$Analyzed_Group==levels(dat03$Analyzed_Group)[k])]))
  dat03$sprobs[which(dat03$Analyzed_Group==levels(dat03$Analyzed_Group)[k])]<-slowprob3(fish=log(dat03$BONtoMCN2[which(dat03$Analyzed_Group==levels(dat03$Analyzed_Group)[k])]))
  dat03$owprobs[which(dat03$Analyzed_Group==levels(dat03$Analyzed_Group)[k])]<-owinterprob3(fish=log(dat03$BONtoMCN2[which(dat03$Analyzed_Group==levels(dat03$Analyzed_Group)[k])]))
  assign(paste0("mo_",as.character(levels(dat03$Analyzed_Group)[k])),mo)
  
}


#group designations based off of probabilities above 0.5
GroupFunct <- function(x){
  x$otgroup<-0
  x$otgroup[x$fprobs<0.5]<-1#fast versus both slow groups
  x$fgroup<-0
  x$fgroup[x$fprobs>0.5]<-1
  x$sgroup<-0
  x$sgroup[x$sprobs>0.5]<-1
  x$owgroup<-0
  x$owgroup[x$owprobs>0.5]<-1  
  return(x)
}

dat03 <- GroupFunct(dat03)

  #single clolumn for behaviour, 0 = fast, 1 = slow, 2 = overwinter
dat03$Behaviour<- ifelse(dat03$owgroup == 1, 2, dat03$otgroup)


#### * Mixture plot ####
#function to plot normal distributions 
plot.normal.components <- function(mixture,component.number,...) {
  curve(mixture$lambda[component.number] *
          dnorm(x,mean=mixture$mu[component.number],
                sd=mixture$sigma[component.number]), add=TRUE, ...)
}

levels(dat03$Analyzed_Group)

dat03$Analyzed_Group <- factor(dat03$Analyzed_Group, levels = c("Middle Columbia", "Snake Early A-run", "Upper Columbia", "Sal/Clear A-run", "Sal/Clear B-run"))
par(mfrow=c(1,5), oma=c(4,3,3,1), mar=c(4,0,0,0),ps=8)
#par(mfrow=c(2,3),ps=10,cex=.6, mar=c(1,1,1,1), oma=c(4,4,0,0))
k<-1
hist(log(dat03$BONtoMCN2[which(dat03$Analyzed_Group==levels(dat03$Analyzed_Group)[k])]),breaks=35,col="grey",border="grey",freq=FALSE,yaxt="n",
     xlab="",main="")
sapply(3,plot.normal.components,mixture=`mo_Middle Columbia`, col=c("red"),lwd=2)
sapply(1,plot.normal.components,mixture=`mo_Middle Columbia`, col=c("red4"),lwd=2)
sapply(2,plot.normal.components,mixture=`mo_Middle Columbia`, col=c("red"),lwd=2)
mtext("Middle Columbia", side=3, line =.2, cex=.95)
mtext("Relative frequency     ", side=2, line =1.8, cex=.9)
text(1.4,1.5, "A", cex=.9)
legend("topright", "A                                       ", cex=1.3, bty="n")
k<-2
hist(log(dat03$BONtoMCN2[which(dat03$Analyzed_Group==levels(dat03$Analyzed_Group)[k])]),breaks=35,col="grey",border="grey",freq=FALSE,yaxt="n",
     xlab="",ylab="",main="")
sapply(3,plot.normal.components,mixture=`mo_Snake Early A-run`, col=c("green"),lwd=2)
sapply(1,plot.normal.components,mixture=`mo_Snake Early A-run`, col=c("green4"),lwd=2)
sapply(2,plot.normal.components,mixture=`mo_Snake Early A-run`, col=c("green"),lwd=2)
mtext("Snake Early A-index", side=3, line =.2, cex=.95)
legend("topright", "B                                       ", cex=1.3, bty="n")
k<-3
hist(log(dat03$BONtoMCN2[which(dat03$Analyzed_Group==levels(dat03$Analyzed_Group)[k])]),breaks=35,col="grey",border="grey",freq=FALSE,yaxt="n",
     xlab="",main="")
sapply(3,plot.normal.components,mixture=`mo_Upper Columbia`, col=c("orange"),lwd=2)
sapply(1,plot.normal.components,mixture=`mo_Upper Columbia`, col=c("orange4"),lwd=2)
sapply(2,plot.normal.components,mixture=`mo_Upper Columbia`, col=c("orange"),lwd=2)
mtext("Upper Columbia", side=3, line =.2, cex=1)
mtext("log travel days", side=1, line =1.8, cex=1)
legend("topright", "C                                       ", cex=1.3, bty="n")
k<-4
hist(log(dat03$BONtoMCN2[which(dat03$Analyzed_Group==levels(dat03$Analyzed_Group)[k])]),breaks=35,col="grey",border="grey",freq=FALSE,yaxt="n",
     xlab="",main="")
sapply(3,plot.normal.components,mixture=`mo_Sal/Clear A-run`, col=c("purple"),lwd=2)
sapply(1,plot.normal.components,mixture=`mo_Sal/Clear A-run`, col=c("purple4"),lwd=2)
sapply(2,plot.normal.components,mixture=`mo_Sal/Clear A-run`, col=c("purple"),lwd=2)
mtext("Sal/Clear A-index", side=3, line =.2, cex=.95)
legend("topright", "D                                       ", cex=1.3, bty="n")
k<-5
hist(log(dat03$BONtoMCN2[which(dat03$Analyzed_Group==levels(dat03$Analyzed_Group)[k])]),breaks=35,col="grey",border="grey",freq=FALSE,yaxt="n",
     xlab="",main="")
sapply(3,plot.normal.components,mixture=`mo_Sal/Clear B-run`, col=c("blue"),lwd=2)
sapply(1,plot.normal.components,mixture=`mo_Sal/Clear B-run`, col=c("blue4"),lwd=2)
sapply(2,plot.normal.components,mixture=`mo_Sal/Clear B-run`, col=c("blue"),lwd=2)
mtext("Sal/Clear B-index", side=3, line =.2, cex=.95)
legend("topright", "E                                      ", cex=1.3, bty="n")


###  Those not detected at McNary labeled Morts
datfull<- merge(datfull, dplyr::select(dat03,tag_id, otgroup), by="tag_id", all.x=TRUE)
datfull$otgroup[is.na(datfull$otgroup)] <- "Mort"

datfullMC<- merge(datfullMC, dplyr::select(dat03,tag_id, otgroup), by="tag_id", all.x=TRUE)
datfullMC$otgroup[is.na(datfullMC$otgroup)] <- "Mort"

datfullSnakeEarly <- merge(datfullSnakeEarly, dplyr::select(dat03,tag_id, otgroup), by="tag_id", all.x=TRUE)
datfullSnakeEarly$otgroup[is.na(datfullSnakeEarly$otgroup)] <- "Mort"

datfullUC<- merge(datfullUC, dplyr::select(dat03,tag_id, otgroup), by="tag_id", all.x=TRUE)
datfullUC$otgroup[is.na(datfullUC$otgroup)] <- "Mort"

datfullSnakeA <- merge(datfullSnakeA, dplyr::select(dat03,tag_id, otgroup), by="tag_id", all.x=TRUE)
datfullSnakeA$otgroup[is.na(datfullSnakeA$otgroup)] <- "Mort"

datfullSnakeB<- merge(datfullSnakeB, dplyr::select(dat03,tag_id, otgroup), by="tag_id", all.x=TRUE)
datfullSnakeB$otgroup[is.na(datfullSnakeB$otgroup)] <- "Mort"

#.............................................. ####


#### 2: Annual patterns ####
#This section models seasonal patterns in travel times for each population groupt

### * Subset detected fish to groups ####
dat03MC <- subset(dat03, Analyzed_Group =="Middle Columbia")
dat03SnakeEarly <- subset(dat03, Analyzed_Group =="Snake Early A-run")
dat03UC<- subset(dat03, Analyzed_Group =="Upper Columbia")
dat03SnakeA<- subset(dat03, Analyzed_Group =="Sal/Clear A-run")
dat03SnakeB<- subset(dat03, Analyzed_Group =="Sal/Clear B-run")


#Travel by group
#small number of overwintering fish ignored here
nrow(subset(dat03MC, owgroup ==1))/nrow(dat03MC)#0.032481
nrow(subset(dat03SnakeEarly, owgroup ==1))/nrow(dat03SnakeEarly)#0.01293047
nrow(subset(dat03UC, owgroup ==1))/nrow(dat03UC)#0.0006046315
nrow(subset(dat03SnakeA, owgroup ==1))/nrow(dat03SnakeA)#0.01277445
nrow(subset(dat03SnakeB, owgroup ==1))/nrow(dat03SnakeB)#0.01323655


#### * Travel time smoothers ####
#seperate model for each migration behaviour
#for fast 
TTgroup.modMCfast <- gam(log(BONtoMCN2) ~ s(jbo, k=6)   + s(AdYear,   bs="re"), data = subset(dat03MC, Behaviour==0))
TTgroup.modSnakeEarlyfast <- gam(log(BONtoMCN2) ~ s(jbo,k=6)   + s(AdYear,   bs="re"), data = subset(dat03SnakeEarly, Behaviour==0))
TTgroup.modUCfast <- gam(log(BONtoMCN2) ~ s(jbo, k=6) +  s(AdYear,   bs="re"), data = subset(dat03UC, Behaviour==0))
TTgroup.modSnakeAfast <- gam(log(BONtoMCN2) ~ s(jbo, k=6)   + s(AdYear,   bs="re"), data = subset(dat03SnakeA, Behaviour==0))
TTgroup.modSnakeBfast <- gam(log(BONtoMCN2) ~ s(jbo, k=6)   + s(AdYear,   bs="re"), data = subset(dat03SnakeB, Behaviour==0))
#for slow
TTgroup.modMCslow <- gam(log(BONtoMCN2) ~ s(jbo, k=6)   + s(AdYear,   bs="re"), data = subset(dat03MC, Behaviour==1))
TTgroup.modSnakeEarlyslow  <- gam(log(BONtoMCN2) ~ s(jbo,k=6)   + s(AdYear,   bs="re"), data = subset(dat03SnakeEarly, Behaviour==1))
TTgroup.modUCslow <- gam(log(BONtoMCN2) ~ s(jbo, k=6) +  s(AdYear,   bs="re"), data = subset(dat03UC, Behaviour==1))
TTgroup.modSnakeAslow  <- gam(log(BONtoMCN2) ~ s(jbo, k=6)   + s(AdYear,   bs="re"), data = subset(dat03SnakeA, Behaviour==1))
TTgroup.modSnakeBslow  <- gam(log(BONtoMCN2) ~ s(jbo, k=6)   + s(AdYear,   bs="re"), data = subset(dat03SnakeB, Behaviour==1))
#overwinter
TTgroup.modMCow <- gam(log(BONtoMCN2) ~ s(jbo, k=6)   , data = subset(dat03MC, Behaviour==2))
TTgroup.modSnakeEarlyow  <- gam(log(BONtoMCN2) ~ s(jbo,k=6)   , data = subset(dat03SnakeEarly, Behaviour==2))
TTgroup.modUCow <- gam(log(BONtoMCN2) ~ s(jbo, k=6) , data = subset(dat03UC, Behaviour==2))
TTgroup.modSnakeAow  <- gam(log(BONtoMCN2) ~ s(jbo, k=6)   , data = subset(dat03SnakeA, Behaviour==2))
TTgroup.modSnakeBow  <- gam(log(BONtoMCN2) ~ s(jbo, k=6)   , data = subset(dat03SnakeB, Behaviour==2))


par(mfrow=c(1,2))
visreg(TTgroup.modMCfast)
visreg(TTgroup.modSnakeEarlyfast)
visreg(TTgroup.modUCfast)
visreg(TTgroup.modSnakeAfast)
visreg(TTgroup.modSnakeBfast)

visreg(TTgroup.modMCslow)
visreg(TTgroup.modSnakeEarlyslow)
visreg(TTgroup.modUCslow)
visreg(TTgroup.modSnakeAslow)
visreg(TTgroup.modSnakeBslow)

visreg(TTgroup.modMCow)
visreg(TTgroup.modSnakeEarlyow)
visreg(TTgroup.modUCow)
visreg(TTgroup.modSnakeAow)
visreg(TTgroup.modSnakeBow)
par(mfrow=c(1,1))

#### ** predicting TT smoothers #### 
TTsmootherPRed <-as.data.frame(cbind(c(101:300),rep(c(2016), times = 200))); colnames(TTsmootherPRed) <- c("jbo","AdYear")

TTsmootherPRed$MCfast <- exp(predict(TTgroup.modMCfast, newdata = TTsmootherPRed, exclude ="s(AdYear)"))
TTsmootherPRed$MCslow <- exp(predict(TTgroup.modMCslow, newdata = TTsmootherPRed, exclude ="s(AdYear)"))
TTsmootherPRed$MCow <- exp(predict(TTgroup.modMCow, newdata = TTsmootherPRed, exclude ="s(AdYear)"))

TTsmootherPRed$SnakeEarlyfast <- exp(predict(TTgroup.modSnakeEarlyfast, newdata = TTsmootherPRed, exclude ="s(AdYear)"))
TTsmootherPRed$SnakeEarlyslow <- exp(predict(TTgroup.modSnakeEarlyslow, newdata = TTsmootherPRed, exclude ="s(AdYear)"))
TTsmootherPRed$SnakeEarlyow <- exp(predict(TTgroup.modSnakeEarlyow, newdata = TTsmootherPRed, exclude ="s(AdYear)"))

TTsmootherPRed$UCfast <- exp(predict(TTgroup.modUCfast, newdata = TTsmootherPRed, exclude ="s(AdYear)"))
TTsmootherPRed$UCslow <- exp(predict(TTgroup.modUCslow, newdata = TTsmootherPRed, exclude ="s(AdYear)"))
TTsmootherPRed$UCow <- exp(predict(TTgroup.modUCow, newdata = TTsmootherPRed, exclude ="s(AdYear)"))

TTsmootherPRed$SnakeAfast <- exp(predict(TTgroup.modSnakeAfast, newdata = TTsmootherPRed, exclude ="s(AdYear)"))
TTsmootherPRed$SnakeAslow <- exp(predict(TTgroup.modSnakeAslow, newdata = TTsmootherPRed, exclude ="s(AdYear)"))
TTsmootherPRed$SnakeAow <- exp(predict(TTgroup.modSnakeAow, newdata = TTsmootherPRed, exclude ="s(AdYear)"))

TTsmootherPRed$SnakeBfast <- exp(predict(TTgroup.modSnakeBfast, newdata = TTsmootherPRed, exclude ="s(AdYear)"))
TTsmootherPRed$SnakeBslow <- exp(predict(TTgroup.modSnakeBslow, newdata = TTsmootherPRed, exclude ="s(AdYear)"))
TTsmootherPRed$SnakeBow <- exp(predict(TTgroup.modSnakeBow, newdata = TTsmootherPRed, exclude ="s(AdYear)"))


#.............................................. ####


#### 3: Probability of delay ########################## 

# This section models the probability of delay (slow or overwintering behaviours) as 
# a function of fish characteristics and environmental variables


##### * subset to July-September for plots ####
#using only survivors to McNary
dat03MC_restricted <- subset(dat03MC, jbo > 181  & jbo < 274 )
dat03SnakeEarly_restricted <- subset(dat03SnakeEarly, jbo > 181  & jbo < 274 )
dat03UC_restricted <- subset(dat03UC, jbo > 181  & jbo < 274)
dat03SnakeA_restricted <- subset(dat03SnakeA, jbo >181  & jbo < 274)
dat03SnakeB_restricted <- subset(dat03SnakeB, jbo > 181  & jbo < 274)
dat03_restricted <- subset(dat03, jbo > 181  & jbo < 274)


datfullMC_restricted <- subset(datfullMC, jbo > 181  & jbo < 274 )
datfullSnakeEarly_restricted <- subset(datfullSnakeEarly, jbo > 181  & jbo < 274 )
datfullUC_restricted <- subset(datfullUC, jbo > 181  & jbo < 274)
datfullSnakeA_restricted <- subset(datfullSnakeA, jbo >181  & jbo < 274)
datfullSnakeB_restricted <- subset(datfullSnakeB, jbo > 181  & jbo < 274)
datfull_restricted <- subset(datfull, jbo > 181  & jbo < 274)


#### * Model fitting and selection ####

  #mixture model predicted probabilities of being a fish that delayed
dat03MC_restricted$SlowprobMixt <- (dat03MC_restricted$sprobs + dat03MC_restricted$owprobs);dat03MC_restricted$SlowprobMixt <- ifelse(dat03MC_restricted$SlowprobMixt >= 1, 0.9999999999999, dat03MC_restricted$SlowprobMixt )
dat03SnakeEarly_restricted$SlowprobMixt <- (dat03SnakeEarly_restricted$sprobs + dat03SnakeEarly_restricted$owprobs);dat03SnakeEarly_restricted$SlowprobMixt <-ifelse(dat03SnakeEarly_restricted$SlowprobMixt >= 1, 0.9999999999999, dat03SnakeEarly_restricted$SlowprobMixt )
dat03SnakeA_restricted$SlowprobMixt <- (dat03SnakeA_restricted$sprobs + dat03SnakeA_restricted$owprobs);dat03SnakeA_restricted$SlowprobMixt <-ifelse(dat03SnakeA_restricted$SlowprobMixt >= 1, 0.9999999999999, dat03SnakeA_restricted$SlowprobMixt )
dat03UC_restricted$SlowprobMixt <- (dat03UC_restricted$sprobs + dat03UC_restricted$owprobs);dat03UC_restricted$SlowprobMixt<-ifelse(dat03UC_restricted$SlowprobMixt >= 1, 0.9999999999999, dat03UC_restricted$SlowprobMixt )
dat03SnakeB_restricted$SlowprobMixt <- (dat03SnakeB_restricted$sprobs + dat03SnakeB_restricted$owprobs);dat03SnakeB_restricted$SlowprobMixt<-ifelse(dat03SnakeB_restricted$SlowprobMixt >= 1, 0.9999999999999, dat03SnakeB_restricted$SlowprobMixt )

dat03MC$SlowprobMixt <- (dat03MC$sprobs + dat03MC$owprobs);dat03MC$SlowprobMixt <- ifelse(dat03MC$SlowprobMixt >= 1, 0.9999999999999, dat03MC$SlowprobMixt )
dat03SnakeEarly$SlowprobMixt <- (dat03SnakeEarly$sprobs + dat03SnakeEarly$owprobs);dat03SnakeEarly$SlowprobMixt <-ifelse(dat03SnakeEarly$SlowprobMixt >= 1, 0.9999999999999, dat03SnakeEarly$SlowprobMixt )
dat03SnakeA$SlowprobMixt <- (dat03SnakeA$sprobs + dat03SnakeA$owprobs);dat03SnakeA$SlowprobMixt <-ifelse(dat03SnakeA$SlowprobMixt >= 1, 0.9999999999999, dat03SnakeA$SlowprobMixt )
dat03UC$SlowprobMixt <- (dat03UC$sprobs + dat03UC$owprobs);dat03UC$SlowprobMixt<-ifelse(dat03UC$SlowprobMixt >= 1, 0.9999999999999, dat03UC$SlowprobMixt )
dat03SnakeB$SlowprobMixt <- (dat03SnakeB$sprobs + dat03SnakeB$owprobs);dat03SnakeB$SlowprobMixt<-ifelse(dat03SnakeB$SlowprobMixt >= 1, 0.9999999999999, dat03SnakeB$SlowprobMixt )

  #global models
mod.pSlow_MC_global <- gam(SlowprobMixt~s(MeanTemp8,k=5)+ s(jbo,k=5)+ s(MeanSpill8,k=5)+ s(MeanFlow8,k=5)+as.factor(AgeP) +as.factor(reartype) + s(AdYear, bs="re"),family="binomial",data=  dat03MC)
mod.pSlow_SnakeEarly_global <- gam(SlowprobMixt~s(MeanTemp8,k=5)+ s(jbo,k=5)+ s(MeanSpill8,k=5)+ s(MeanFlow8,k=5) +as.factor(AgeP)+as.factor(reartype) + as.factor(Trans)  + s(AdYear, bs="re"),family="binomial",data=  dat03SnakeEarly)
mod.pSlow_UC_global <- gam(SlowprobMixt~s(MeanTemp8,k=5)+ s(jbo,k=5)+ s(MeanSpill8,k=5)+ s(MeanFlow8,k=5) +as.factor(AgeP)+as.factor(reartype)  + s(AdYear, bs="re"),family="binomial",data=  dat03UC)
mod.pSlow_SnakeA_global <- gam(SlowprobMixt~s(MeanTemp8,k=5)+ s(jbo,k=5)+ s(MeanSpill8,k=5)+ s(MeanFlow8,k=5) +as.factor(AgeP)+as.factor(reartype) + as.factor(Trans) + s(AdYear, bs="re"),family="binomial",data=  dat03SnakeA)
mod.pSlow_SnakeB_global <- gam(SlowprobMixt~s(MeanTemp8,k=5)+ s(jbo,k=5)+ s(MeanSpill8,k=5) + s(MeanFlow8,k=5)+as.factor(AgeP)+as.factor(reartype)+ as.factor(Trans) + s(AdYear, bs="re"),family="binomial",data=  dat03SnakeB)

  #model selection
options(na.action = "na.fail") 
mod.pSlow_MC_global_dredge  <-dredge(mod.pSlow_MC_global, trace=2, rank = "AICc", subset=!(`s(jbo, k = 5)` && `s(MeanFlow8, k = 5)`) && !(`s(MeanSpill8, k = 5)` && `s(MeanFlow8, k = 5)`) && !(`s(MeanSpill8, k = 5)` && `s(jbo, k = 5)`))
mod.pSlow_SnakeEarly_global_dredge  <-dredge(mod.pSlow_SnakeEarly_global, trace=2, rank = "AICc", subset=!(`s(jbo, k = 5)` && `s(MeanFlow8, k = 5)`) && !(`s(MeanSpill8, k = 5)` && `s(MeanFlow8, k = 5)`) && !(`s(MeanSpill8, k = 5)` && `s(jbo, k = 5)`))
mod.pSlow_UC_global_dredge  <-dredge(mod.pSlow_UC_global, trace=2, rank = "AICc", subset=!(`s(jbo, k = 5)` && `s(MeanFlow8, k = 5)`) && !(`s(MeanSpill8, k = 5)` && `s(MeanFlow8, k = 5)`) && !(`s(MeanSpill8, k = 5)` && `s(jbo, k = 5)`))
mod.pSlow_SnakeA_global_dredge  <-dredge(mod.pSlow_SnakeA_global, trace=2, rank = "AICc", subset=!(`s(jbo, k = 5)` && `s(MeanFlow8, k = 5)`) && !(`s(MeanSpill8, k = 5)` && `s(MeanFlow8, k = 5)`) && !(`s(MeanSpill8, k = 5)` && `s(jbo, k = 5)`))
mod.pSlow_SnakeB_global_dredge <-dredge(mod.pSlow_SnakeB_global, trace=2, rank = "AICc", subset=!(`s(jbo, k = 5)` && `s(MeanFlow8, k = 5)`) && !(`s(MeanSpill8, k = 5)` && `s(MeanFlow8, k = 5)`) && !(`s(MeanSpill8, k = 5)` && `s(jbo, k = 5)`))
options(na.action = "na.omit")
mod.pSlow_MC_global_dredge10 <-subset(mod.pSlow_MC_global_dredge, delta <5) 
mod.pSlow_SnakeEarly_global_dredge10 <-subset(mod.pSlow_SnakeEarly_global_dredge, delta <5) 
mod.pSlow_UC_global_dredge10 <-subset(mod.pSlow_UC_global_dredge, delta <5) 
mod.pSlow_SnakeA_global_dredge10 <-subset(mod.pSlow_SnakeA_global_dredge, delta <5) 
mod.pSlow_SnakeB_global_dredge10 <-subset(mod.pSlow_SnakeB_global_dredge, delta <5) 

  #selected models
mod.pSlow_MC_sel <- gam(SlowprobMixt~s(MeanTemp8, k=5)+ s(jbo,k=5)+as.factor(AgeP) + s(AdYear, bs="re"),family="binomial",data=  dat03MC)
mod.pSlow_SnakeEarly_sel  <- gam(SlowprobMixt~s(MeanTemp8,k=5)+s(jbo,k=5) +as.factor(AgeP)+as.factor(reartype) + as.factor(Trans)  + s(AdYear, bs="re"),family="binomial",data=  dat03SnakeEarly)
mod.pSlow_UC_sel  <- gam(SlowprobMixt~s(MeanTemp8,k=5)+s(jbo,k=5) +as.factor(AgeP)  + s(AdYear, bs="re"),family="binomial",data=  dat03UC)
mod.pSlow_SnakeA_sel  <- gam(SlowprobMixt~s(MeanTemp8,k=5)+s(jbo,k=5)  +as.factor(reartype)  + s(AdYear, bs="re"),family="binomial",data=  dat03SnakeA)
mod.pSlow_SnakeB_sel  <- gam(SlowprobMixt~s(MeanTemp8,k=5)+s(jbo,k=5) +as.factor(AgeP) + as.factor(Trans) + s(AdYear, bs="re"),family="binomial",data=  dat03SnakeB)


summary(mod.pSlow_MC_sel)#19.1%
summary(mod.pSlow_SnakeEarly_sel)#22.8%
summary(mod.pSlow_UC_sel)#21.1%
summary(mod.pSlow_SnakeA_sel)#24.1%
summary(mod.pSlow_SnakeB_sel)#17.0%


### * model stats ####
dat03MC$pSlow <- plogis(predict(mod.pSlow_MC_sel, newdata=dat03MC))
dat03SnakeEarly$pSlow <- plogis(predict(mod.pSlow_SnakeEarly_sel, newdata=dat03SnakeEarly))
dat03UC$pSlow <- plogis(predict(mod.pSlow_UC_sel, newdata=dat03UC))
dat03SnakeA$pSlow <- plogis(predict(mod.pSlow_SnakeA_sel, newdata=dat03SnakeA))
dat03SnakeB$pSlow <- plogis(predict(mod.pSlow_SnakeB_sel, newdata=dat03SnakeB))

datfullMC$pSlow <- plogis(predict(mod.pSlow_MC_sel, newdata=datfullMC))
datfullSnakeEarly$pSlow <- plogis(predict(mod.pSlow_SnakeEarly_sel, newdata=datfullSnakeEarly))
datfullUC$pSlow <- plogis(predict(mod.pSlow_UC_sel, newdata=datfullUC))
datfullSnakeA$pSlow <- plogis(predict(mod.pSlow_SnakeA_sel, newdata=datfullSnakeA))
datfullSnakeB$pSlow <- plogis(predict(mod.pSlow_SnakeB_sel, newdata=datfullSnakeB))


#specific to pops
library(pROC)
par(mfrow=c(1,1))
MC_ROC <- roc(otgroup ~ pSlow, data = dat03MC)
plot(MC_ROC) 
auc(MC_ROC) #0.7773

SnakeER_Roc <- roc(otgroup ~ pSlow, data = dat03SnakeEarly)
plot(SnakeER_Roc) 
auc(SnakeER_Roc) #0.7921

UC_Roc <- roc(otgroup ~ pSlow, data = dat03UC)
plot(UC_Roc) 
auc(UC_Roc) #0.7901

SnakeA_Roc <- roc(otgroup ~ pSlow, data = dat03SnakeA)
plot(SnakeA_Roc) 
auc(SnakeA_Roc) #0.8082

SnakeB_Roc <- roc(otgroup ~ pSlow, data = dat03SnakeB)
plot(SnakeB_Roc) 
auc(SnakeB_Roc) #0.7482


#### * Surface graphs ####


##Dummy data 
{
  Dummy_Data_pslow <- matrix(ncol=2, nrow=0)
  Trange<-seq(17,23.2,length.out= 500)
  Drange<-seq(181,275,length.out= 500)
  for (y in Drange) {
    #selecting years for iteration
    D.value <- y
    T.values <- as.data.frame(Trange)
    colnames(T.values) <- "MeanTemp8"
    T.values$jbo<-D.value
    Dummy_Data_pslow<-rbind(Dummy_Data_pslow,T.values)
  }
  head(Dummy_Data_pslow)
  
  #MC
  library(ggplot2)
  tt <- table(datfull_restricted$reartype)
  Dummy_Data_pslow$reartype <- names(tt[which.max(tt)])
  tt <- table(datfull_restricted$AgeP)
  Dummy_Data_pslow$AgeP <- names(tt[which.max(tt)])
  tt <- table(datfull_restricted$Trans)
  Dummy_Data_pslow$Trans <- names(tt[which.max(tt)])
  Dummy_Data_pslow$AdYear <- "2014"
  
  
  Dummy_Data_pslow$pred<-plogis(predict(mod.pSlow_MC_sel,newdata = Dummy_Data_pslow,re.form=NA,exclude="s(AdYear)"))
  pMC <-ggplot(Dummy_Data_pslow, aes(jbo,MeanTemp8, z=pred))+ geom_raster(aes(fill=pred)) +  scale_fill_gradient2(low=color10,mid=color6,high=color1, midpoint=.5, limits=c(0,1))+ geom_contour(aes(z=pred),binwidth = .1,colour="grey90", size=0.4) +
    geom_vline(xintercept=median(datfullMC$jbo), color = "black", size=0.5, linetype="dashed")+
    geom_point(data=subset(dat03MC_restricted, jbo < 320 & MeanTemp8 > 17), aes(jitter(jbo,4), jitter(MeanTemp8,10),z=NULL), pch=1,cex=.37,  col=ifelse(subset(dat03MC_restricted, jbo < 320 & MeanTemp8 > 17)$otgroup==1,"white","black"))+
    scale_x_continuous(expand=c(0,0),breaks=c(183,214,245,275),labels = c("Jul 1","Aug. 1","Sep. 1",""))+scale_y_continuous(expand=c(0,0))+
    theme(plot.margin = unit(c(.1,.1,.1,.1), "cm"),axis.text.y=element_text(colour="black",size=6.5),axis.text.x=element_text(colour="black",size=6.5),legend.position="none",panel.background = element_rect(fill = "white",colour = "white",size = 0.5, linetype = "solid"),panel.grid.major = element_blank(),axis.title=element_blank(),
          panel.grid.minor = element_blank(),axis.line = element_line(size = 0.5, linetype = "solid",colour = "black"))+ annotate("text", x = 240, y = 17.5, label = "",size = 3, col = "white")+annotate("text", x = 270, y = 22.5, label = "A",size = 3.3, col = "black")+
    annotate("text", x = 230, y = 17.5, label = "Middle Columbia",size = 3.5, col = colMCfast, fontface="bold")
  
  
  #Snake Early
  Dummy_Data_pslow$pred<-plogis(predict(mod.pSlow_SnakeEarly_sel,newdata = Dummy_Data_pslow,re.form=NA,exclude="s(AdYear)"))
  pSnakeEarly <-ggplot(Dummy_Data_pslow, aes(jbo,MeanTemp8, z=pred))+ geom_raster(aes(fill=pred)) +  scale_fill_gradient2(low=color10,mid=color6,high=color1, midpoint=.5, limits=c(0,1))+ geom_contour(aes(z=pred),binwidth = .1,colour="grey90", size=0.4) +
    geom_vline(xintercept=median(datfullSnakeEarly$jbo), color = "black", size=0.5, linetype="dashed")+
    geom_point(data=subset(dat03SnakeEarly_restricted, jbo < 330 & MeanTemp8 > 17), aes(jitter(jbo,4), jitter(MeanTemp8,10),z=NULL), pch=1,cex=.37,  col=ifelse(subset(dat03SnakeEarly_restricted, jbo < 330 & MeanTemp8 > 17)$otgroup==1,"white","black"))+
    scale_x_continuous(expand=c(0,0),breaks=c(183,214,245,275),labels = c("Jul 1","Aug. 1","Sep. 1",""))+scale_y_continuous(expand=c(0,0))+
    theme(plot.margin = unit(c(.1,.1,.1,.1), "cm"),axis.text.y=element_text(colour="black",size=6.5),axis.text.x=element_text(colour="black",size=6.5),legend.position="none",panel.background = element_rect(fill = "white",colour = "white",size = 0.5, linetype = "solid"),panel.grid.major = element_blank(),axis.title=element_blank(),
          panel.grid.minor = element_blank(),axis.line = element_line(size = 0.5, linetype = "solid",colour = "black"))+ annotate("text", x = 240, y = 17.5, label = "",size = 3, col = "white") + annotate("text", x = 270, y = 22.5, label = "B",size = 3.3, col = "black")+
    annotate("text", x = 230, y = 17.5, label = "Snake Early",size = 3.5, col = colSEAfast, fontface="bold")
  
  
  #upper Columbia 
  Dummy_Data_pslow$pred<-plogis(predict(mod.pSlow_UC_sel,newdata = Dummy_Data_pslow,re.form=NA,exclude="s(AdYear)"))
  pUC <-ggplot(Dummy_Data_pslow, aes(jbo,MeanTemp8, z=pred))+ geom_raster(aes(fill=pred)) +  scale_fill_gradient2(low=color10,mid=color6,high=color1, midpoint=.5, limits=c(0,1))+ geom_contour(aes(z=pred),binwidth = .1,colour="grey90", size=0.4) +
    geom_vline(xintercept=median(datfullUC$jbo), color = "black", size=0.5, linetype="dashed")+
    geom_point(data=subset(dat03UC_restricted, jbo < 330 & MeanTemp8 > 17), aes(jitter(jbo,4), jitter(MeanTemp8,10),z=NULL), pch=1,cex=.37,  col=ifelse(subset(dat03UC_restricted, jbo < 330 & MeanTemp8 > 17)$otgroup==1,"white","black"))+
    scale_x_continuous(expand=c(0,0),breaks=c(183,214,245,275),labels = c("Jul 1","Aug. 1","Sep. 1",""))+scale_y_continuous(expand=c(0,0))+
    theme(plot.margin = unit(c(.1,.1,.1,.1), "cm"),axis.text.y=element_text(colour="black",size=6.5),axis.text.x=element_text(colour="black",size=6.5),legend.position="none",panel.background = element_rect(fill = "white",colour = "white",size = 0.5, linetype = "solid"),panel.grid.major = element_blank(),axis.title=element_blank(),
          panel.grid.minor = element_blank(),axis.line = element_line(size = 0.5, linetype = "solid",colour = "black"))+ annotate("text", x = 240, y = 17.5,label = "",size = 3, col = "white")+ annotate("text", x = 270, y = 22.5, label = "C",size = 3.3, col = "black")+
    annotate("text", x = 230, y = 17.5, label = "Upper Columbia",size = 3.5, col = darken(colUCfast), fontface="bold")
  
  
  #Snake A-run
  Dummy_Data_pslow$pred<-plogis(predict(mod.pSlow_SnakeA_sel,newdata = Dummy_Data_pslow,re.form=NA,exclude="s(AdYear)"))
  pSnakeA <-ggplot(Dummy_Data_pslow, aes(jbo,MeanTemp8, z=pred))+ geom_raster(aes(fill=pred)) +  scale_fill_gradient2(low=color10,mid=color6,high=color1, midpoint=.5, limits=c(0,1))+ geom_contour(aes(z=pred),binwidth = .1,colour="grey90", size=0.4) +
    geom_vline(xintercept=median(datfullSnakeA$jbo), color = "black", size=0.5, linetype="dashed")+
    geom_point(data=subset(dat03SnakeA_restricted, jbo < 330 & MeanTemp8 > 17), aes(jitter(jbo,4), jitter(MeanTemp8,10),z=NULL), pch=1,cex=.37,  col=ifelse(subset(dat03SnakeA_restricted, jbo < 330 & MeanTemp8 > 17)$otgroup==1,"white","black"))+
    scale_x_continuous(expand=c(0,0),breaks=c(183,214,245,275),labels = c("Jul 1","Aug. 1","Sep. 1",""))+scale_y_continuous(expand=c(0,0))+
    theme(plot.margin = unit(c(.1,.1,.1,.1), "cm"),axis.text.y=element_text(colour="black",size=6.5),axis.text.x=element_text(colour="black",size=6.5),legend.position="none",panel.background = element_rect(fill = "white",colour = "white",size = 0.5, linetype = "solid"),panel.grid.major = element_blank(),axis.title=element_blank(),
          panel.grid.minor = element_blank(),axis.line = element_line(size = 0.5, linetype = "solid",colour = "black"))+ annotate("text",x = 240, y = 17.5,  label = "",size = 3, col = "white")+ annotate("text", x = 270, y = 22.5, label = "D",size = 3.3, col = "black")+
    annotate("text", x = 230, y = 17.5, label = "Sal/Clear A-index",size = 3.5, col = colSAfast, fontface="bold")
  
 #Snake B-run 
  Dummy_Data_pslow$pred<-plogis(predict(mod.pSlow_SnakeB_sel,newdata = Dummy_Data_pslow,re.form=NA,exclude="s(AdYear)"))
  pSnakeB <-ggplot(Dummy_Data_pslow, aes(jbo,MeanTemp8, z=pred))+ geom_raster(aes(fill=pred)) +  scale_fill_gradient2(low=color10,mid=color6,high=color1, midpoint=.5, limits=c(0,1))+ geom_contour(aes(z=pred),binwidth = .1,colour="grey90", size=0.25) +
    geom_vline(xintercept=median(datfullSnakeB$jbo), color = "black", size=0.5, linetype="dashed")+
    geom_point(data=subset(dat03SnakeB_restricted, jbo < 330 & MeanTemp8 > 17), aes(jitter(jbo,4), jitter(MeanTemp8,10),z=NULL), pch=1,cex=.37,  col=ifelse(subset(dat03SnakeB_restricted, jbo < 330 & MeanTemp8 > 17)$otgroup==1,"white","black"))+
    scale_x_continuous(expand=c(0,0),breaks=c(183,214,245,275),labels = c("Jul 1","Aug. 1","Sep. 1",""))+scale_y_continuous(expand=c(0,0))+
    theme(plot.margin = unit(c(.1,.1,.1,.1), "cm"),axis.text.y=element_text(colour="black",size=6.5),axis.text.x=element_text(colour="black",size=6.5),legend.position="none",panel.background = element_rect(fill = "white",colour = "white",size = 0.5, linetype = "solid"),panel.grid.major = element_blank(),axis.title=element_blank(),
          panel.grid.minor = element_blank(),axis.line = element_line(size = 0.5, linetype = "solid",colour = "black"))+ annotate("text", x = 240, y = 17.5, label = "",size = 3, col = "white") +annotate("text", x = 270, y = 22.5, label = "E",size = 3.3, col = "black") +
    annotate("text", x = 230, y = 17.5, label = "Sal/Clear B-index",size = 3.5, col = darken(colSBfast), fontface="bold")
  
  
  
  library(cowplot)
  library(ggpubr)
  library(grid)
  library(gridExtra)
  
  Legend<-ggplot(Dummy_Data_pslow, aes(MeanTemp8,jbo, z=pred))+ geom_raster(aes(fill=pred))  +scale_fill_gradient2(low=color10,mid=color6,high=color1, midpoint=.5, limits=c(0,1))+labs(fill="pDelay")
  leg <- get_legend(Legend)
  leg<-as_ggplot(leg)
  
  
  
  {
    win.graph(width = 6.5, height = 4.2)
    grid.arrange(arrangeGrob(pMC,pSnakeEarly,pUC ,pSnakeA,pSnakeB, leg,nrow = 3,layout_matrix = rbind(c(1,1, 2,2, 3,3),
                                                                                                      c(4,4,5, 5,NA, 6)),
                             
                             left = textGrob("Bonneville temperature (°C)", rot = 90, gp = gpar(cex = .7)),
                             bottom = textGrob("Date at Bonneville", gp = gpar(cex = .7))))
  }
  
  
  
  
}
#### ............................................ ####


#### 4: Probability of survival ########################## 
# This section models the probability of survival as function of the probability of delay and categorical variables
# However, the first part of this section is the simulation of travel times for apparent mortalities, which is used below
# for the mortality rate estimates

#### * Dead fish TT predictions ####
#function to predict travel times for fish that were not detected

SlowFastPred <- function(dataframe,fMod,sMod,owMod){
  dat <- dataframe[c("tag_id","AdYear","jbo")]
  pred = predict(fMod,newdata=dataframe, se.fit=T)
  pred.var = pred$se.fit^2 + fMod$sig2
  dat$predTTfast = exp(rnorm(nrow(dat), pred$fit, sqrt(pred.var)))
  dat <- dat[c("tag_id","AdYear","jbo", "predTTfast")]
  pred = predict(sMod,newdata=dataframe, se.fit=T)
  pred.var = pred$se.fit^2 + sMod$sig2
  dat$predTTslow= exp(rnorm(nrow(dat), pred$fit, sqrt(pred.var)))
  dat <- dat[c("tag_id","AdYear","jbo", "predTTfast", "predTTslow")]
  pred = predict(owMod,newdata=dat, se.fit=T)
  pred.var = pred$se.fit^2 + owMod$sig2
  dat$predTTow= exp(rnorm(nrow(dataframe), pred$fit, sqrt(pred.var)))
  dataframe<- merge(dataframe, dat[c("tag_id","predTTfast", "predTTslow","predTTow")], by="tag_id")
  return(dataframe)
}


datfullMC2 <- SlowFastPred(datfullMC, TTgroup.modMCfast,TTgroup.modMCslow,TTgroup.modMCow)
datfullSnakeEarly2 <- SlowFastPred(datfullSnakeEarly, TTgroup.modSnakeEarlyfast,TTgroup.modSnakeEarlyslow,TTgroup.modSnakeEarlyow)
datfullUC2 <- SlowFastPred(datfullUC, TTgroup.modUCfast,TTgroup.modUCslow,TTgroup.modUCow)
datfullSnakeA2 <- SlowFastPred(datfullSnakeA, TTgroup.modSnakeAfast,TTgroup.modSnakeAslow,TTgroup.modSnakeAow)
datfullSnakeB2 <- SlowFastPred(datfullSnakeB, TTgroup.modSnakeBfast,TTgroup.modSnakeBslow,TTgroup.modSnakeBow)


#Function to predict travel times for fish not detected at McNary
# based off of SlowFastPred and pSlow
# Uses measured travel time for survivors
# This takes a bit to run

TTprediction <-function(x,y){
  dat2 <- x[0,]
  probOW<-mean(y$owgroup)
  x <- merge(x, dplyr::select(y,tag_id,Behaviour), by="tag_id", all.x=TRUE)
  for(i in 1:nrow(x)){
    dat <-x[i,]
    print(paste0(round(i/nrow(x),3)," " ,dat$Analyzed_Group))
    dat$predTTused <- ifelse(!is.na(dat$BONtoMCN2), dat$BONtoMCN2, 
                             sample(c(dat$predTTfast, dat$predTTslow, dat$predTTow),size=1,
                                    prob=c((1-dat$pSlow), ifelse((dat$pSlow-probOW)<=0,0,(dat$pSlow-probOW)), probOW ) ))
    dat$GroupUsed  <- ifelse(is.na(dat$Behaviour), ifelse(dat$predTTused < dat$predTTslow, 0,  ifelse(dat$predTTused < dat$predTTow, 1, 2)),dat$Behaviour)
    dat$GroupUsed <- ifelse(dat$predTTused > median(subset(x, Behaviour ==2)$BONtoMCN2, na.rm=TRUE), 2, dat$GroupUsed)
    dat2<-rbind(dat, dat2)
  }
  
  return(dat2)
}


datfullMC3 <- TTprediction(datfullMC2, dat03MC)
datfullSnakeEarly3 <- TTprediction(datfullSnakeEarly2, dat03SnakeEarly)
datfullUC3 <- TTprediction(datfullUC2, dat03UC)
datfullSnakeA3 <- TTprediction(datfullSnakeA2, dat03SnakeA)
datfullSnakeB3 <- TTprediction(datfullSnakeB2, dat03SnakeB)

ggplot(datfullMC3, aes(x=jbo, y=jitter(BONtoMCN2,2), color=as.factor(GroupUsed))) + geom_point()
ggplot(datfullSnakeEarly3, aes(x=jbo, y=jitter(BONtoMCN2,2), color=as.factor(GroupUsed))) + geom_point()
ggplot(datfullUC3, aes(x=jbo, y=jitter(BONtoMCN2,2), color=as.factor(GroupUsed))) + geom_point()
ggplot(datfullSnakeA3, aes(x=jbo, y=jitter(BONtoMCN2,2), color=as.factor(GroupUsed))) + geom_point()
ggplot(datfullSnakeB3, aes(x=jbo, y=jitter(BONtoMCN2,2), color=as.factor(GroupUsed))) + geom_point()


#adding above McNary detections for MNad2 which represents fish that survived the reach even if missed at McNary
MNad2_fun <- function(x){
  x$MNad2 <- ifelse(x$MNad ==1,1, ifelse(x$IHad==1,1, ifelse(x$LGad==1,1, ifelse(x$PRad==1,1, ifelse(x$RRad ==1,1, ifelse(x$RIad==1,1, ifelse(x$WEad ==1,1 , ifelse(x$GOad ==1,1 , ifelse(x$LMad ==1,1, 0)))))))))
  return(x)
}
datfullMC4 <- MNad2_fun(datfullMC3)
datfullSnakeEarly4 <- MNad2_fun(datfullSnakeEarly3)
datfullUC4 <- MNad2_fun(datfullUC3)
datfullSnakeA4 <- MNad2_fun(datfullSnakeA3)
datfullSnakeB4 <- MNad2_fun(datfullSnakeB3)


datfullMC5 <- datfullMC4
datfullSnakeEarly5<- datfullSnakeEarly4
datfullUC5 <- datfullUC4
datfullSnakeA5 <- datfullSnakeA4
datfullSnakeB5 <- datfullSnakeB4


##### * SURVIVAL MODELS ####
#dDelay in text = pSlow here
#global
mod.pSurvTTlong_MC <- gam(MNad2~ s(pSlow,k=5) + All_fish_harvest +as.factor(AgeP) +as.factor(reartype) + s(AdYear, bs="re"),family="binomial",data=  datfullMC5)
mod.pSurvTTlong_SnakeEarly <- gam(MNad2~s(pSlow,k=5)+ All_fish_harvest +as.factor(AgeP)+as.factor(reartype) + as.factor(Trans)  + s(AdYear, bs="re"),family="binomial",data=  datfullSnakeEarly5)
mod.pSurvTTlong_UC <- gam(MNad2~s(pSlow,k=5)+ All_fish_harvest +as.factor(AgeP)+as.factor(reartype)  + s(AdYear, bs="re"),family="binomial",data=  datfullUC5)
mod.pSurvTTlong_SnakeA <- gam(MNad2~s(pSlow,k=5) +All_fish_harvest+as.factor(AgeP)+as.factor(reartype) + as.factor(Trans) + s(AdYear, bs="re"),family="binomial",data=  datfullSnakeA5)
mod.pSurvTTlong_SnakeB  <- gam(MNad2~s(pSlow,k=5) +All_fish_harvest+as.factor(AgeP)+as.factor(reartype)+ as.factor(Trans) + s(AdYear, bs="re"),family="binomial",data=  datfullSnakeB5)

#model selection
options(na.action = "na.fail") 
mod.pSurvTTlong_MC_global_dredge  <-dredge(mod.pSurvTTlong_MC, trace=2, rank = "AICc")
mod.pSurvTTlong_SnakeEarly_global_dredge  <-dredge(mod.pSurvTTlong_SnakeEarly, trace=2, rank = "AICc")
mod.pSurvTTlong_UC_global_dredge  <-dredge(mod.pSurvTTlong_UC, trace=2, rank = "AICc")
mod.pSurvTTlong_SnakeA_global_dredge  <-dredge(mod.pSurvTTlong_SnakeA, trace=2, rank = "AICc")
mod.pSurvTTlong_SnakeB_global_dredge <-dredge(mod.pSurvTTlong_SnakeB, trace=2, rank = "AICc")
options(na.action = "na.omit")
mod.pSurvTTlong_MC_global_dredge10 <-subset(mod.pSurvTTlong_MC_global_dredge, delta <5) 
mod.pSurvTTlong_SnakeEarly_global_dredge10 <-subset(mod.pSurvTTlong_SnakeEarly_global_dredge, delta <5) 
mod.pSurvTTlong_UC_global_dredge10 <-subset(mod.pSurvTTlong_UC_global_dredge, delta <5) 
mod.pSurvTTlong_SnakeA_global_dredge10 <-subset(mod.pSurvTTlong_SnakeA_global_dredge, delta <5) 
mod.pSurvTTlong_SnakeB_global_dredge10 <-subset(mod.pSurvTTlong_SnakeB_global_dredge, delta <5) 

#selected
mod.pSurvTTlong_MC_sel <- gam(MNad2~  s(pSlow,k=5)  +as.factor(AgeP) +as.factor(reartype) + s(AdYear, bs="re"),family="binomial",data=  datfullMC5)
mod.pSurvTTlong_SnakeEarly_sel  <- gam(MNad2~s(pSlow,k=5)  +as.factor(AgeP) + as.factor(Trans)  + as.factor(reartype)  + s(AdYear, bs="re"),family="binomial",data=  datfullSnakeEarly5)
mod.pSurvTTlong_UC_sel  <- gam(MNad2~ s(pSlow,k=5) +as.factor(AgeP) + as.factor(reartype)   + s(AdYear, bs="re"),family="binomial",data=  datfullUC5)
mod.pSurvTTlong_SnakeA_sel  <- gam(MNad2~ s(pSlow,k=5) + as.factor(AgeP) +  as.factor(Trans) + All_fish_harvest  + s(AdYear, bs="re"),family="binomial",data=  datfullSnakeA5)
mod.pSurvTTlong_SnakeB_sel   <- gam(MNad2~  s(pSlow,k=5) + as.factor(reartype) + All_fish_harvest + s(AdYear, bs="re"),family="binomial",data=  datfullSnakeB5)

summary(mod.pSurvTTlong_MC_sel)
summary(mod.pSurvTTlong_SnakeEarly_sel)
summary(mod.pSurvTTlong_UC_sel)
summary(mod.pSurvTTlong_SnakeA_sel)
summary(mod.pSurvTTlong_SnakeB_sel)

par(mfrow=c(2,3))
visreg(mod.pSurvTTlong_MC_sel, scale = "response")
visreg(mod.pSurvTTlong_SnakeEarly_sel, scale = "response")
visreg(mod.pSurvTTlong_UC_sel, scale = "response")
visreg(mod.pSurvTTlong_SnakeA_sel, scale = "response")
visreg(mod.pSurvTTlong_SnakeB_sel, scale = "response")
par(mfrow=c(1,1))


datfullMC5$pSurvTT <- plogis(predict(mod.pSurvTTlong_MC_sel, newdata = datfullMC5))
datfullSnakeEarly5$pSurvTT <- plogis(predict(mod.pSurvTTlong_SnakeEarly_sel, newdata = datfullSnakeEarly5))
datfullUC5$pSurvTT <- plogis(predict(mod.pSurvTTlong_UC_sel, newdata = datfullUC5))
datfullSnakeA5$pSurvTT <- plogis(predict(mod.pSurvTTlong_SnakeA_sel, newdata = datfullSnakeA5))
datfullSnakeB5$pSurvTT <- plogis(predict(mod.pSurvTTlong_SnakeB_sel, newdata = datfullSnakeB5))


datfull5<-rbind(datfullMC5,datfullSnakeEarly5,datfullUC5,datfullSnakeA5,datfullSnakeB5)
datfull5$psGroup<-0
datfull5$psGroup[datfull5$pSurvTT >0.5]<-1


### ** Goodness of fit ####
library(pROC)
par(mfrow=c(1,1))
MC_ROC <- roc(MNad2 ~ pSurvTT, data = datfullMC5)
plot(MC_ROC) 
auc(MC_ROC) #0.6099

SnakeER_Roc <- roc(MNad2 ~ pSurvTT, data = datfullSnakeEarly5)
plot(SnakeER_Roc) 
auc(SnakeER_Roc) #0.5646

UC_Roc <- roc(MNad2 ~ pSurvTT, data = datfullUC5)
plot(UC_Roc) 
auc(UC_Roc) #0.5964

SnakeA_Roc <- roc(MNad2 ~ pSurvTT, data = datfullSnakeA5)
plot(SnakeA_Roc) 
auc(SnakeA_Roc) #0.5913

SnakeB_Roc <- roc(MNad2 ~ pSurvTT, data = datfullSnakeB5)
plot(SnakeB_Roc) 
auc(SnakeB_Roc) #0.586


##Dummy survival data 
Dummy_Data_psurv <- as.data.frame(seq(0,1,length.out= 500))
colnames(Dummy_Data_psurv) <- "pSlow"
tt <- table(datfull5$reartype)
Dummy_Data_psurv$reartype <- names(tt[which.max(tt)])
tt <- table(datfull5$AgeP)
Dummy_Data_psurv$AgeP <- names(tt[which.max(tt)])
tt <- table(datfull5$Trans)
Dummy_Data_psurv$Trans <- names(tt[which.max(tt)])
Dummy_Data_psurv$All_fish_harvest <- median(datfull5$All_fish_harvest)
Dummy_Data_psurv$AdYear <- "2014"


##### ................................................ #####


###  5: Mortality rates ####
# This section estimate daily mortality rates and compares mortality rates to a variety of metrics

#### Calculate mort rate
datfullMC5$MortR <- (1- datfullMC5$pSurvTT)/datfullMC5$predTTused
datfullSnakeEarly5$MortR <- (1- datfullSnakeEarly5$pSurvTT)/datfullSnakeEarly5$predTTused
datfullUC5$MortR <- (1- datfullUC5$pSurvTT)/datfullUC5$predTTused
datfullSnakeA5$MortR <- (1- datfullSnakeA5$pSurvTT)/datfullSnakeA5$predTTused
datfullSnakeB5$MortR <- (1- datfullSnakeB5$pSurvTT)/datfullSnakeB5$predTTused


# * MortR models ####

#### ** pDelay and MortR ####
pslowVDaysurv.modMC <- gam(MortR~s(pSlow, k=4),data=datfullMC5)
pslowVDaysurv.modSnakeEarly <- gam(MortR~s(pSlow, k=4),data=datfullSnakeEarly5)
pslowVDaysurv.modUC <-gam(MortR~s(pSlow, k=4),data=datfullUC5)
pslowVDaysurv.modSnakeA<-gam(MortR~s(pSlow, k=4),data=datfullSnakeA5)
pslowVDaysurv.modSnakeB <- gam(MortR~s(pSlow, k=4),data=datfullSnakeB5)

PSrange<-seq(0,1,length.out= 500); PSrange<- as.data.frame(PSrange); colnames(PSrange) <- "pSlow";head(PSrange)
PSrange$AdYear <- "2016"
PSrange2 <- subset(PSrange, pSlow > quantile(datfullMC5$pSlow, 0.025, na.rm=TRUE) & pSlow < quantile(datfullMC5$pSlow, 0.975, na.rm=TRUE))
PSrange2$MCpred <- predict(pslowVDaysurv.modMC, newdata = PSrange2,exclude = "s(AdYear)")
PSrange3 <- merge(PSrange, dplyr::select(PSrange2,pSlow, MCpred), by="pSlow", all.x=TRUE)
PSrange2 <- subset(PSrange, pSlow > quantile(datfullSnakeEarly5$pSlow, 0.025, na.rm=TRUE) & pSlow < quantile(datfullSnakeEarly5$pSlow, 0.975, na.rm=TRUE))
PSrange2$SEApred <- predict(pslowVDaysurv.modSnakeEarly, newdata = PSrange2,exclude = "s(AdYear)")
PSrange3 <- merge(PSrange3, dplyr::select(PSrange2,pSlow, SEApred), by="pSlow", all.x=TRUE)
PSrange2 <- subset(PSrange, pSlow > quantile(datfullUC5$pSlow, 0.025, na.rm=TRUE) & pSlow < quantile(datfullUC5$pSlow, 0.975, na.rm=TRUE))
PSrange2$UCpred <- predict(pslowVDaysurv.modUC, newdata = PSrange2,exclude = "s(AdYear)")
PSrange3 <- merge(PSrange3, dplyr::select(PSrange2,pSlow, UCpred), by="pSlow", all.x=TRUE)
PSrange2 <- subset(PSrange, pSlow > quantile(datfullSnakeA5$pSlow, 0.025, na.rm=TRUE) & pSlow < quantile(datfullSnakeA5$pSlow, 0.975, na.rm=TRUE))
PSrange2$SApred <- predict(pslowVDaysurv.modSnakeA, newdata = PSrange2,exclude = "s(AdYear)")
PSrange3 <- merge(PSrange3, dplyr::select(PSrange2,pSlow, SApred), by="pSlow", all.x=TRUE)
PSrange2 <- subset(PSrange, pSlow > quantile(datfullSnakeB5$pSlow, 0.025, na.rm=TRUE) & pSlow < quantile(datfullSnakeB5$pSlow, 0.975, na.rm=TRUE))
PSrange2$SBpred <- predict(pslowVDaysurv.modSnakeB, newdata = PSrange2,exclude = "s(AdYear)")
PSrange3 <- merge(PSrange3, dplyr::select(PSrange2,pSlow, SBpred), by="pSlow", all.x=TRUE)
head(PSrange3)
plot(MCpred~ pSlow,data=PSrange3,xlim=c(0,1),ylim=c(0.005,0.03), lty=1, type="l", col="red2")
points(SEApred~ pSlow,data=PSrange3, lty=1, type="l", col="green2")
points(UCpred~ pSlow,data=PSrange3, lty=1, type="l", col="orange2")
points(SApred~ pSlow,data=PSrange3, lty=1, type="l", col="purple")
points(SBpred~ pSlow,data=PSrange3, lty=1, type="l", col="blue2")


#### ** Mort R and jbo  ####
DateVDaysurv.modMC <- gam(MortR~s(jbo, k = 6),data=datfullMC5)
DateVDaysurv.modSnakeEarly <- gam(MortR~s(jbo, k = 6),data=datfullSnakeEarly5)
DateVDaysurv.modUC <- gam(MortR~s(jbo, k = 6)+ s(AdYear, bs="re"),data=datfullUC5)
DateVDaysurv.modSnakeA <- gam(MortR~s(jbo, k = 6),data=datfullSnakeA5)
DateVDaysurv.modSnakeB <- gam(MortR~s(jbo, k = 6),data=datfullSnakeB5)

Drange<-seq(181,275,length.out= 500); Drange<- as.data.frame(Drange); colnames(Drange) <- "jbo";head(Drange)
Drange$AdYear <- "2016"
Drange2 <- subset(Drange, jbo > quantile(datfullMC5$jbo, 0.025) & jbo < quantile(datfullMC5$jbo, 0.975))
Drange2$MCpred <- predict(DateVDaysurv.modMC, newdata = Drange2,exclude = "s(AdYear)")
Drange3 <- merge(Drange, dplyr::select(Drange2,jbo ,MCpred), by="jbo", all.x=TRUE)

Drange2 <- subset(Drange, jbo > quantile(datfullSnakeEarly5$jbo, 0.025) & jbo < quantile(datfullSnakeEarly5$jbo, 0.975))
Drange2$SEApred <- predict(DateVDaysurv.modSnakeEarly, newdata = Drange2,exclude = "s(AdYear)")
Drange3 <- merge(Drange3, dplyr::select(Drange2,jbo ,SEApred), by="jbo", all.x=TRUE)

Drange2 <- subset(Drange, jbo > quantile(datfullUC5$jbo, 0.025) & jbo < quantile(datfullUC5$jbo, 0.975))
Drange2$UCpred <- predict(DateVDaysurv.modUC, newdata = Drange2,exclude = "s(AdYear)")
Drange3 <- merge(Drange3, dplyr::select(Drange2,jbo ,UCpred), by="jbo", all.x=TRUE)

Drange2 <- subset(Drange, jbo > quantile(datfullSnakeA5$jbo, 0.025) & jbo < quantile(datfullSnakeA5$jbo, 0.975))
Drange2$SApred <- predict(DateVDaysurv.modSnakeA, newdata = Drange2,exclude = "s(AdYear)")
Drange3 <- merge(Drange3, dplyr::select(Drange2,jbo ,SApred), by="jbo", all.x=TRUE)

Drange2 <- subset(Drange, jbo > quantile(datfullSnakeB5$jbo, 0.025) & jbo < quantile(datfullSnakeB5$jbo, 0.975))
Drange2$SBpred <- predict(DateVDaysurv.modSnakeB, newdata = Drange2,exclude = "s(AdYear)")
Drange3 <- merge(Drange3, dplyr::select(Drange2,jbo ,SBpred), by="jbo", all.x=TRUE)

head(Drange3)
plot(MCpred~ jbo,data=Drange3,xlim=c(182,274),ylim=c(0,0.035), lty=1, type="l", col="red2")
points(SEApred~ jbo,data=Drange3, lty=1, type="l", col="green2")
points(UCpred~ jbo,data=Drange3, lty=1, type="l", col="orange2")
points(SApred~ jbo,data=Drange3, lty=1, type="l", col="purple")
points(SBpred~ jbo,data=Drange3, lty=1, type="l", col="blue2")


#### ** Mort Rate and bo.Temp ####
TempVDaysurv.modMC <- gam(MortR~s(bo.Temp, k = 6),data=datfullMC5)
TempVDaysurv.modSnakeEarly <- gam(MortR~s(bo.Temp, k = 6),data=datfullSnakeEarly5)
TempVDaysurv.modUC <- gam(MortR~s(bo.Temp, k = 6),data=datfullUC5)
TempVDaysurv.modSnakeA <- gam(MortR~s(bo.Temp, k = 6),data=datfullSnakeA5)
TempVDaysurv.modSnakeB <- gam(MortR~s(bo.Temp, k = 6),data=datfullSnakeB5)

Trange<-seq(16,24,length.out= 500); Trange<- as.data.frame(Trange); colnames(Trange) <- "bo.Temp";head(Trange)
Trange$AdYear <- "2016"
Trange2 <- subset(Trange, bo.Temp > quantile(datfullMC5$bo.Temp, 0.025) & bo.Temp < quantile(datfullMC5$bo.Temp, 0.975))
Trange2$MCpred <- predict(TempVDaysurv.modMC, newdata = Trange2,exclude = "s(AdYear)")
Trange3 <- merge(Trange, dplyr::select(Trange2,bo.Temp ,MCpred), by="bo.Temp", all.x=TRUE)

Trange2 <- subset(Trange, bo.Temp > quantile(datfullSnakeEarly5$bo.Temp, 0.025) & bo.Temp < quantile(datfullSnakeEarly5$bo.Temp, 0.975))
Trange2$SEApred <- predict(TempVDaysurv.modSnakeEarly, newdata = Trange2,exclude = "s(AdYear)")
Trange3 <- merge(Trange3, dplyr::select(Trange2,bo.Temp ,SEApred), by="bo.Temp", all.x=TRUE)

Trange2 <- subset(Trange, bo.Temp > quantile(datfullUC5$bo.Temp, 0.025) & bo.Temp < quantile(datfullUC5$bo.Temp, 0.975))
Trange2$UCpred <- predict(TempVDaysurv.modUC, newdata = Trange2,exclude = "s(AdYear)")
Trange3 <- merge(Trange3, dplyr::select(Trange2,bo.Temp ,UCpred), by="bo.Temp", all.x=TRUE)

Trange2 <- subset(Trange, bo.Temp > quantile(datfullSnakeA5$bo.Temp, 0.025) & bo.Temp < quantile(datfullSnakeA5$bo.Temp, 0.975))
Trange2$SApred <- predict(TempVDaysurv.modSnakeA, newdata = Trange2,exclude = "s(AdYear)")
Trange3 <- merge(Trange3, dplyr::select(Trange2,bo.Temp ,SApred), by="bo.Temp", all.x=TRUE)

Trange2 <- subset(Trange, bo.Temp > quantile(datfullSnakeB5$bo.Temp, 0.025) & bo.Temp < quantile(datfullSnakeB5$bo.Temp, 0.975))
Trange2$SBpred <- predict(TempVDaysurv.modSnakeB, newdata = Trange2,exclude = "s(AdYear)")
Trange3 <- merge(Trange3, dplyr::select(Trange2,bo.Temp ,SBpred), by="bo.Temp", all.x=TRUE)

head(Trange3)
plot(MCpred~ bo.Temp,data=Trange3,xlim=c(17,23),ylim=c(0,0.035), lty=1, type="l", col="red2")
points(SEApred~ bo.Temp,data=Trange3, lty=1, type="l", col="green2")
points(UCpred~ bo.Temp,data=Trange3, lty=1, type="l", col="orange2")
points(SApred~ bo.Temp,data=Trange3, lty=1, type="l", col="purple")
points(SBpred~ bo.Temp,data=Trange3, lty=1, type="l", col="blue2")

### ........................................................ ####


#### 4: Interannual variability   ########################## 
# This section shows how variability in the proportion of fish that delay and survive by year during the 
# mid summer period when delay is most common relate to eachother and temperature

#subsetting to warmest period of interest
#warm period used shown here
par(mfrow=c(1,1),mar=c(4,4,4,1), oma=c(0,0,0,0))
plot(jitter(MeanTemp8,5)~jitter(jbo,2), data=datfull, pch=".", ylim=c(17,23.2),xlim=c(182,274),xaxt="n", ylab="Date")
axis(side=1, at=c(1,32,60,91,121,152,182,213,244,274,305,335 ), labels=c("1","2","3","4","5", "6","","Aug 1st","Sep 1st","","11","12"),cex=1.1)
abline(v=196, col="red", lwd=2)
abline(v=244, col="red", lwd=2)

dat03MC_slowperiod <- subset(dat03MC, jbo > 196  & jbo < 244)
dat03SnakeEarly_slowperiod <- subset(dat03SnakeEarly, jbo > 196  & jbo < 244)
dat03UC_slowperiod<- subset(dat03UC, jbo > 196  & jbo < 244)
dat03SnakeA_slowperiod<- subset(dat03SnakeA, jbo > 196  & jbo < 244)
dat03SnakeB_slowperiod <- subset(dat03SnakeB, jbo > 196  & jbo < 244)

datfullMC_slowperiod <- subset(datfullMC5, jbo > 196  & jbo < 244)
datfullSnakeEarly_slowperiod <- subset(datfullSnakeEarly5, jbo > 196  & jbo < 244)
datfullUC_slowperiod<- subset(datfullUC5, jbo > 196  & jbo < 244)
datfullSnakeA_slowperiod<- subset(datfullSnakeA5, jbo > 196  & jbo < 244)
datfullSnakeB_slowperiod <- subset(datfullSnakeB5, jbo > 196  & jbo < 244)

#percent in period
nrow(datfullMC_slowperiod)/nrow(datfullMC)
nrow(datfullSnakeEarly_slowperiod)/nrow(datfullSnakeEarly)
nrow(datfullUC_slowperiod)/nrow(datfullUC)
nrow(datfullSnakeA_slowperiod)/nrow(datfullSnakeA)
nrow(datfullSnakeB_slowperiod)/nrow(datfullSnakeB)

#predict slow probs
dat03MC_slowperiod$Pred_slow <- plogis(predict(mod.pSlow_MC_sel, newdata=dat03MC_slowperiod, exclude = "s(AdYear)"))
dat03SnakeEarly_slowperiod$Pred_slow <- plogis(predict(mod.pSlow_SnakeEarly_sel, newdata=dat03SnakeEarly_slowperiod, exclude = "s(AdYear)"))
dat03UC_slowperiod$Pred_slow <- plogis(predict(mod.pSlow_UC_sel, newdata=dat03UC_slowperiod, exclude = "s(AdYear)"))
dat03SnakeA_slowperiod$Pred_slow <- plogis(predict(mod.pSlow_SnakeA_sel, newdata=dat03SnakeA_slowperiod, exclude = "s(AdYear)"))
dat03SnakeB_slowperiod$Pred_slow <- plogis(predict(mod.pSlow_SnakeB_sel, newdata=dat03SnakeB_slowperiod, exclude = "s(AdYear)"))


#survival vs delay proportions
summary(lm(tapply(datfullMC_slowperiod$MNad2, datfullMC_slowperiod$AdYear, mean)~tapply(dat03MC_slowperiod$otgroup, dat03MC_slowperiod$AdYear, mean)))
summary(lm(tapply(datfullSnakeEarly_slowperiod$MNad2, datfullSnakeEarly_slowperiod$AdYear, mean)~tapply(dat03SnakeEarly_slowperiod$otgroup, dat03SnakeEarly_slowperiod$AdYear, mean)))
summary(lm(tapply(datfullUC_slowperiod$MNad2, datfullUC_slowperiod$AdYear, mean)~tapply(dat03UC_slowperiod$otgroup, dat03UC_slowperiod$AdYear, mean)))
summary(lm(tapply(datfullSnakeA_slowperiod$MNad2, datfullSnakeA_slowperiod$AdYear, mean)~tapply(dat03SnakeA_slowperiod$otgroup, dat03SnakeA_slowperiod$AdYear, mean)))
summary(lm(tapply(datfullSnakeB_slowperiod$MNad2, datfullSnakeB_slowperiod$AdYear, mean)~tapply(dat03SnakeB_slowperiod$otgroup, dat03SnakeB_slowperiod$AdYear, mean, na.rm=TRUE)))

#delay proportions vs temp
FCRPS_env <- read.csv("Dam_Environmental_Data.csv")
FCRPS_env_bo <- subset(FCRPS_env, proj == "bo")

summary(lm(tapply(dat03MC_slowperiod$otgroup, dat03MC_slowperiod$AdYear, mean)~tapply(subset(FCRPS_env_bo, jday > 196  & jday < 244 & year < 2017)$temp1, subset(FCRPS_env_bo, jday > 196  & jday < 244 & year < 2017)$year, mean)))
summary(lm(tapply(dat03SnakeEarly_slowperiod$otgroup, dat03SnakeEarly_slowperiod$AdYear, mean)~tapply(subset(FCRPS_env_bo, jday > 196  & jday < 244 & year < 2017)$temp1, subset(FCRPS_env_bo, jday > 196  & jday < 244 & year < 2017)$year, mean)))
summary(lm(tapply(dat03UC_slowperiod$otgroup, dat03UC_slowperiod$AdYear, mean)~tapply(subset(FCRPS_env_bo, jday > 196  & jday < 244 & year < 2017)$temp1, subset(FCRPS_env_bo, jday > 196  & jday < 244 & year < 2017)$year, mean)))
summary(lm(tapply(dat03SnakeA_slowperiod$otgroup, dat03SnakeA_slowperiod$AdYear, mean)~tapply(subset(FCRPS_env_bo, jday > 196  & jday < 244 & year < 2017)$temp1, subset(FCRPS_env_bo, jday > 196  & jday < 244 & year < 2017)$year, mean)))
summary(lm(tapply(dat03SnakeB_slowperiod$otgroup, dat03SnakeB_slowperiod$AdYear, mean)~tapply(subset(FCRPS_env_bo, jday > 196  & jday < 244 & year < 2017)$temp1, subset(FCRPS_env_bo, jday > 196  & jday < 244 & year < 2017)$year, mean)))

#survival vs temp
summary(lm(tapply(datfullMC_slowperiod$MNad2, datfullMC_slowperiod$AdYear, mean)~tapply(subset(FCRPS_env_bo, jday > 196  & jday < 244 & year < 2017)$temp1, subset(FCRPS_env_bo, jday > 196  & jday < 244 & year < 2017)$year, mean)))
summary(lm(tapply(datfullSnakeEarly_slowperiod$MNad2, datfullSnakeEarly_slowperiod$AdYear, mean)~tapply(subset(FCRPS_env_bo, jday > 196  & jday < 244 & year < 2017)$temp1, subset(FCRPS_env_bo, jday > 196  & jday < 244 & year < 2017)$year, mean)))
summary(lm(tapply(datfullUC_slowperiod$MNad2, datfullUC_slowperiod$AdYear, mean)~tapply(subset(FCRPS_env_bo, jday > 196  & jday < 244 & year < 2017)$temp1, subset(FCRPS_env_bo, jday > 196  & jday < 244 & year < 2017)$year, mean)))
summary(lm(tapply(datfullSnakeA_slowperiod$MNad2, datfullSnakeA_slowperiod$AdYear, mean)~tapply(subset(FCRPS_env_bo, jday > 196  & jday < 244 & year < 2017)$temp1, subset(FCRPS_env_bo, jday > 196  & jday < 244 & year < 2017)$year, mean)))
summary(lm(tapply(datfullSnakeB_slowperiod$MNad2, datfullSnakeB_slowperiod$AdYear, mean)~tapply(subset(FCRPS_env_bo, jday > 196  & jday < 244 & year < 2017)$temp1, subset(FCRPS_env_bo, jday > 196  & jday < 244 & year < 2017)$year, mean)))


##### ............................................................ #####


#### 6: Figures and Tables ####
#In this section the figures are produces and information for the tables is calculated


#### * Figure 2 (Travel times) ####
tiff(file = "Figure_2.tiff", width = 6, height = 2.75, units = "in", res = 400)
par(mfrow=c(1,2), cex=1, ps=8, mar=c(4,4,1,0))
hist(dat03$BONtoMCN, breaks=seq(0,700,2), col="grey50",main="",ylab="Frequency", xlab="Days Bonneville-McNary", xlim = c(0,220), ylim=c(0,7000))
text(200,6900,"A", cex=1.2)
k<-1
mo<-normalmixEM(log(dat03$BONtoMCN2), lambda = c(0.49,0.49,0.05), mu = c(2, 3.7,5.4), sigma=c(0.2,0.6,0.2))
summary(mo)
hist(log(dat03$BONtoMCN),breaks=60,col="grey",border="grey",freq=FALSE,
     xlab="log(Days Bonneville-McNary)",main="")
sapply(3,plot.normal.components,mixture=mo, col=c("grey50"),lwd=2)
sapply(1,plot.normal.components,mixture=mo, col=c("black"),lwd=2)
sapply(2,plot.normal.components,mixture=mo, col=c("grey30"),lwd=2)
text(5,0.9,"B", cex=1.2)
dev.off()


##### * Figure 3 (E and arrival Bonneville) ####
FCRPS_env <- read.csv("Dam_Environmental_Data.csv")
FCRPS_env$Year_Day <-paste0(FCRPS_env$year,"_",FCRPS_env$jday)
FCRPS_env_bo <- subset(FCRPS_env, proj == "bo")
FCRPS_env_bo2<-subset(FCRPS_env_bo,year>2004 & year<2016)

Bon.flow <-as.data.frame(tapply(FCRPS_env_bo2$flow1, FCRPS_env_bo2$jday, mean,na.rm=TRUE))
Bon.flowSD <-as.data.frame(tapply(FCRPS_env_bo2$flow1, FCRPS_env_bo2$jday, sd,na.rm=TRUE))
Bon.tavg <-as.data.frame(tapply(FCRPS_env_bo2$temp1, FCRPS_env_bo2$jday, mean,na.rm=TRUE))
Bon.tavgSD <-as.data.frame(tapply(FCRPS_env_bo2$temp1, FCRPS_env_bo2$jday, sd,na.rm=TRUE))
Bon.savg <-as.data.frame(tapply(FCRPS_env_bo2$spill1, FCRPS_env_bo2$jday, mean,na.rm=TRUE))
Bon.savgSD <-as.data.frame(tapply(FCRPS_env_bo2$spill1, FCRPS_env_bo2$jday, sd,na.rm=TRUE))
colnames(Bon.flow)<-c("Flow")
colnames(Bon.flowSD)<-c("SD")
colnames(Bon.tavg)<-c("Tavg")
colnames(Bon.tavgSD)<-c("SD")
colnames(Bon.savg)<-c("Savg")
colnames(Bon.savgSD)<-c("SD")
Bon.flow$UCI<-Bon.flow$Flow+Bon.flowSD$SD
Bon.flow$LCI<-Bon.flow$Flow-Bon.flowSD$SD
Bon.tavg$UCI<-Bon.tavg$Tavg+Bon.tavgSD$SD
Bon.tavg$LCI<-Bon.tavg$Tavg-Bon.tavgSD$SD
Bon.savg$UCI<-Bon.savg$Savg+Bon.savgSD$SD
Bon.savg$LCI<-Bon.savg$Savg-Bon.savgSD$SD


datfull$Analyzed_Group2 <- factor(datfull$Analyzed_Group, levels=levels(datfull$Analyzed_Group)[c(3,2,5,4,1)])

{
  tiff(file = "Figure_3.tiff", width = 6, height = 4, units = "in", res = 300)
  par(cex=0.8, ps=10,mar=c(0,4,0,4),oma = c(3.5, 2, .5, 2))
  
  Bon.flow$Day <-1:366
  plot(predict(gam(Bon.flow$Flow~s(Bon.flow$Day)))*0.028316847,xlim=c(160,300),type="l", ylim=c(-3,15),xlab="Julian Date", xaxt="n",ylab="", col="blue",lwd=2,yaxt="n")
  lines(predict(gam(Bon.flow$UCI~s(Bon.flow$Day)))*0.028316847,lwd=1.5, col="blue")
  lines(predict(gam(Bon.flow$LCI~s(Bon.flow$Day)))*0.028316847,lwd=1.5, col="blue")
  
  plot(Bon.flow$Flow*0.028316847,xlim=c(160,300),type="l", ylim=c(-3,15),xlab="Julian Date", xaxt="n",ylab="", col="blue",lwd=2,yaxt="n")
  lines(Bon.flow$UCI*0.028316847, lty=2,lwd=1.5, col="blue")
  lines(Bon.flow$LCI*0.028316847, lty=2,lwd=1.5, col="blue")
  axis(2, at=c(0,2,4,6,8,10,12), labels=c("0","2","4","6","8","10","12"),cex=.85, ps=10, las=2)
  lines(Bon.savg$Savg*0.028316847, lwd=2, col="deepskyblue",xlim=c(160,300),type="l", ylim=c(0,16))
  lines(Bon.savg$UCI*0.028316847, lty=2,lwd=1.5, col="deepskyblue",xlim=c(160,300),type="l", ylim=c(0,16))
  lines(Bon.savg$LCI*0.028316847, lty=2,lwd=1.5, col="deepskyblue",xlim=c(160,300),type="l", ylim=c(0,16))
  par(xpd=TRUE)
  legend("top",expression("Flow (kcms)","Spill (kcms)", "Temperature","","","Middle Columbia", "Snake Early A-index", "Upper Columbia", "Sal/Clear A-index", "Sal/Clear B-index"),fill=c(NA,NA,NA,NA,NA,colMCslow,colSEAslow,colUCslow, colSAslow, colSB),col=c("blue", "deepskyblue","firebrick4",NA,NA,NA,NA,NA,NA,NA),lty=c(1,1,1,NA,NA,NA,NA,NA,NA,NA),lwd=c(2,2,2,NA,NA,NA,NA,NA,NA,NA),ncol=2,border = c(NA,NA,NA,NA,NA,"black","black","black","black","black"),bty='n',cex=.85, bg=NULL)
  par(xpd=FALSE)
  par(new = T)
  with(Bon.tavg, plot(Bon.tavg$Tavg,  pch=16, axes=F, xlab=NA, ylab=NA,type="l",lwd=2,col="firebrick4",ylim=c(6,30),xlim=c(160,300)))
  axis(side = 4,cex=.85, ps=10, at=c(10,15,20,25), labels=c("10","15","20","25"), las=2)
  lines(Bon.tavg$UCI, lty=2,lwd=1.5, col="firebrick4")
  lines(Bon.tavg$LCI, lty=2,lwd=1.5, col="firebrick4")
  abline(h=10)
  axis(labels=c("Jul 1", "Aug 1", "Sep 1", "Oct 1"),side=1, at=c(182,213,244,274))
  mtext("Date",side=1, line=2.5, cex=1)
  mtext("Flow/spill (kcms)",side=2, line=2.5, cex=1)
  par(xpd = TRUE)
  text(x = 324, y = 13.1, expression(paste("Temperature (",degree,"C)                                   ")), srt = 270, cex=1.15)
  par(xpd=FALSE)
  par(new = T, mar=c(.1,4,17.2,4), cex=0.8)
  boxplot(datfull$jbo~datfull$Analyzed_Group2, horizontal=TRUE,las=1, col=c(colSB,colSAslow, colUCslow, colSEAslow, colMCslow),ylab="",ylim=c(160,300),axes=F,xlab=NA,cex=0.4,pch=16)
  dev.off()

}


## * Figure 4 (migration patterns) ####


#actual figure 4 plot
{
  
  tiff(file = "Figure_4.tiff", width = 6.5, height = 6, units = "in", res = 280)
  par(mfrow=c(5,5), oma=c(4,3,3,1), mar=c(4,0,0,0),ps=8)
  k<-1
  hist(log(dat03$BONtoMCN[which(dat03$Analyzed_Group==levels(dat03$Analyzed_Group)[k])]),breaks=101,col="grey",border="grey",freq=FALSE,yaxt="n",
       xlab="",main="")
  sapply(3,plot.normal.components,mixture=`mo_Middle Columbia`, col=c(colMCslow),lwd=1.5)
  sapply(1,plot.normal.components,mixture=`mo_Middle Columbia`, col=c(colMCfast),lwd=1.5)
  sapply(2,plot.normal.components,mixture=`mo_Middle Columbia`, col=c(colMCslow),lwd=1.5)
  mtext("Middle Columbia", side=3, line =.2, cex=.95)
  mtext("Relative frequency     ", side=2, line =1.8, cex=.9)
  text(1.4,1.5, "A", cex=.9)
  legend(.31,.895, "A", cex=1.3, bty="n")
  box( col = 'black')
  k<-2
  hist(log(dat03$BONtoMCN[which(dat03$Analyzed_Group==levels(dat03$Analyzed_Group)[k])]),breaks=101,col="grey",border="grey",freq=FALSE,yaxt="n",
       xlab="",ylab="",main="")
  sapply(3,plot.normal.components,mixture=`mo_Snake Early A-run`, col=c(colSEAslow),lwd=1.5)
  sapply(1,plot.normal.components,mixture=`mo_Snake Early A-run`, col=c(colSEAfast),lwd=1.5)
  sapply(2,plot.normal.components,mixture=`mo_Snake Early A-run`, col=c(colSEAslow),lwd=1.5)
  mtext("Snake Early A-index", side=3, line =.2, cex=.95)
  legend(.31,1.22, "B", cex=1.3, bty="n")
  box( col = 'black')
  k<-3
  hist(log(dat03$BONtoMCN[which(dat03$Analyzed_Group==levels(dat03$Analyzed_Group)[k])]),breaks=101,col="grey",border="grey",freq=FALSE,yaxt="n",
       xlab="",main="")
  sapply(3,plot.normal.components,mixture=`mo_Upper Columbia`, col=c(colUCslow),lwd=1.5)
  sapply(1,plot.normal.components,mixture=`mo_Upper Columbia`, col=c(colUCfast),lwd=1.5)
  sapply(2,plot.normal.components,mixture=`mo_Upper Columbia`, col=c(colUCslow),lwd=1.5)
  mtext("Upper Columbia", side=3, line =.2, cex=1)
  mtext("log travel days", side=1, line =1.8, cex=1)
  legend(.305,1.56, "C", cex=1.3, bty="n")
  box( col = 'black')
  k<-4
  hist(log(dat03$BONtoMCN[which(dat03$Analyzed_Group==levels(dat03$Analyzed_Group)[k])]),breaks=101,col="grey",border="grey",freq=FALSE,yaxt="n",
       xlab="",main="")
  sapply(3,plot.normal.components,mixture=`mo_Sal/Clear A-run`, col=c(colSAslow),lwd=1.5)
  sapply(1,plot.normal.components,mixture=`mo_Sal/Clear A-run`, col=c(colSAfast),lwd=1.5)
  sapply(2,plot.normal.components,mixture=`mo_Sal/Clear A-run`, col=c(colSAslow),lwd=1.5)
  mtext("Sal/Clear A-index", side=3, line =.2, cex=.95)
  legend(.305,.99, "D", cex=1.3, bty="n")
  box( col = 'black')
  k<-5
  hist(log(dat03$BONtoMCN[which(dat03$Analyzed_Group==levels(dat03$Analyzed_Group)[k])]),breaks=101,col="grey",border="grey",freq=FALSE,yaxt="n",
       xlab="",main="")
  sapply(3,plot.normal.components,mixture=`mo_Sal/Clear B-run`, col=c(colSBslow),lwd=1.5)
  sapply(1,plot.normal.components,mixture=`mo_Sal/Clear B-run`, col=c(colSBfast),lwd=1.5)
  sapply(2,plot.normal.components,mixture=`mo_Sal/Clear B-run`, col=c(colSBslow),lwd=1.5)
  mtext("Sal/Clear B-index", side=3, line =.2, cex=.95)
  legend(.31,1.86, "E", cex=1.3, bty="n")
  box( col = 'black')
  
  par(mar=c(0,0,0,0))
  plot(jitter(BONtoMCN2,2) ~ jitter(jbo,2), col = ifelse(otgroup==0, colMCfast, colMCslow),data = dat03MC ,ylim=c(0,150),xlim=c(170,320), pch=16,cex=.2,  xaxt="n", yaxt="n")
 mtext("Travel days", side=2, line=1.8, cex=.9)
  text(172,145, "F", cex=1.3)
  axis(labels=c("", "", "",""),side=2, at=c(0,50,100,150), tck = -0.05)
  axis(labels=c("0", "50", "100","150"),side=2, at=c(0,50,100,150),lwd=0 ,las=2,line=-.5)
  abline(v=224, col="red", lwd=1)
  abline(v=median(datfullMC$jbo), col="black", lty=2)
plot(jitter(BONtoMCN2,2) ~ jitter(jbo,2), col = ifelse(otgroup==0, colSEAfast, colSEAslow),data = dat03SnakeEarly ,ylim=c(0,150),xlim=c(170,320), pch=16,cex=.2,  xaxt="n", yaxt="n")
  text(172,145, "G", cex=1.3)
  abline(v=224, col="red", lwd=1)
  abline(v=median(datfullSnakeEarly$jbo), col="black", lty=2)
  plot(jitter(BONtoMCN2,2) ~ jitter(jbo,2), col = ifelse(otgroup==0, colUCfast, colUCslow),data = dat03UC ,ylim=c(0,150),xlim=c(170,320), pch=16,cex=.2,  xaxt="n", yaxt="n")
  text(172,145, "H", cex=1.3)
  abline(v=224, col="red", lwd=1)
  abline(v=median(datfullUC$jbo), col="black", lty=2)#boxplot(subset(dat03SnakeAsub_wfake , otgroup==1)$BONtoMCN~subset(dat03SnakeAsub_wfake , otgroup==1)$Week, col=colSAslow, ylim=c(0,150), xaxt="n", yaxt="n")
 plot(jitter(BONtoMCN2,2) ~ jitter(jbo,2), col = ifelse(otgroup==0, colSAfast, colSAslow),data = dat03SnakeA ,ylim=c(0,150),xlim=c(170,320), pch=16,cex=.2,  xaxt="n", yaxt="n")
  text(172,145, "I", cex=1.3)
  abline(v=224, col="red", lwd=1)
  abline(v=median(datfullSnakeA$jbo), col="black", lty=2)
 plot(jitter(BONtoMCN2,2) ~ jitter(jbo,2), col = ifelse(otgroup==0, colSBfast, colSBslow),data = dat03SnakeB ,ylim=c(0,150),xlim=c(170,320), pch=16,cex=.2,  xaxt="n", yaxt="n")
  text(172,145, "J", cex=1.3)
  abline(v=224, col="red", lwd=1)
  abline(v=median(datfullSnakeB$jbo), col="black", lty=2)
  
  plot(MCfast~jbo ,ylim=c(0,90),xlim=c(170,320),pch="",data=TTsmootherPRed,  xaxt="n", yaxt="n")
  lines(MCfast~jbo,data=subset(TTsmootherPRed, jbo> quantile(subset(dat03MC,Behaviour==0)$jbo,0.025) &  jbo < quantile(subset(dat03MC,Behaviour==0)$jbo,0.975)), col=colMCfast, lwd=2)
  lines(MCslow~jbo,data=subset(TTsmootherPRed, jbo> quantile(subset(dat03MC,Behaviour==1)$jbo,0.025) &  jbo < quantile(subset(dat03MC,Behaviour==1)$jbo,0.975)), col=colMCslow, lwd=2)
  text(172,88, "K", cex=1.3)
  abline(v=224, col="red", lwd=1)
  abline(v=median(datfullMC$jbo), col="black", lty=2)
  axis(labels=c("", "", "","", "",""),side=2, at=c(0,20,40,60,80,100), tck = -0.05)
  axis(labels=c("0","20","40", "60", "80",""),side=2, at=c(0,20,40,60,80,100),lwd=0 ,las=2,line=-.5)
  mtext("Travel days", side=2, line=1.8, cex=.9)
  plot(SnakeEarlyfast~jbo ,ylim=c(0,90),xlim=c(170,320),pch="",data=TTsmootherPRed, xaxt="n", yaxt="n")
  lines(SnakeEarlyfast~jbo,data=subset(TTsmootherPRed, jbo> quantile(subset(dat03SnakeEarly,Behaviour==0)$jbo,0.025) &  jbo < quantile(subset(dat03SnakeEarly,Behaviour==0)$jbo,0.975)), col=colSEAfast, lwd=2)
  lines(SnakeEarlyslow~jbo,data=subset(TTsmootherPRed, jbo> quantile(subset(dat03SnakeEarly,Behaviour==1)$jbo,0.025) &  jbo < quantile(subset(dat03SnakeEarly,Behaviour==1)$jbo,0.975)), col=colSEAslow, lwd=2)
  text(172,88, "L", cex=1.3)
  abline(v=224, col="red", lwd=1)
  abline(v=median(datfullSnakeEarly$jbo), col="black", lty=2)
  plot(UCfast~jbo ,ylim=c(0,90),xlim=c(171,320),pch="",data=TTsmootherPRed, xaxt="n", yaxt="n")
  lines(UCfast~jbo,data=subset(TTsmootherPRed, jbo> quantile(subset(dat03UC,Behaviour==0)$jbo,0.025) &  jbo < quantile(subset(dat03UC,Behaviour==0)$jbo,0.975)), col=colUCfast, lwd=2)
  lines(UCslow~jbo,data=subset(TTsmootherPRed, jbo> quantile(subset(dat03UC,Behaviour==1)$jbo,0.025) &  jbo < quantile(subset(dat03UC,Behaviour==1)$jbo,0.975)), col=colUCslow, lwd=2)
  text(172,88, "M", cex=1.3)
  abline(v=224, col="red", lwd=1)
  abline(v=median(datfullUC$jbo), col="black", lty=2)
  plot(SnakeAfast~jbo ,ylim=c(0,90),xlim=c(170,320),pch="",data=TTsmootherPRed, xaxt="n", yaxt="n")
  lines(SnakeAfast~jbo,data=subset(TTsmootherPRed, jbo> quantile(subset(dat03SnakeA,Behaviour==0)$jbo,0.025) &  jbo < quantile(subset(dat03SnakeA,Behaviour==0)$jbo,0.975)), col=colSAfast, lwd=2)
  lines(SnakeAslow~jbo,data=subset(TTsmootherPRed, jbo> quantile(subset(dat03SnakeA,Behaviour==1)$jbo,0.025) &  jbo < quantile(subset(dat03SnakeA,Behaviour==1)$jbo,0.975)), col=colSAslow, lwd=2)
  text(172,88, "N", cex=1.3)
  abline(v=224, col="red", lwd=1)
  abline(v=median(datfullSnakeA$jbo), col="black", lty=2)
  plot(SnakeBfast~jbo ,ylim=c(0,90),xlim=c(170,320),pch="",data=TTsmootherPRed, xaxt="n", yaxt="n")
  lines(SnakeBfast~jbo,data=subset(TTsmootherPRed, jbo> quantile(subset(dat03SnakeB,Behaviour==0)$jbo,0.025) &  jbo < quantile(subset(dat03SnakeB,Behaviour==0)$jbo,0.975)), col=colSBfast, lwd=2)
  lines(SnakeBslow~jbo,data=subset(TTsmootherPRed, jbo> quantile(subset(dat03SnakeB,Behaviour==1)$jbo,0.025) &  jbo < quantile(subset(dat03SnakeB,Behaviour==1)$jbo,0.975)), col=colSBslow, lwd=2)
  text(172,88, "O", cex=1.3)
  abline(v=224, col="red", lwd=1)
  abline(v=median(datfullSnakeB$jbo), col="black", lty=2)
  
  datfullMC5$otgroup
  
  hist(datfullMC$jbo, breaks=seq(0,700,7), col=colMCslow,main="",ylab="",  xlab= "Date at Bonneville",xaxt='n',yaxt="n", xlim = c(170,320), ylim=c(0,300))
  hist(subset(datfullMC, otgroup!="1")$jbo, breaks=seq(0,700,7), col=colMCfast, xlab="",xaxt='n', main="", xlim = c(170,v), ylim=c(0,300),add=TRUE)
  hist(subset(datfullMC, otgroup=="Mort")$jbo, breaks=seq(0,700,7), col="grey80", xlab="",xaxt='n', main="", xlim = c(170,320), ylim=c(0,300),add=TRUE)
  box( col = 'black')
  mtext("Count Bonneville", side=2,outer=FALSE, line=1.8,cex=.9)
  axis(labels=c("", "", "","", "",""),side=2, at=c(0,50,100,150,200,250), tck = -0.05)
  axis(labels=c("", "", "100","", "200",""),side=2, at=c(0,50,100,150,200,250),lwd=0 ,las=2,line=-.5)
  abline(v=224, col="red", lwd=1)
  abline(v=median(datfullMC$jbo), col="black", lty=2)
  text(173,290, "P", cex=1.3)
  hist(datfullSnakeEarly$jbo, breaks=seq(0,700,7), col=colSEAslow,main="",ylab="",  xlab= "Date at Bonneville",yaxt="n",xaxt='n',  xlim = c(170,320), ylim=c(0,1500))
  hist(subset(datfullSnakeEarly, otgroup!="1")$jbo, breaks=seq(0,700,7), col=colSEAfast, xlab="",xaxt='n', main="", xlim = c(170,320), ylim=c(0,1500),add=TRUE)
  hist(subset(datfullSnakeEarly, otgroup=="Mort")$jbo, breaks=seq(0,700,7), col="grey80", xlab="",xaxt='n', main="", xlim = c(170,320), ylim=c(0,1500),add=TRUE)
  box( col = 'black')
  axis(labels=c("", "", "", ""),side=2, at=c(0,500,1000,1500), tck = -0.05)
  axis(labels=c("", "500", "1000", ""),side=2, at=c(0,500,1000,1500),lwd=0 ,las=2,line=-.5)
  abline(v=224, col="red", lwd=1)
  abline(v=median(datfullSnakeEarly$jbo), col="black", lty=2)
  text(173,1450, "Q", cex=1.3)
  hist(datfullUC$jbo, breaks=seq(0,700,7), col=colUCslow,main="",ylab="",  xlab= "Date at Bonneville", yaxt="n",xaxt='n', xlim = c(170,320), ylim=c(0,4000))
  hist(subset(datfullUC, otgroup!="1")$jbo, breaks=seq(0,700,7), col=colUCfast, xlab="",xaxt='n', main="", xlim = c(170,320), ylim=c(0,4000),add=TRUE)
  hist(subset(datfullUC, otgroup=="Mort")$jbo, breaks=seq(0,700,7), col="grey80", xlab="",xaxt='n', main="", xlim = c(170,320), ylim=c(0,4000),add=TRUE)
  box( col = 'black')
  axis(labels=c("", "","", "", ""),side=2, at=c(0,1000,2000,3000,4000), tck = -0.05)
  axis(labels=c("", "1000","2000", "3000", ""),side=2, at=c(0,1000,2000,3000,4000),lwd=0 ,las=2,line=-.5)
  abline(v=224, col="red", lwd=1)
  abline(v=median(datfullUC$jbo), col="black", lty=2)
  text(173,3900, "R", cex=1.3)
  hist(datfullSnakeA$jbo, breaks=seq(0,700,7), col=colSAslow,main="",ylab="",  xlab= "Date at Bonneville",yaxt="n", xaxt='n', xlim = c(170,320), ylim=c(0,500))
  hist(subset(datfullSnakeA, otgroup!="1")$jbo, breaks=seq(0,700,7), col=colSAfast, xlab="",xaxt='n', main="", xlim = c(170,320), ylim=c(0,500),add=TRUE)
  hist(subset(datfullSnakeA, otgroup=="Mort")$jbo, breaks=seq(0,700,7), col="grey80", xlab="",xaxt='n', main="", xlim = c(170,320), ylim=c(0,500),add=TRUE)
  box( col = 'black')
  axis(labels=c("", "", "", ""),side=2, at=c(0,100,300,500), tck = -0.05)
  axis(labels=c("", "100", "300", ""),side=2, at=c(0,100,300,500),lwd=0 ,las=2,line=-.5)
  abline(v=224, col="red", lwd=1)
  abline(v=median(datfullSnakeA$jbo), col="black", lty=2)
  text(173,480, "S", cex=1.3)
  hist(datfullSnakeB$jbo, breaks=seq(0,700,7), col=colSBslow,main="",ylab="",  xlab= "Date at Bonneville",yaxt="n", xaxt='n', xlim = c(170,320), ylim=c(0,1300))
  hist(subset(datfullSnakeB, otgroup!="1")$jbo, breaks=seq(0,700,7), col=colSBfast, xlab="",xaxt='n', main="", xlim = c(170,320), ylim=c(0,1300),add=TRUE)
  hist(subset(datfullSnakeB, otgroup=="Mort")$jbo, breaks=seq(0,700,7), col="grey80", xlab="",xaxt='n', main="", xlim = c(170,320), ylim=c(0,1300),add=TRUE)
  box( col = 'black')
  axis(labels=c("", "", "", ""),side=2, at=c(0,400,800,1200), tck = -0.05)
  axis(labels=c("", "400", "800", ""),side=2, at=c(0,400,800,1200),lwd=0 ,las=2,line=-.5)
  abline(v=224, col="red", lwd=1)
  abline(v=median(datfullSnakeB$jbo), col="black", lty=2)
  text(173,1260, "T", cex=1.3)
  
  hist(datfullMC$jmn, breaks=seq(0,700,7), col=colMCslow,main="",ylab="",  xlab= "Date at Bonneville", xaxt='n',yaxt="n", xlim = c(170,320), ylim=c(0,300))
  hist(subset(datfullMC, otgroup!="1")$jmn, breaks=seq(0,700,7), col=colMCfast, xlab="",xaxt='n', main="", xlim = c(170,320), ylim=c(0,300),add=TRUE)
  box( col = 'black')
  axis(labels=c("", "Jul 1", "", "Sep 1", "","Nov 1"),side=1, at=c(152,182,213,244,274,305))
  axis(labels=c("", "", "", ""),side=2, at=c(0,100,200,300), tck = -0.05)
  axis(labels=c("", "100", "200", ""),side=2, at=c(0,100,200,300),lwd=0 ,las=2,line=-.5)
  mtext("Count McNary", side=2,outer=FALSE, line=1.8,cex=.9)
  abline(v=224, col="red", lwd=1)
  abline(v=median(datfullMC$jbo), col="black", lty=2)
  text(173,290, "U", cex=1.3)
  hist(datfullSnakeEarly$jmn, breaks=seq(0,700,7), col=colSEAslow,main="",ylab="",  xlab= "Date at Bonneville",yaxt="n", xaxt='n', xlim = c(170,320), ylim=c(0,1500))
  hist(subset(datfullSnakeEarly, otgroup!="1")$jmn, breaks=seq(0,700,7), col=colSEAfast, xlab="",xaxt='n', main="", xlim = c(170,320), ylim=c(0,1500),add=TRUE)
  box( col = 'black')
  axis(labels=c("", "Jul 1", "", "Sep 1", "","Nov 1"),side=1, at=c(152,182,213,244,274,305))
  axis(labels=c("", "", "", ""),side=2, at=c(0,500,1000,1500), tck = -0.05)
  axis(labels=c("", "500", "1000", ""),side=2, at=c(0,500,1000,1500),lwd=0 ,las=2,line=-.5)
  abline(v=224, col="red", lwd=1)
  abline(v=median(datfullSnakeEarly$jbo), col="black", lty=2)
  text(173,1450, "V", cex=1.3)
  hist(datfullUC$jmn, breaks=seq(0,700,7), col=colUCslow,main="",ylab="",  xlab= "Date at Bonneville",yaxt="n",  xaxt='n',xlim = c(170,320), ylim=c(0,4000))
  hist(subset(datfullUC, otgroup!="1")$jmn, breaks=seq(0,700,7), col=colUCfast, xlab="",xaxt='n', main="", xlim = c(170,320), ylim=c(0,4000),add=TRUE)
  box( col = 'black')
  axis(labels=c("", "Jul 1", "", "Sep 1", "","Nov 1"),side=1, at=c(152,182,213,244,274,305))
  axis(labels=c("", "","", "", ""),side=2, at=c(0,1000,2000,3000,4000), tck = -0.05)
  axis(labels=c("", "1000","2000", "3000", ""),side=2, at=c(0,1000,2000,3000,4000),lwd=0 ,las=2,line=-.5)
  abline(v=224, col="red", lwd=1)
  abline(v=median(datfullUC$jbo), col="black", lty=2)
  text(173,3900, "W", cex=1.3)
  hist(datfullSnakeA$jmn, breaks=seq(0,700,7), col=colSAslow,main="",ylab="",  xlab= "Date at Bonneville",yaxt="n",  xaxt='n',xlim = c(170,320), ylim=c(0,500))
  hist(subset(datfullSnakeA, otgroup!="1")$jmn, breaks=seq(0,700,7), col=colSAfast, xlab="",xaxt='n', main="", xlim = c(170,320), ylim=c(0,500),add=TRUE)
  axis(labels=c("", "Jul 1", "", "Sep 1", "","Nov 1"),side=1, at=c(152,182,213,244,274,305))
  axis(labels=c("", "", "", ""),side=2, at=c(0,100,300,500), tck = -0.05)
  axis(labels=c("", "100", "300", ""),side=2, at=c(0,100,300,500),lwd=0 ,las=2,line=-.5)
  abline(v=224, col="red", lwd=1)
  abline(v=median(datfullSnakeA$jbo), col="black", lty=2)
  text(173,480, "X", cex=1.3)
  hist(datfullSnakeB$jmn, breaks=seq(0,700,7), col=colSBslow,main="",ylab="",  xlab= "Date at Bonneville", xaxt='n',yaxt="n", xlim = c(170,320), ylim=c(0,1300))
  hist(subset(datfullSnakeB, otgroup!="1")$jmn, breaks=seq(0,700,7), col=colSBfast, xlab="",xaxt='n', main="",yaxt="n", xlim = c(170,320), ylim=c(0,1300),add=TRUE)
  box( col = 'black')
  axis(labels=c("", "Jul 1", "", "Sep 1", "","Nov 1"),side=1, at=c(152,182,213,244,274,305))
  axis(labels=c("", "", "", ""),side=2, at=c(0,400,800,1200), tck = -0.05)
  axis(labels=c("", "400", "800", ""),side=2, at=c(0,400,800,1200),lwd=0 ,las=2,line=-.5)
  abline(v=224, col="red", lwd=1)
  text(173,1260, "Y", cex=1.3)
  mtext("Date", side=1,outer=TRUE, line=2.5,ps=1)
  abline(v=median(datfullSnakeB$jbo), col="black", lty=2)
  dev.off()
  
}


#### * Figure 5 (pDelay) ####
#This one has everything graphed off of the median values from combined mixed dataset 

# Prob slow
summary(mod.pSlow_MC_sel)
summary(mod.pSlow_SnakeEarly_sel)
summary(mod.pSlow_UC_sel)
summary(mod.pSlow_SnakeA_sel)
summary(mod.pSlow_SnakeB_sel)


{
  MedianDate<-mean(floor(subset(Dummy_Data_pslow,floor(jbo)== median((datfull$jbo)))$jbo))
  MedianTemp <- mean(subset(Dummy_Data_pslow,jbo > MedianDate & jbo < (MedianDate+1))$MeanTemp8)
  MedianData <- subset(Dummy_Data_pslow,MeanTemp8== Dummy_Data_pslow$MeanTemp8[which.min(abs(MedianTemp - Dummy_Data_pslow$MeanTemp8))])
  MedianData<-subset(MedianData,floor(jbo)== median(datfull$jbo))[1,]
  MedianData$reartype <- "H"
  MedianData$Trans <- "0"
  MedianData$MeanTemp8 <- MedianTemp
  
  tiff(file = "Figure_5.tiff", width = 4.8, height = 4, units = "in", res = 400)

  par(mar=c(4,0,0,0), oma=c(1,4,2,1),ps=8)
  layout(matrix(c(1,4,2,5,3,6), nrow=2, ncol=3), heights = c(.5, .5)) 
  
Dummy_Data_pslow$jboDif <- abs(Dummy_Data_pslow$jbo - median(datfull$jbo)) 
  Dummy_Data_pslow$tempDif <- abs(Dummy_Data_pslow$MeanTemp8 - median(datfull$MeanTemp8)) 
  plot(plogis(predict(mod.pSlow_SnakeB_sel ,newdata= subset(Dummy_Data_pslow,jboDif == min(Dummy_Data_pslow$jboDif) & MeanTemp8 < quantile(datfullSnakeB$MeanTemp8, 0.975) & MeanTemp8 > quantile(datfullSnakeB$MeanTemp8, 0.025)),  exclude="s(AdYear)"))~subset(Dummy_Data_pslow,jboDif == min(Dummy_Data_pslow$jboDif) & MeanTemp8 < quantile(datfullSnakeB$MeanTemp8, 0.975) & MeanTemp8 > quantile(datfullSnakeB$MeanTemp8, 0.025))$MeanTemp8, col=colSBslow, ylim=c(0,1),xlim=c(17.7,23), cex=.5, yaxt="n", xlab = "", ylab="", pch=16)
  Dummy_Data_pslow$PSDiff  <- abs(Dummy_Data_pslow$MeanTemp8  - mean(datfullSnakeB$MeanTemp8)); Dummy_Data_pslow$pred <- plogis(predict(mod.pSlow_SnakeB_sel ,newdata= Dummy_Data_pslow,  exclude="s(AdYear)"))
  points(subset(Dummy_Data_pslow, jboDif == min(Dummy_Data_pslow$jboDif) & PSDiff == min(Dummy_Data_pslow$PSDiff))[1,]$MeanTemp8, subset(Dummy_Data_pslow, floor(jbo) == median(datfull$jbo) & PSDiff == min(Dummy_Data_pslow$PSDiff))[1,]$pred, pch=16, col = colSBslow, cex=1.2)
  points(plogis(predict(mod.pSlow_UC_sel ,newdata= subset(Dummy_Data_pslow,jboDif == min(Dummy_Data_pslow$jboDif) & MeanTemp8 < quantile(datfullUC$MeanTemp8, 0.975) & MeanTemp8 > quantile(datfullUC$MeanTemp8, 0.025)),  exclude="s(AdYear)"))~subset(Dummy_Data_pslow,jboDif == min(Dummy_Data_pslow$jboDif) & MeanTemp8 < quantile(datfullUC$MeanTemp8, 0.975) & MeanTemp8 > quantile(datfullUC$MeanTemp8, 0.025))$MeanTemp8,  col=colUCslow, cex=.5, pch=16)
  Dummy_Data_pslow$PSDiff  <- abs(Dummy_Data_pslow$MeanTemp8  - mean(datfullUC$MeanTemp8)); Dummy_Data_pslow$pred <- plogis(predict(mod.pSlow_UC_sel ,newdata= Dummy_Data_pslow,  exclude="s(AdYear)"))
  points(subset(Dummy_Data_pslow, jboDif == min(Dummy_Data_pslow$jboDif) & PSDiff == min(Dummy_Data_pslow$PSDiff))[1,]$MeanTemp8, subset(Dummy_Data_pslow, floor(jbo) == median(datfull$jbo) & PSDiff == min(Dummy_Data_pslow$PSDiff))[1,]$pred, pch=16, col = colUCslow, cex=1.2)
  points(plogis(predict(mod.pSlow_SnakeA_sel ,newdata= subset(Dummy_Data_pslow,jboDif == min(Dummy_Data_pslow$jboDif) & MeanTemp8 < quantile(datfullSnakeA$MeanTemp8, 0.975) & MeanTemp8 > quantile(datfullSnakeA$MeanTemp8, 0.025)),  exclude="s(AdYear)"))~subset(Dummy_Data_pslow,jboDif == min(Dummy_Data_pslow$jboDif) & MeanTemp8 < quantile(datfullSnakeA$MeanTemp8, 0.975) & MeanTemp8 > quantile(datfullSnakeA$MeanTemp8, 0.025))$MeanTemp8,  col=colSA, cex=.5, pch=16)
  Dummy_Data_pslow$PSDiff  <- abs(Dummy_Data_pslow$MeanTemp8  - mean(datfullSnakeA$MeanTemp8)); Dummy_Data_pslow$pred <- plogis(predict(mod.pSlow_SnakeA_sel ,newdata= Dummy_Data_pslow, exclude="s(AdYear)"))
  points(subset(Dummy_Data_pslow, jboDif == min(Dummy_Data_pslow$jboDif) & PSDiff == min(Dummy_Data_pslow$PSDiff))[1,]$MeanTemp8, subset(Dummy_Data_pslow, floor(jbo) == median(datfull$jbo) & PSDiff == min(Dummy_Data_pslow$PSDiff))[1,]$pred, pch=16, col = colSA, cex=1.2)
  points(plogis(predict(mod.pSlow_SnakeEarly_sel ,newdata= subset(Dummy_Data_pslow,jboDif == min(Dummy_Data_pslow$jboDif) & MeanTemp8 < quantile(datfullSnakeEarly$MeanTemp8, 0.975) & MeanTemp8 > quantile(datfullSnakeEarly$MeanTemp8, 0.025)),  exclude="s(AdYear)"))~subset(Dummy_Data_pslow,jboDif == min(Dummy_Data_pslow$jboDif) & MeanTemp8 < quantile(datfullSnakeEarly$MeanTemp8, 0.975) & MeanTemp8 > quantile(datfullSnakeEarly$MeanTemp8, 0.025))$MeanTemp8,  col=colSEAslow, cex=.5, pch=16)
  Dummy_Data_pslow$PSDiff  <- abs(Dummy_Data_pslow$MeanTemp8  - mean(datfullSnakeEarly$MeanTemp8)); Dummy_Data_pslow$pred <- plogis(predict(mod.pSlow_SnakeEarly_sel ,newdata= Dummy_Data_pslow, exclude="s(AdYear)"))
  points(subset(Dummy_Data_pslow, jboDif == min(Dummy_Data_pslow$jboDif) & PSDiff == min(Dummy_Data_pslow$PSDiff))[1,]$MeanTemp8, subset(Dummy_Data_pslow, floor(jbo) == median(datfull$jbo) & PSDiff == min(Dummy_Data_pslow$PSDiff))[1,]$pred, pch=16, col = colSEAslow, cex=1.2)
  points(plogis(predict(mod.pSlow_MC_sel ,newdata= subset(Dummy_Data_pslow,jboDif == min(Dummy_Data_pslow$jboDif) & MeanTemp8 < quantile(datfullMC$MeanTemp8, 0.975) & MeanTemp8 > quantile(datfullMC$MeanTemp8, 0.025)),  exclude="s(AdYear)"))~subset(Dummy_Data_pslow,jboDif == min(Dummy_Data_pslow$jboDif) & MeanTemp8 < quantile(datfullMC$MeanTemp8, 0.975) & MeanTemp8 > quantile(datfullMC$MeanTemp8, 0.025))$MeanTemp8,  col=colMCslow, cex=.5, pch=16)
  Dummy_Data_pslow$PSDiff  <- abs(Dummy_Data_pslow$MeanTemp8  - mean(datfullMC$MeanTemp8)); Dummy_Data_pslow$pred <- plogis(predict(mod.pSlow_MC_sel ,newdata= Dummy_Data_pslow, exclude="s(AdYear)"))
  points(subset(Dummy_Data_pslow, jboDif == min(Dummy_Data_pslow$jboDif) & PSDiff == min(Dummy_Data_pslow$PSDiff))[1,]$MeanTemp8, subset(Dummy_Data_pslow, floor(jbo) == median(datfull$jbo) & PSDiff == min(Dummy_Data_pslow$PSDiff))[1,]$pred, pch=16, col = colMCslow, cex=1.2)
  
  mtext(side=1,las=1,line=2.2, expression(paste("Temperature (",degree,"C)")),cex=1)
  axis(side=2, at=c(0.0,0.2,0.4,0.6,0.8,1), labels=c("0.0","0.2", "0.4", "0.6", "0.8","1.0"),las=2)
  legend("topleft", "A", bty="n",cex=1.2)
  mtext("pDelay",side=2,line=2, cex=1)
  #jbo
  plot(plogis(predict(mod.pSlow_SnakeB_sel ,newdata= subset(Dummy_Data_pslow,MeanTemp8== Dummy_Data_pslow$MeanTemp8[which.min(abs(median(datfull$MeanTemp8)-Dummy_Data_pslow$MeanTemp8))]  & jbo < quantile(datfullSnakeB$jbo, 0.975) & jbo > quantile(datfullSnakeB$jbo, 0.025)),  exclude="s(AdYear)"))~subset(Dummy_Data_pslow,MeanTemp8== Dummy_Data_pslow$MeanTemp8[which.min(abs(median(datfull$MeanTemp8)-Dummy_Data_pslow$MeanTemp8))]  & jbo < quantile(datfullSnakeB$jbo, 0.975) & jbo > quantile(datfullSnakeB$jbo, 0.025))$jbo, col=colSBslow, ylim=c(0,1), xlim=c(181,275), cex=.5, ylab="", xlab = "",xaxt="n",yaxt="n", pch=16)
  Dummy_Data_pslow$PSDiff  <- abs(Dummy_Data_pslow$jbo  - median(datfullSnakeB$jbo)); Dummy_Data_pslow$pred <- plogis(predict(mod.pSlow_SnakeB_sel ,newdata= Dummy_Data_pslow, exclude="s(AdYear)"))
  points(subset(Dummy_Data_pslow, tempDif == min(Dummy_Data_pslow$tempDif) & PSDiff == min(Dummy_Data_pslow$PSDiff))$jbo, subset(Dummy_Data_pslow, tempDif == min(Dummy_Data_pslow$tempDif) & PSDiff == min(Dummy_Data_pslow$PSDiff))$pred, pch=16, col = colSBslow, cex=1.2)
  points(plogis(predict(mod.pSlow_UC_sel ,newdata= subset(Dummy_Data_pslow,MeanTemp8== Dummy_Data_pslow$MeanTemp8[which.min(abs(median(datfull$MeanTemp8)-Dummy_Data_pslow$MeanTemp8))]  & jbo < quantile(datfullUC$jbo, 0.975) & jbo > quantile(datfullUC$jbo, 0.025)),  exclude="s(AdYear)"))~subset(Dummy_Data_pslow,MeanTemp8== Dummy_Data_pslow$MeanTemp8[which.min(abs(median(datfull$MeanTemp8)-Dummy_Data_pslow$MeanTemp8))]  & jbo < quantile(datfullUC$jbo, 0.975) & jbo > quantile(datfullUC$jbo, 0.025))$jbo,  col=colUCslow, cex=.5, pch=16)
  Dummy_Data_pslow$PSDiff  <- abs(Dummy_Data_pslow$jbo  - median(datfullUC$jbo)); Dummy_Data_pslow$pred <- plogis(predict(mod.pSlow_UC_sel ,newdata= Dummy_Data_pslow, exclude="s(AdYear)"))
  points(subset(Dummy_Data_pslow, tempDif == min(Dummy_Data_pslow$tempDif) & PSDiff == min(Dummy_Data_pslow$PSDiff))$jbo, subset(Dummy_Data_pslow, tempDif == min(Dummy_Data_pslow$tempDif) & PSDiff == min(Dummy_Data_pslow$PSDiff))$pred, pch=16, col = colUCslow, cex=1.2)
  points(plogis(predict(mod.pSlow_SnakeA_sel ,newdata= subset(Dummy_Data_pslow,MeanTemp8== Dummy_Data_pslow$MeanTemp8[which.min(abs(median(datfull$MeanTemp8)-Dummy_Data_pslow$MeanTemp8))]  & jbo < quantile(datfullSnakeA$jbo, 0.975) & jbo > quantile(datfullSnakeA$jbo, 0.025)),  exclude="s(AdYear)"))~subset(Dummy_Data_pslow,MeanTemp8== Dummy_Data_pslow$MeanTemp8[which.min(abs(median(datfull$MeanTemp8)-Dummy_Data_pslow$MeanTemp8))]  & jbo < quantile(datfullSnakeA$jbo, 0.975) & jbo > quantile(datfullSnakeA$jbo, 0.025))$jbo,  col=colSA, cex=.5, pch=16)
  Dummy_Data_pslow$PSDiff  <- abs(Dummy_Data_pslow$jbo  - median(datfullSnakeA$jbo)); Dummy_Data_pslow$pred <- plogis(predict(mod.pSlow_SnakeA_sel ,newdata= Dummy_Data_pslow, exclude="s(AdYear)"))
  points(subset(Dummy_Data_pslow, tempDif == min(Dummy_Data_pslow$tempDif) & PSDiff == min(Dummy_Data_pslow$PSDiff))$jbo, subset(Dummy_Data_pslow, tempDif == min(Dummy_Data_pslow$tempDif) & PSDiff == min(Dummy_Data_pslow$PSDiff))$pred, pch=16, col = colSA, cex=1.2)
  points(plogis(predict(mod.pSlow_SnakeEarly_sel ,newdata= subset(Dummy_Data_pslow,MeanTemp8== Dummy_Data_pslow$MeanTemp8[which.min(abs(median(datfull$MeanTemp8)-Dummy_Data_pslow$MeanTemp8))]  & jbo < quantile(datfullSnakeEarly$jbo, 0.975) & jbo > quantile(datfullSnakeEarly$jbo, 0.025)),  exclude="s(AdYear)"))~subset(Dummy_Data_pslow,MeanTemp8== Dummy_Data_pslow$MeanTemp8[which.min(abs(median(datfull$MeanTemp8)-Dummy_Data_pslow$MeanTemp8))]  & jbo < quantile(datfullSnakeEarly$jbo, 0.975) & jbo > quantile(datfullSnakeEarly$jbo, 0.025))$jbo,  col=colSEAslow, cex=.5, pch=16)
  Dummy_Data_pslow$PSDiff  <- abs(Dummy_Data_pslow$jbo  - median(datfullSnakeEarly$jbo)); Dummy_Data_pslow$pred <- plogis(predict(mod.pSlow_SnakeEarly_sel ,newdata= Dummy_Data_pslow, exclude="s(AdYear)"))
  points(subset(Dummy_Data_pslow, tempDif == min(Dummy_Data_pslow$tempDif) & PSDiff == min(Dummy_Data_pslow$PSDiff))$jbo, subset(Dummy_Data_pslow, tempDif == min(Dummy_Data_pslow$tempDif) & PSDiff == min(Dummy_Data_pslow$PSDiff))$pred, pch=16, col = colSEAslow, cex=1.2)
  points(plogis(predict(mod.pSlow_MC_sel ,newdata= subset(Dummy_Data_pslow,MeanTemp8== Dummy_Data_pslow$MeanTemp8[which.min(abs(median(datfull$MeanTemp8)-Dummy_Data_pslow$MeanTemp8))]  & jbo < quantile(datfullMC$jbo, 0.975) & jbo > quantile(datfullMC$jbo, 0.025)),  exclude="s(AdYear)"))~subset(Dummy_Data_pslow,MeanTemp8== Dummy_Data_pslow$MeanTemp8[which.min(abs(median(datfull$MeanTemp8)-Dummy_Data_pslow$MeanTemp8))]  & jbo < quantile(datfullMC$jbo, 0.975) & jbo > quantile(datfullMC$jbo, 0.025))$jbo,  col=colMCslow, cex=.5, pch=16)
  Dummy_Data_pslow$PSDiff   <- abs(Dummy_Data_pslow$jbo  - median(datfullMC$jbo)); Dummy_Data_pslow$pred <- plogis(predict(mod.pSlow_MC_sel ,newdata= Dummy_Data_pslow, exclude="s(AdYear)"))
  points(subset(Dummy_Data_pslow, tempDif == min(Dummy_Data_pslow$tempDif) & PSDiff == min(Dummy_Data_pslow$PSDiff))$jbo, subset(Dummy_Data_pslow, tempDif == min(Dummy_Data_pslow$tempDif) & PSDiff == min(Dummy_Data_pslow$PSDiff))$pred, pch=16, col = colMCslow, cex=1.2)
  
  mtext(side=1,las=1,line=2.2, "Date",cex=1)
  mtext(side=3,line=.6, "Probability of migration delay", cex=1.4)
  axis(side=1, at=c(1,32,60,91,121,152,182,213,244,274,305,335 ), labels=c("1","2","3","4","5", "6","","Aug 1st","Sep 1st","","11","12"),cex=1.1)
  legend("topleft", "B", bty="n",cex=1.2)
  abline(v= 224, col ="red")
  
  plot(0, xlim=c(0,1), ylim=c(0,1),xaxt = 'n', yaxt = 'n',  pch = '', ylab = '', xlab = '', bty="n")
 legend(.08, .89,cex=1.2, c("Middle Columbia", "Snake Early", "Upper Columbia", "Sal/Clear A-index", "Sal/Clear B-index"), col=c(colMCslow, colSEAslow, colUCslow, colSA, colSBslow), lty=1,lwd=2.1, bty="n")
  
  #MedianData$reartype <- "W" 
  MedianData$AgeP <- 1
  ModCoef<- (predict(mod.pSlow_MC_sel, newdata=MedianData,   se.fit = TRUE, exclude="s(AdYear)")) 
  ModPred     <- as.data.frame(plogis(ModCoef$fit));colnames(ModPred) <- "MC_Age1Pred"
  ModPred$MC_Age1LCI <- plogis(ModCoef$fit - 1.96*ModCoef$se.fit)
  ModPred$MC_Age1UCI <- plogis(ModCoef$fit + 1.96*ModCoef$se.fit)
  plot(.05,ModPred$MC_Age1Pred,col=colMCslow, xlim=c(0,1), ylim=c(0,1),xaxt="n", yaxt="n", xlab="", pch=16)
  axis(side=1, at =c(.05,.15,.25,.35,.45,.55,.65,.75,.85,.95), labels=c("1","2","1","2","1","2","1","2","1","2"))
  axis(side=2,las=2, at =c(0.0,0.2,0.4,0.6,0.8,1), labels=c("0.0","0.2","0.4","0.6", "0.8","1.0"))
  arrows(.05,ModPred$MC_Age1UCI,.05, ModPred$MC_Age1LCI, length=0.00, angle=90, code=3, col=colMCslow)
  mtext(side=1,las=1,line=2.2, "Ocean Age",cex=1)
  mtext("pDelay",side=2,line=2, cex=1)
  points(.05,ModPred$MC_Age1Pred, pch = 16, col=colMCslow)
  MedianData$AgeP <- 2
  ModCoef<- (predict(mod.pSlow_MC_sel, newdata=MedianData,   se.fit = TRUE, exclude="s(AdYear)")) 
  ModPred     <- as.data.frame(plogis(ModCoef$fit));colnames(ModPred) <- "MC_Age2Pred"
  ModPred$MC_Age2LCI <- plogis(ModCoef$fit - 1.96*ModCoef$se.fit)
  ModPred$MC_Age2UCI <- plogis(ModCoef$fit + 1.96*ModCoef$se.fit)
  arrows(.15,ModPred$MC_Age2UCI,.15, ModPred$MC_Age2LCI, length=0.00, angle=90, code=3, col=colMCslow)
  points(.15,ModPred$MC_Age2Pred, pch=1, col=colMCslow)
  MedianData$AgeP <- 1
  ModCoef<- (predict(mod.pSlow_SnakeEarly_sel, newdata=MedianData,   se.fit = TRUE, exclude="s(AdYear)")) 
  ModPred     <- as.data.frame(plogis(ModCoef$fit));colnames(ModPred) <- "SnEarly_Age1Pred"
  ModPred$SnEarly_Age1LCI <- plogis(ModCoef$fit - 1.96*ModCoef$se.fit)
  ModPred$SnEarly_Age1UCI <- plogis(ModCoef$fit + 1.96*ModCoef$se.fit)
  arrows(.25,ModPred$SnEarly_Age1UCI,.25, ModPred$SnEarly_Age1LCI, length=0.00, angle=90, code=3, col=colSEAslow)
  points(.25,ModPred$SnEarly_Age1Pred, pch = 16, col=colSEAslow, xlim=c(0,1))
  MedianData$AgeP <- 2
  ModCoef<- (predict(mod.pSlow_SnakeEarly_sel, newdata=MedianData,   se.fit = TRUE, exclude="s(AdYear)")) 
  ModPred     <- as.data.frame(plogis(ModCoef$fit));colnames(ModPred) <- "SnEarly_Age2Pred"
  ModPred$SnEarly_Age2LCI <- plogis(ModCoef$fit - 1.96*ModCoef$se.fit)
  ModPred$SnEarly_Age2UCI <- plogis(ModCoef$fit + 1.96*ModCoef$se.fit)
  arrows(.35,ModPred$SnEarly_Age2UCI,.35, ModPred$SnEarly_Age2LCI, length=0.00, angle=90, code=3, col=colSEAslow)
  points(.35,ModPred$SnEarly_Age2Pred, pch = 1, col=colSEAslow, xlim=c(0,1))
  MedianData$AgeP <- 1
  ModCoef<- (predict(mod.pSlow_UC_sel, newdata=MedianData,   se.fit = TRUE, exclude="s(AdYear)")) 
  ModPred     <- as.data.frame(plogis(ModCoef$fit));colnames(ModPred) <- "UC_Age1Pred"
  ModPred$UC_Age1LCI <- plogis(ModCoef$fit - 1.96*ModCoef$se.fit)
  ModPred$UC_Age1UCI <- plogis(ModCoef$fit + 1.96*ModCoef$se.fit)
  arrows(.45,ModPred$UC_Age1UCI,.45, ModPred$UC_Age1LCI, length=0.00, angle=90, code=3, col=colUCslow)
  points(.45,ModPred$UC_Age1Pred, pch = 16, col=colUCslow, xlim=c(0,1))
  MedianData$AgeP <- 2
  ModCoef<- (predict(mod.pSlow_UC_sel, newdata=MedianData,   se.fit = TRUE, exclude="s(AdYear)")) 
  ModPred     <- as.data.frame(plogis(ModCoef$fit));colnames(ModPred) <- "UC_Age2Pred"
  ModPred$UC_Age2LCI <- plogis(ModCoef$fit - 1.96*ModCoef$se.fit)
  ModPred$UC_Age2UCI <- plogis(ModCoef$fit + 1.96*ModCoef$se.fit)
  arrows(.55,ModPred$UC_Age2UCI,.55, ModPred$UC_Age2LCI, length=0.00, angle=90, code=3, col=colUCslow)
  points(.55,ModPred$UC_Age2Pred, pch = 1, col=colUCslow, xlim=c(0,1))
  MedianData$AgeP <- 1
  ModCoef<- (predict(mod.pSlow_SnakeB_sel, newdata=MedianData,   se.fit = TRUE, exclude="s(AdYear)")) 
  ModPred     <- as.data.frame(plogis(ModCoef$fit));colnames(ModPred) <- "BRun_Age1Pred"
  ModPred$BRun_Age1LCI <- plogis(ModCoef$fit - 1.96*ModCoef$se.fit)
  ModPred$BRun_Age1UCI <- plogis(ModCoef$fit + 1.96*ModCoef$se.fit)
  arrows(.85,ModPred$BRun_Age1UCI,.85, ModPred$BRun_Age1LCI, length=0.00, angle=90, code=3, col=colSBslow)
  points(.85,ModPred$BRun_Age1Pred, pch = 1, col=colSBslow, xlim=c(0,1))
  MedianData$AgeP <- 2
  ModCoef<- (predict(mod.pSlow_SnakeB_sel, newdata=MedianData,   se.fit = TRUE, exclude="s(AdYear)")) 
  ModPred     <- as.data.frame(plogis(ModCoef$fit));colnames(ModPred) <- "BRun_Age2Pred"
  ModPred$BRun_Age2LCI <- plogis(ModCoef$fit - 1.96*ModCoef$se.fit)
  ModPred$BRun_Age2UCI <- plogis(ModCoef$fit + 1.96*ModCoef$se.fit)
  arrows(.95,ModPred$BRun_Age2UCI,.95, ModPred$BRun_Age2LCI, length=0.00, angle=90, code=3, col=colSBslow)
  points(.95,ModPred$BRun_Age2Pred, pch = 16, col=colSBslow, xlim=c(0,1))
  text(.3,.03, "*",cex=1.6)
  text(.5,.03, "*",cex=1.6)
  text(.9,.03, "*",cex=1.6)
  legend("topleft", "C", bty="n", cex=1.2)
  MedianData$AgeP <- 1
  
  
  
  MedianData$reartype <- "H"
  ModCoef<- (predict(mod.pSlow_SnakeEarly_sel, newdata=MedianData,   se.fit = TRUE, exclude="s(AdYear)")) 
  ModPred     <- as.data.frame(plogis(ModCoef$fit));colnames(ModPred) <- "MC_RearHPred"
  ModPred$MC_RearHLCI <- plogis(ModCoef$fit - 1.96*ModCoef$se.fit)
  ModPred$MC_RearHUCI <- plogis(ModCoef$fit + 1.96*ModCoef$se.fit)
  plot(.25,ModPred$MC_RearHPred, pch = 16, col=colSEAslow, xlim=c(0,1), ylim=c(0,1),yaxt="n",xaxt="n", xlab="")
  axis(side=1, at =c(.05,.15,.25,.35,.45,.55,.65,.75,.85,.95), labels=c("H","W","H","W","H","W","H","W","H","W"),cex.axis=.95)
  arrows(.25,ModPred$MC_RearHUCI,.25, ModPred$MC_RearHLCI, length=0.00, angle=90, code=3, col=colSEAslow)
  points(.25,ModPred$MC_RearHPred, pch = 1, col=colSEAslow)
  mtext(side=1,las=1,line=2.2, "Hatchery/wild",cex=1)
  MedianData$reartype <- "W"
  ModCoef<- (predict(mod.pSlow_SnakeEarly_sel, newdata=MedianData,   se.fit = TRUE, exclude="s(AdYear)")) 
  ModPred     <- as.data.frame(plogis(ModCoef$fit));colnames(ModPred) <- "MC_RearWPred"
  ModPred$MC_RearWLCI <- plogis(ModCoef$fit - 1.96*ModCoef$se.fit)
  ModPred$MC_RearWUCI <- plogis(ModCoef$fit + 1.96*ModCoef$se.fit)
  arrows(.35,ModPred$MC_RearWUCI,.35, ModPred$MC_RearWLCI, length=0.00, angle=90, code=3, col=colSEAslow)
  points(.35,ModPred$MC_RearWPred, pch=1, col=colSEAslow)
  MedianData$reartype <- "H"
  ModCoef<- (predict(mod.pSlow_SnakeA_sel, newdata=MedianData,   se.fit = TRUE, exclude="s(AdYear)")) 
  ModPred     <- as.data.frame(plogis(ModCoef$fit));colnames(ModPred) <- "Arun_RearHPred"
  ModPred$Arun_RearHLCI <- plogis(ModCoef$fit - 1.96*ModCoef$se.fit)
  ModPred$Arun_RearHUCI <- plogis(ModCoef$fit + 1.96*ModCoef$se.fit)
  arrows(.65,ModPred$Arun_RearHUCI,.65, ModPred$Arun_RearHLCI, length=0.00, angle=90, code=3, col=colSA)
  points(.65,ModPred$Arun_RearHPred, pch = 16, col=colSA, xlim=c(0,1))
  MedianData$reartype <- "W"
  ModCoef<- (predict(mod.pSlow_SnakeA_sel, newdata=MedianData,   se.fit = TRUE, exclude="s(AdYear)")) 
  ModPred     <- as.data.frame(plogis(ModCoef$fit));colnames(ModPred) <- "Arun_RearWPred"
  ModPred$Arun_RearWLCI <- plogis(ModCoef$fit - 1.96*ModCoef$se.fit)
  ModPred$Arun_RearWUCI <- plogis(ModCoef$fit + 1.96*ModCoef$se.fit)
  arrows(.75,ModPred$Arun_RearWUCI,.75, ModPred$Arun_RearWLCI, length=0.00, angle=90, code=3, col=colSA)
  points(.75,ModPred$Arun_RearWPred, pch = 1, col=colSA, xlim=c(0,1))
  text(.7,.03, "*",cex=1.6)
  legend("topleft", "D", bty="n", cex=1.2)
  MedianData$reartype <- "H"
  
  MedianData$Trans <- 0
  ModCoef<- (predict(mod.pSlow_SnakeEarly_sel, newdata=MedianData,   se.fit = TRUE, exclude="s(AdYear)")) 
  ModPred     <- as.data.frame(plogis(ModCoef$fit));colnames(ModPred) <- "SnEarly_TransRRPred"
  ModPred$SnEarly_TransRRLCI <- plogis(ModCoef$fit - 1.96*ModCoef$se.fit)
  ModPred$SnEarly_TransRRUCI <- plogis(ModCoef$fit + 1.96*ModCoef$se.fit)
  plot(.25,ModPred$SnEarly_TransRRPred, pch = 16, col=colSEAslow, xlim=c(0,1), ylim=c(0,1),xaxt="n", yaxt="n", xlab="")
  axis(side=1, at =c(.25,.35,.65,.75,.85,.95), labels=c("R","T","R","T","R","T"))
  arrows(.25,ModPred$SnEarly_TransRRUCI,.25, ModPred$SnEarly_TransRRLCI, length=0.00, angle=90, code=3, col=colSEAslow)
  points(.25,ModPred$SnEarly_TransRRPred, pch = 16, col=colSEAslow)
  mtext(side=1,las=1,line=2.2, "Juvenile Transportation",cex=1)
  MedianData$Trans <- 1
  ModCoef<- (predict(mod.pSlow_SnakeEarly_sel, newdata=MedianData,   se.fit = TRUE, exclude="s(AdYear)")) 
  ModPred     <- as.data.frame(plogis(ModCoef$fit));colnames(ModPred) <- "SnEarly_TransTPred"
  ModPred$SnEarly_TransTLCI <- plogis(ModCoef$fit - 1.96*ModCoef$se.fit)
  ModPred$SnEarly_TransTUCI <- plogis(ModCoef$fit + 1.96*ModCoef$se.fit)
  arrows(.35,ModPred$SnEarly_TransTUCI,.35, ModPred$SnEarly_TransTLCI, length=0.00, angle=90, code=3, col=colSEAslow)
  points(.35,ModPred$SnEarly_TransTPred, pch = 1, col=colSEAslow, xlim=c(0,1))
MedianData$Trans <- 0
  ModCoef<- (predict(mod.pSlow_SnakeB_sel, newdata=MedianData,   se.fit = TRUE, exclude="s(AdYear)")) 
  ModPred     <- as.data.frame(plogis(ModCoef$fit));colnames(ModPred) <- "BRun_TransRRPred"
  ModPred$BRun_TransRRLCI <- plogis(ModCoef$fit - 1.96*ModCoef$se.fit)
  ModPred$BRun_TransRRUCI <- plogis(ModCoef$fit + 1.96*ModCoef$se.fit)
  arrows(.85,ModPred$BRun_TransRRUCI,.85, ModPred$BRun_TransRRLCI, length=0.00, angle=90, code=3, col=colSBslow)
  points(.85,ModPred$BRun_TransRRPred, pch = 16, col=colSBslow, xlim=c(0,1))
  MedianData$Trans <- 1
  ModCoef<- (predict(mod.pSlow_SnakeB_sel, newdata=MedianData,   se.fit = TRUE, exclude="s(AdYear)")) 
  ModPred     <- as.data.frame(plogis(ModCoef$fit));colnames(ModPred) <- "BRun_TransTPred"
  ModPred$BRun_TransTLCI <- plogis(ModCoef$fit - 1.96*ModCoef$se.fit)
  ModPred$BRun_TransTUCI <- plogis(ModCoef$fit + 1.96*ModCoef$se.fit)
  arrows(.95,ModPred$BRun_TransTUCI,.95, ModPred$BRun_TransTLCI, length=0.00, angle=90, code=3, col=colSBslow)
  points(.95,ModPred$BRun_TransTPred, pch = 1, col=colSBslow, xlim=c(0,1))
  text(.3,.03, "*",cex=1.6)
  text(.9,.03, "*",cex=1.6)
  legend("topleft", "E", bty="n", cex=1.2)
  MedianData$Trans <- 0
  
  dev.off() 

} 

getwd()


#### * Figure 6 (pDelay surface) #### 
#Figure 6

{

  tiff(file = "Figure_6.tiff", width = 6, height = 4.1, units = "in", res = 320)
  
  grid.arrange(arrangeGrob(pMC,pSnakeEarly,pUC ,pSnakeA,pSnakeB, leg,nrow = 3,layout_matrix = rbind(c(1,1, 2,2, 3,3),
                                                                                                    c(4,4,5, 5,NA, 6)),
                           
                           left = textGrob("Bonneville temperature (°C)", rot = 90, gp = gpar(cex = .7)),
                           bottom = textGrob("Date at Bonneville", gp = gpar(cex = .7))))
  dev.off()
}


#### * Figure 7 (pSurv) ####
#This one has everything graphed off of the median values from combined mixed dataset 

# Prob surv

{
    datfull_2<-rbind(datfullMC5,datfullSnakeEarly5,datfullUC5,datfullSnakeA5,datfullSnakeB5)
MedianData <- matrix(nrow=1, ncol=1); MedianData <-as.data.frame(MedianData)
  MedianData$pSlow <- median(datfull_2$pSlow)
  MedianData$reartype <- "H"
  MedianData$Trans <- "0"
  MedianData$AgeP <- "1"
  MedianData$AdYear <- "2012"
  MedianData$All_fish_harvest  <- median(tapply(datfull$All_fish_harvest, datfull$AdYear, mean))
  
  tiff(file = "Figure_7.tiff", width = 4.8, height = 4, units = "in", res = 320)
  par(mar=c(4,0,0,0), oma=c(1,4,2,1),ps=8)
  layout(matrix(c(1,4,2,5,3,6), nrow=2, ncol=3), heights = c(.5, .5)) 

      ### Survival model
  Dummy_Data_psurv$pSlowDif <- abs(Dummy_Data_psurv$pSlow - median(datfull_2$pSlow)) 
  mod.pSurvTTlong_MC_sel
  plot(plogis(predict(mod.pSurvTTlong_SnakeB_sel ,newdata= subset(Dummy_Data_psurv, pSlow < quantile(datfullSnakeB5$pSlow, 0.975) & pSlow > quantile(datfullSnakeB5$pSlow, 0.025)),  exclude="s(AdYear)"))~subset(Dummy_Data_psurv, pSlow < quantile(datfullSnakeB5$pSlow, 0.975) & pSlow > quantile(datfullSnakeB5$pSlow, 0.025))$pSlow, col="white", ylim=c(0.65,0.95),xlim=c(0,1),yaxt="n", ylab="", xlab = "",cex=.4  )
  Dummy_Data_psurv$pSlowDif   <- abs(Dummy_Data_psurv$pSlow  - median(datfullSnakeB5$pSlow)); Dummy_Data_psurv$pred <- plogis(predict(mod.pSurvTTlong_SnakeB_sel ,newdata= Dummy_Data_psurv, exclude="s(AdYear)"))
  points(plogis(predict(mod.pSurvTTlong_SnakeB_sel ,newdata= subset(Dummy_Data_psurv, pSlow < quantile(datfullSnakeB5$pSlow, 0.975) & pSlow > quantile(datfullSnakeB5$pSlow, 0.025)),  exclude="s(AdYear)"))~subset(Dummy_Data_psurv, pSlow < quantile(datfullSnakeB5$pSlow, 0.975) & pSlow > quantile(datfullSnakeB5$pSlow, 0.025))$pSlow,  col=colSBslow,cex=.4,  lty=1,  pch=16)
  points(subset(Dummy_Data_psurv,  pSlowDif == min(Dummy_Data_psurv$pSlowDif))$pSlow, subset(Dummy_Data_psurv,  pSlowDif == min(Dummy_Data_psurv$pSlowDif))$pred, pch=16, col = colSBslow, cex=1.2)
  Dummy_Data_psurv$pSlowDif   <- abs(Dummy_Data_psurv$pSlow  - median(datfullSnakeA5$pSlow)); Dummy_Data_psurv$pred <- plogis(predict(mod.pSurvTTlong_SnakeA_sel ,newdata= Dummy_Data_psurv, exclude="s(AdYear)"))
  points(plogis(predict(mod.pSurvTTlong_SnakeA_sel ,newdata= subset(Dummy_Data_psurv, pSlow < quantile(datfullSnakeA5$pSlow, 0.975) & pSlow > quantile(datfullSnakeA5$pSlow, 0.025)),  exclude="s(AdYear)"))~subset(Dummy_Data_psurv, pSlow < quantile(datfullSnakeA5$pSlow, 0.975) & pSlow > quantile(datfullSnakeA5$pSlow, 0.025))$pSlow,  col=colSA,cex=.4,  lty=1,  pch=16)
  points(subset(Dummy_Data_psurv,  pSlowDif == min(Dummy_Data_psurv$pSlowDif))$pSlow, subset(Dummy_Data_psurv,  pSlowDif == min(Dummy_Data_psurv$pSlowDif))$pred, pch=16, col = colSA, cex=1.2)
  Dummy_Data_psurv$pSlowDif   <- abs(Dummy_Data_psurv$pSlow  - median(datfullSnakeEarly5$pSlow)); Dummy_Data_psurv$pred <- plogis(predict(mod.pSurvTTlong_SnakeEarly_sel ,newdata= Dummy_Data_psurv, exclude="s(AdYear)"))
  points(plogis(predict(mod.pSurvTTlong_SnakeEarly_sel ,newdata= subset(Dummy_Data_psurv, pSlow < quantile(datfullSnakeEarly5$pSlow, 0.975) & pSlow > quantile(datfullSnakeEarly5$pSlow, 0.025)),  exclude="s(AdYear)"))~subset(Dummy_Data_psurv, pSlow < quantile(datfullSnakeEarly5$pSlow, 0.975) & pSlow > quantile(datfullSnakeEarly5$pSlow, 0.025))$pSlow,  col=colSEAslow,cex=.4,  lty=1,  pch=16)
  points(subset(Dummy_Data_psurv,  pSlowDif == min(Dummy_Data_psurv$pSlowDif))$pSlow, subset(Dummy_Data_psurv,  pSlowDif == min(Dummy_Data_psurv$pSlowDif))$pred, pch=16, col = colSEAslow, cex=1.2)
  Dummy_Data_psurv$pSlowDif   <- abs(Dummy_Data_psurv$pSlow  - median(datfullUC5$pSlow)); Dummy_Data_psurv$pred <- plogis(predict(mod.pSurvTTlong_UC_sel ,newdata= Dummy_Data_psurv, exclude="s(AdYear)"))
  points(plogis(predict(mod.pSurvTTlong_UC_sel ,newdata= subset(Dummy_Data_psurv, pSlow < quantile(datfullUC5$pSlow, 0.975) & pSlow > quantile(datfullUC5$pSlow, 0.025)),  exclude="s(AdYear)"))~subset(Dummy_Data_psurv, pSlow < quantile(datfullUC5$pSlow, 0.975) & pSlow > quantile(datfullUC5$pSlow, 0.025))$pSlow,  col=colUCslow,cex=.4,  lty=1,  pch=16)
  points(subset(Dummy_Data_psurv,  pSlowDif == min(Dummy_Data_psurv$pSlowDif))$pSlow, subset(Dummy_Data_psurv,  pSlowDif == min(Dummy_Data_psurv$pSlowDif))$pred, pch=16, col = colUCslow, cex=1.2)
  Dummy_Data_psurv$pSlowDif   <- abs(Dummy_Data_psurv$pSlow  - median(datfullMC5$pSlow)); Dummy_Data_psurv$pred <- plogis(predict(mod.pSurvTTlong_MC_sel ,newdata= Dummy_Data_psurv, exclude="s(AdYear)"))
  points(plogis(predict(mod.pSurvTTlong_MC_sel ,newdata= subset(Dummy_Data_psurv, pSlow < quantile(datfullMC5$pSlow, 0.975) & pSlow > quantile(datfullMC5$pSlow, 0.025)),  exclude="s(AdYear)"))~subset(Dummy_Data_psurv, pSlow < quantile(datfullMC5$pSlow, 0.975) & pSlow > quantile(datfullMC5$pSlow, 0.025))$pSlow,  col=colMCslow,cex=.4,  lty=1,  pch=16)
  points(subset(Dummy_Data_psurv,  pSlowDif == min(Dummy_Data_psurv$pSlowDif))$pSlow, subset(Dummy_Data_psurv,  pSlowDif == min(Dummy_Data_psurv$pSlowDif))$pred, pch=16, col = colMCslow, cex=1.2)
  mtext(side=1,las=1,line=2.2, "pDelay",cex=1)
  axis(side=2, at=c(.6,.7,.8,.9,1), labels=c("0.6","0.7", "0.8", "0.9", "1.0"),las=2)
  legend("topleft", "A", bty="n", cex=1.2)
  mtext("pSurv",side=2,line=2, cex=1)
  
  
  dumCatch <- as.data.frame(cbind(seq(.118,.22,by=0.002), median(datfull_2$pSlow), 
                                  "H", "1", "0", "2013"))
  colnames(dumCatch) <- c("All_fish_harvest", "pSlow", "reartype", "AgeP", "Trans","AdYear")
  dumCatch$All_fish_harvest <- as.numeric(as.character(dumCatch$All_fish_harvest))
  dumCatch$pSlow <- as.numeric(as.character(dumCatch$pSlow))
  plot(plogis(predict(mod.pSurvTTlong_SnakeA_sel, newdata= dumCatch,  exclude="s(AdYear)"))~dumCatch$All_fish_harvest, col=colSA, ylim=c(0.65,0.95),type="l", lty=1,  yaxt="n",ylab="", lwd=2, xlab = "")
  lines(plogis(predict(mod.pSurvTTlong_SnakeB_sel, newdata= dumCatch,  exclude="s(AdYear)"))~dumCatch$All_fish_harvest, col=colSBslow, lty=1, lwd=2)
  points(median(tapply(datfull$All_fish_harvest, datfull$AdYear, mean)), 0.882, col=colSA, cex=1.2, pch=16)
  points( median(tapply(datfull$All_fish_harvest, datfull$AdYear, mean)), 0.8005, col=colSBslow, cex=1.2, pch=16)
  mtext(side=1,las=1,line=2.2, "Harvest rate",cex=1)
  legend("topleft", "B", bty="n", cex=1.2)
  MedianData$AgeP <- 1
  
  plot(0, xlim=c(0,1), ylim=c(0,1),xaxt = 'n', yaxt = 'n',  pch = '', ylab = '', xlab = '', bty="n")
  legend(.08, .89,cex=1.2, c("Middle Columbia", "Snake Early", "Upper Columbia", "Sal/Clear A-index", "Sal/Clear B-index"), col=c(colMCslow, colSEAslow, colUCslow, colSA, colSBslow), lty=1,lwd=2.1, bty="n")
  
  ModCoef<- (predict(mod.pSurvTTlong_MC_sel, newdata=MedianData,   se.fit = TRUE, exclude="s(AdYear)")) 
  ModPred     <- as.data.frame(plogis(ModCoef$fit));colnames(ModPred) <- "MC_Age1Pred"
  ModPred$MC_Age1LCI <- plogis(ModCoef$fit - 1.96*ModCoef$se.fit)
  ModPred$MC_Age1UCI <- plogis(ModCoef$fit + 1.96*ModCoef$se.fit)
  plot(.05,ModPred$MC_Age1Pred, pch = 16, col=colMCslow, xlim=c(0,1), ylim=c(0.65,0.95),xaxt="n", yaxt="n", xlab="")
  axis(side=1, at =c(.05,.15,.25,.35,.45,.55,.65,.75,.85,.95), labels=c("1","2","1","2","1","2","1","2","1","2"))
  axis(side=2,las=2, at =c(0.6,0.7,0.8,0.9,1.0), labels=c("0.6","0.7","0.8","0.9","1.0"))
  mtext(side=1,las=1,line=2.2, "Ocean Age",cex=1)
  arrows(.05,ModPred$MC_Age1UCI,.05, ModPred$MC_Age1LCI, length=0.00, angle=90, code=3, col=colMCslow)
  points(.05,ModPred$MC_Age1Pred, pch = 16, col=colMCslow)
  mtext("pSurv",side=2,line=2, cex=1)
  MedianData$AgeP <- 2
  ModCoef<- (predict(mod.pSurvTTlong_MC_sel, newdata=MedianData,   se.fit = TRUE, exclude="s(AdYear)")) 
  ModPred$MC_Age2Pred  <-   plogis(ModCoef$fit)
  ModPred$MC_Age2LCI <- plogis(ModCoef$fit - 1.96*ModCoef$se.fit)
  ModPred$MC_Age2UCI <- plogis(ModCoef$fit + 1.96*ModCoef$se.fit)
  arrows(.15,ModPred$MC_Age2UCI,.15, ModPred$MC_Age2LCI, length=0.00, angle=90, code=3, col=colMC)
  points(.15,ModPred$MC_Age2Pred, pch=1, col=colMCslow)
  MedianData$AgeP <- 1
  ModCoef<- (predict(mod.pSurvTTlong_SnakeEarly_sel, newdata=MedianData,   se.fit = TRUE, exclude="s(AdYear)")) 
  ModPred$SnEarly_Age1Pred  <-   plogis(ModCoef$fit)
  ModPred$SnEarly_Age1LCI <- plogis(ModCoef$fit - 1.96*ModCoef$se.fit)
  ModPred$SnEarly_Age1UCI <- plogis(ModCoef$fit + 1.96*ModCoef$se.fit)
  arrows(.25,ModPred$SnEarly_Age1UCI,.25, ModPred$SnEarly_Age1LCI, length=0.00, angle=90, code=3, col=colSEAslow)
  points(.25,ModPred$SnEarly_Age1Pred, pch = 16, col=colSEAslow, xlim=c(0,1))
  MedianData$AgeP <- 2
  ModCoef<- (predict(mod.pSurvTTlong_SnakeEarly_sel, newdata=MedianData,   se.fit = TRUE, exclude="s(AdYear)")) 
  ModPred$SnEarly_Age2Pred  <-   plogis(ModCoef$fit)
  ModPred$SnEarly_Age2LCI <- plogis(ModCoef$fit - 1.96*ModCoef$se.fit)
  ModPred$SnEarly_Age2UCI <- plogis(ModCoef$fit + 1.96*ModCoef$se.fit)
  arrows(.35,ModPred$SnEarly_Age2UCI,.35, ModPred$SnEarly_Age2LCI, length=0.00, angle=90, code=3, col=colSEAslow)
  points(.35,ModPred$SnEarly_Age2Pred, pch = 1, col=colSEAslow, xlim=c(0,1))
  MedianData$AgeP <- 1
  ModCoef<- (predict(mod.pSurvTTlong_UC_sel, newdata=MedianData,   se.fit = TRUE, exclude="s(AdYear)")) 
  ModPred$UC_Age1Pred  <-   plogis(ModCoef$fit)
  ModPred$UC_Age1LCI <- plogis(ModCoef$fit - 1.96*ModCoef$se.fit)
  ModPred$UC_Age1UCI <- plogis(ModCoef$fit + 1.96*ModCoef$se.fit)
  arrows(.45,ModPred$UC_Age1UCI,.45, ModPred$UC_Age1LCI, length=0.00, angle=90, code=3, col=colUCslow)
  points(.45,ModPred$UC_Age1Pred, pch = 16, col=colUCslow, xlim=c(0,1))
  MedianData$AgeP <- 2
  ModCoef<- (predict(mod.pSurvTTlong_UC_sel, newdata=MedianData,   se.fit = TRUE, exclude="s(AdYear)")) 
  ModPred$UC_Age2Pred  <-   plogis(ModCoef$fit)
  ModPred$UC_Age2LCI <- plogis(ModCoef$fit - 1.96*ModCoef$se.fit)
  ModPred$UC_Age2UCI <- plogis(ModCoef$fit + 1.96*ModCoef$se.fit)
  arrows(.55,ModPred$UC_Age2UCI,.55, ModPred$UC_Age2LCI, length=0.00, angle=90, code=3, col=colUCslow)
  points(.55,ModPred$UC_Age2Pred, pch = 1, col=colUCslow, xlim=c(0,1))
  MedianData$AgeP <- 1
  ModCoef<- (predict(mod.pSurvTTlong_SnakeA_sel, newdata=MedianData,   se.fit = TRUE, exclude="s(AdYear)")) 
  ModPred$Arun_Age1Pred  <-   plogis(ModCoef$fit)
  ModPred$Arun_Age1LCI <- plogis(ModCoef$fit - 1.96*ModCoef$se.fit)
  ModPred$Arun_Age1UCI <- plogis(ModCoef$fit + 1.96*ModCoef$se.fit)
  arrows(.65,ModPred$Arun_Age1UCI,.65, ModPred$Arun_Age1LCI, length=0.00, angle=90, code=3, col=colSA)
  points(.65,ModPred$Arun_Age1Pred, pch = 16, col=colSA, xlim=c(0,1))
  MedianData$AgeP <- 2
  ModCoef<- (predict(mod.pSurvTTlong_SnakeA_sel, newdata=MedianData,   se.fit = TRUE, exclude="s(AdYear)")) 
  ModPred$Arun_Age2Pred  <-   plogis(ModCoef$fit)
  ModPred$Arun_Age2LCI <- plogis(ModCoef$fit - 1.96*ModCoef$se.fit)
  ModPred$Arun_Age2UCI <- plogis(ModCoef$fit + 1.96*ModCoef$se.fit)
  arrows(.75,ModPred$Arun_Age2UCI,.75, ModPred$Arun_Age2LCI, length=0.00, angle=90, code=3, col=colSA)
  points(.75,ModPred$Arun_Age2Pred, pch = 1, col=colSA, xlim=c(0,1))
text(.1,.67, "*",cex=1.6)
  text(.3,.67, "*",cex=1.6)
  text(.5,.67, "*",cex=1.6)
  text(.7,.67, "*",cex=1.6)
  text(.9,.67, "",cex=1.6)
  legend("topleft", "C", bty="n", cex=1.2)
  MedianData$AgeP <- 1
  
  summary(mod.pSurvTTlong_SnakeB_sel)
  MedianData$reartype <- "H"
  ModCoef<- (predict(mod.pSurvTTlong_MC_sel, newdata=MedianData,   se.fit = TRUE, exclude="s(AdYear)")) 
  ModPred     <- as.data.frame(plogis(ModCoef$fit));colnames(ModPred) <- "MC_RearHPred"
  ModPred$MC_RearHLCI <- plogis(ModCoef$fit - 1.96*ModCoef$se.fit)
  ModPred$MC_RearHUCI <- plogis(ModCoef$fit + 1.96*ModCoef$se.fit)
  plot(.05,ModPred$MC_RearHPred, pch = 1, col=colMCslow, xlim=c(0,1), ylim=c(0.65,0.95), yaxt="n", xaxt="n", xlab="")
  axis(side=1, at =c(.05,.15,.25,.35,.45,.55,.65,.75,.85,.95), labels=c("H","W","H","W","H","W","H","W","H","W"),cex.axis=.95)
  arrows(.05,ModPred$MC_RearHUCI,.05, ModPred$MC_RearHLCI, length=0.00, angle=90, code=3, col=colMCslow)
  points(.05,ModPred$MC_RearHPred, pch = 1, col=colMCslow)
  mtext(side=1,las=1,line=2.2, "Hatchery/wild",cex=1)
  MedianData$reartype <- "W"
  ModCoef<- (predict(mod.pSurvTTlong_MC_sel, newdata=MedianData,   se.fit = TRUE, exclude="s(AdYear)")) 
  ModPred$MC_RearWPred  <-   plogis(ModCoef$fit)
  ModPred$MC_RearWLCI <- plogis(ModCoef$fit - 1.96*ModCoef$se.fit)
  ModPred$MC_RearWUCI <- plogis(ModCoef$fit + 1.96*ModCoef$se.fit)
  arrows(.15,ModPred$MC_RearWUCI,.15, ModPred$MC_RearWLCI, length=0.00, angle=90, code=3, col=colMCslow)
  points(.15,ModPred$MC_RearWPred, pch=16, col=colMCslow)
  MedianData$reartype <- "H"
  ModCoef<- (predict(mod.pSurvTTlong_SnakeEarly_sel, newdata=MedianData,   se.fit = TRUE, exclude="s(AdYear)")) 
  ModPred     <- as.data.frame(plogis(ModCoef$fit));colnames(ModPred) <- "MC_RearHPred"
  ModPred$MC_RearHLCI <- plogis(ModCoef$fit - 1.96*ModCoef$se.fit)
  ModPred$MC_RearHUCI <- plogis(ModCoef$fit + 1.96*ModCoef$se.fit)
  axis(side=1, at =c(.05,.15,.25,.35,.45,.55,.65,.75,.85,.95), labels=c("H","W","H","W","H","W","H","W","H","W"),cex.axis=.95)
  arrows(.25,ModPred$MC_RearHUCI,.25, ModPred$MC_RearHLCI, length=0.00, angle=90, code=3, col=colSEA)
  points(.25,ModPred$MC_RearHPred, pch = 1, col=colSEA)
  mtext(side=1,las=1,line=2.2, "Hatchery/wild",cex=1)
  MedianData$reartype <- "W"
  ModCoef<- (predict(mod.pSurvTTlong_SnakeEarly_sel, newdata=MedianData,   se.fit = TRUE, exclude="s(AdYear)")) 
  ModPred$MC_RearWPred  <-   plogis(ModCoef$fit)
  ModPred$MC_RearWLCI <- plogis(ModCoef$fit - 1.96*ModCoef$se.fit)
  ModPred$MC_RearWUCI <- plogis(ModCoef$fit + 1.96*ModCoef$se.fit)
  arrows(.35,ModPred$MC_RearWUCI,.35, ModPred$MC_RearWLCI, length=0.00, angle=90, code=3, col=colSEA)
  points(.35,ModPred$MC_RearWPred, pch=16, col=colSEA)
  MedianData$reartype <- "H"
  ModCoef<- (predict(mod.pSurvTTlong_UC_sel, newdata=MedianData,   se.fit = TRUE, exclude="s(AdYear)")) 
  ModPred$UCun_RearHPred  <-   plogis(ModCoef$fit)
  ModPred$UCun_RearHLCI <- plogis(ModCoef$fit - 1.96*ModCoef$se.fit)
  ModPred$UCun_RearHUCI <- plogis(ModCoef$fit + 1.96*ModCoef$se.fit)
  arrows(.45,ModPred$UCun_RearHUCI,.45, ModPred$UCun_RearHLCI, length=0.00, angle=90, code=3, col=colUCslow)
  points(.45,ModPred$UCun_RearHPred, pch = 16, col=colUCslow, xlim=c(0,1))
  MedianData$reartype <- "W"
  ModCoef<- (predict(mod.pSurvTTlong_UC_sel, newdata=MedianData,   se.fit = TRUE, exclude="s(AdYear)")) 
  ModPred$UCun_RearWPred  <-   plogis(ModCoef$fit)
  ModPred$UCun_RearWLCI <- plogis(ModCoef$fit - 1.96*ModCoef$se.fit)
  ModPred$UCun_RearWUCI <- plogis(ModCoef$fit + 1.96*ModCoef$se.fit)
  arrows(.55,ModPred$UCun_RearWUCI,.55, ModPred$UCun_RearWLCI, length=0.00, angle=90, code=3, col=colUCslow)
  points(.55,ModPred$UCun_RearWPred, pch = 1, col=colUCslow, xlim=c(0,1))
 MedianData$reartype <- "H"
  ModCoef<- (predict(mod.pSurvTTlong_SnakeB_sel, newdata=MedianData,   se.fit = TRUE, exclude="s(AdYear)")) 
  ModPred$BRun_RearHPred  <-   plogis(ModCoef$fit)
  ModPred     <- as.data.frame(plogis(ModCoef$fit));colnames(ModPred) <- "BRun_RearHPred"
  ModPred$BRun_RearHLCI <- plogis(ModCoef$fit - 1.96*ModCoef$se.fit)
  ModPred$BRun_RearHUCI <- plogis(ModCoef$fit + 1.96*ModCoef$se.fit)
  arrows(.85,ModPred$BRun_RearHUCI,.85, ModPred$BRun_RearHLCI, length=0.00, angle=90, code=3, col=colSBslow)
  points(.85,ModPred$BRun_RearHPred, pch = 16, col=colSBslow, xlim=c(0,1))
  MedianData$reartype <- "W"
  ModCoef<- (predict(mod.pSurvTTlong_SnakeB_sel, newdata=MedianData,   se.fit = TRUE, exclude="s(AdYear)")) 
  ModPred$BRun_RearWPred  <-   plogis(ModCoef$fit)
  ModPred     <- as.data.frame(plogis(ModCoef$fit));colnames(ModPred) <- "BRun_RearWPred"
  ModPred$BRun_RearWLCI <- plogis(ModCoef$fit - 1.96*ModCoef$se.fit)
  ModPred$BRun_RearWUCI <- plogis(ModCoef$fit + 1.96*ModCoef$se.fit)
  arrows(.95,ModPred$BRun_RearWUCI,.95, ModPred$BRun_RearWLCI, length=0.00, angle=90, code=3, col=colSBslow)
  points(.95,ModPred$BRun_RearWPred, pch = 1, col=colSBslow, xlim=c(0,1))
  MedianData$AgeP <- "1"
  text(.1,.67, "*",cex=1.6)
  text(.3,.67, "*",cex=1.6)
  text(.5,.67, ".",cex=1.6)
  text(.7,.67, "",cex=1.6)
  text(.9,.67, "*",cex=1.6)
  legend("topleft", "D", bty="n", cex=1.2)
  MedianData$reartype <- "H"
  
  MedianData$Trans <- 0
  ModCoef<- (predict(mod.pSurvTTlong_SnakeEarly_sel, newdata=MedianData,   se.fit = TRUE, exclude="s(AdYear)")) 
  ModPred     <- as.data.frame(plogis(ModCoef$fit));colnames(ModPred) <- "SnEarly_TransRRPred"
  ModPred$SnEarly_TransRRLCI <- plogis(ModCoef$fit - 1.96*ModCoef$se.fit)
  ModPred$SnEarly_TransRRUCI <- plogis(ModCoef$fit + 1.96*ModCoef$se.fit)
  plot(.25,ModPred$SnEarly_TransRRPred, pch = 16, col="green3", xlim=c(0,1), ylim=c(0.65,0.95),yaxt="n", xaxt="n", xlab="")
  axis(side=1, at =c(.25,.35,.65,.75,.85,.95), labels=c("R","T","R","T","R","T"))
  arrows(.25,ModPred$SnEarly_TransRRUCI,.25, ModPred$SnEarly_TransRRLCI, length=0.00, angle=90, code=3, col=colSEAslow)
  points(.25,ModPred$SnEarly_TransRRPred, pch = 16, col=colSEAslow)
  mtext(side=1,las=1,line=2.2, "Juvenile Transportation", cex=1)
  MedianData$Trans <- 1
  ModCoef<- (predict(mod.pSurvTTlong_SnakeEarly_sel, newdata=MedianData,   se.fit = TRUE, exclude="s(AdYear)")) 
  ModPred$SnEarly_TransTPred  <-   plogis(ModCoef$fit)
  ModPred$SnEarly_TransTLCI <- plogis(ModCoef$fit - 1.96*ModCoef$se.fit)
  ModPred$SnEarly_TransTUCI <- plogis(ModCoef$fit + 1.96*ModCoef$se.fit)
  arrows(.35,ModPred$SnEarly_TransTUCI,.35, ModPred$SnEarly_TransTLCI, length=0.00, angle=90, code=3, col=colSEAslow)
  points(.35,ModPred$SnEarly_TransTPred, pch = 1, col=colSEAslow, xlim=c(0,1))
  MedianData$Trans <- 0
  ModCoef<- (predict(mod.pSurvTTlong_SnakeA_sel, newdata=MedianData,   se.fit = TRUE, exclude="s(AdYear)")) 
  ModPred$Arun_TransRRPred  <-   plogis(ModCoef$fit)
  ModPred$Arun_TransRRLCI <- plogis(ModCoef$fit - 1.96*ModCoef$se.fit)
  ModPred$Arun_TransRRUCI <- plogis(ModCoef$fit + 1.96*ModCoef$se.fit)
  arrows(.65,ModPred$Arun_TransRRUCI,.65, ModPred$Arun_TransRRLCI, length=0.00, angle=90, code=3, col=colSA)
  points(.65,ModPred$Arun_TransRRPred, pch = 16, col=colSA, xlim=c(0,1))
  MedianData$Trans <- 1
  ModCoef<- (predict(mod.pSurvTTlong_SnakeA_sel, newdata=MedianData,   se.fit = TRUE, exclude="s(AdYear)")) 
  ModPred$Arun_TransTPred  <-   plogis(ModCoef$fit)
  ModPred$Arun_TransTLCI <- plogis(ModCoef$fit - 1.96*ModCoef$se.fit)
  ModPred$Arun_TransTUCI <- plogis(ModCoef$fit + 1.96*ModCoef$se.fit)
  arrows(.75,ModPred$Arun_TransTUCI,.75, ModPred$Arun_TransTLCI, length=0.00, angle=90, code=3, col=colSA)
  points(.75,ModPred$Arun_TransTPred, pch = 1, col=colSA, xlim=c(0,1))
  MedianData$Trans <- 0
  ###
text(.3,.67, "*",cex=1.6)
  text(.7,.67, "*",cex=1.6)
  text(.9,.67, "",cex=1.6)
  legend("topleft", "E", bty="n", cex=1.2)
  
  dev.off()

}


#### * Figure 8 (MortR patterns) ####
{
  tiff(file = "Figure_8.tiff", width = 6, height = 2.25, units = "in", res = 320)
  par( mar=c(4,0,0,0), oma=c(0,4,0.5,1),ps=10, cex=.7, mfrow=c(1,3))
  
  
  plot(MCpred~ pSlow,data=PSrange3,xlim=c(0,1),ylim=c(0.004,0.027), lty=1, type="l",yaxt="n", col=colMCslow, ylab="", xlab="", lwd=2)
  axis(at=seq(0,0.035,by=.005),labels=c("0.00", "","0.01","","0.02","","0.03",""),side=2, las=2)
  PSrange3$pSlowDiff  <- abs(PSrange3$pSlow - median(datfullMC5$pSlow))
  points(subset(PSrange3, pSlowDiff == min(PSrange3$pSlowDiff))$pSlow, subset(PSrange3,pSlowDiff == min(PSrange3$pSlowDiff))$MCpred, pch=16, col = colMCslow, cex=1.2)
  points(SEApred~ pSlow,data=PSrange3, lty=1, type="l", col=colSEAslow, lwd=2)
  PSrange3$pSlowDiff  <- abs(PSrange3$pSlow - median(datfullSnakeEarly5$pSlow))
  points(subset(PSrange3, pSlowDiff == min(PSrange3$pSlowDiff))$pSlow, subset(PSrange3,pSlowDiff == min(PSrange3$pSlowDiff))$SEApred, pch=16, col = colSEAslow, cex=1.2)
  points(UCpred~ pSlow,data=PSrange3, lty=1, type="l", col=colUCslow, lwd=2)
  PSrange3$pSlowDiff  <- abs(PSrange3$pSlow - median(datfullUC5$pSlow))
  points(subset(PSrange3, pSlowDiff == min(PSrange3$pSlowDiff))$pSlow, subset(PSrange3,pSlowDiff == min(PSrange3$pSlowDiff))$UCpred, pch=16, col = colUCslow, cex=1.2)
  points(SApred~ pSlow,data=PSrange3, lty=1, type="l", col=colSA, lwd=2)
  PSrange3$pSlowDiff  <- abs(PSrange3$pSlow - median(datfullSnakeA5$pSlow))
  points(subset(PSrange3, pSlowDiff == min(PSrange3$pSlowDiff))$pSlow, subset(PSrange3,pSlowDiff == min(PSrange3$pSlowDiff))$SApred, pch=16, col = colSA, cex=1.2)
  points(SBpred~ pSlow,data=PSrange3, lty=1, type="l", col=colSBslow, lwd=2)
  PSrange3$pSlowDiff  <- abs(PSrange3$pSlow - median(datfullSnakeB5$pSlow))
  points(subset(PSrange3, pSlowDiff == min(PSrange3$pSlowDiff))$pSlow, subset(PSrange3,pSlowDiff == min(PSrange3$pSlowDiff))$SBpred, pch=16, col = colSBslow, cex=1.2)
  text(0.015,.027,cex=1.2, "A")
  mtext(side=1,las=1,line=2.22,"pDelay", cex=.9)
  mtext(side=2,line=2.35,"MortR", cex=.9)
  
  legend("bottomleft",cex=.8, c("Middle Columbia", "Snake Early", "Upper Columbia", "Sal/Clear A-index", "Sal/Clear B-index"), col=c(colMC, colSEAslow, colUCslow, colSA, colSBslow),ncol=1, lty=1,lwd=2.1, bty="n")

  plot(MCpred~ bo.Temp,data=Trange3,xlim=c(17,23),ylim=c(0.004,0.027), lty=1, type="l",yaxt="n",xaxt="n", col=colMCslow, ylab="", xlab="", lwd=2, yaxt="n")
  Trange3$tempDif  <- abs(Trange3$bo.Temp - median(datfullMC$bo.Temp))
  points(subset(Trange3, tempDif == min(Trange3$tempDif))$bo.Temp, subset(Trange3,tempDif == min(Trange3$tempDif))$MCpred, pch=16, col = colMCslow, cex=1.2)
  points(SEApred~ bo.Temp,data=Trange3, lty=1, type="l", col=colSEAslow, lwd=2)
  Trange3$tempDif  <- abs(Trange3$bo.Temp - median(datfullSnakeEarly$bo.Temp))
  points(subset(Trange3, tempDif == min(Trange3$tempDif))$bo.Temp, subset(Trange3,tempDif == min(Trange3$tempDif))$SEApred, pch=16, col = colSEAslow, cex=1.2)
  points(UCpred~ bo.Temp,data=Trange3, lty=1, type="l", col=colUCslow, lwd=2)
  Trange3$tempDif  <- abs(Trange3$bo.Temp - median(datfullUC$bo.Temp))
  points(subset(Trange3, tempDif == min(Trange3$tempDif))$bo.Temp, subset(Trange3,tempDif == min(Trange3$tempDif))$UCpred, pch=16, col = colUCslow, cex=1.2)
  points(SApred~ bo.Temp,data=Trange3, lty=1, type="l", col=colSA, lwd=2)
  Trange3$tempDif  <- abs(Trange3$bo.Temp - median(datfullSnakeB$bo.Temp))
  points(subset(Trange3, tempDif == min(Trange3$tempDif))$bo.Temp, subset(Trange3,tempDif == min(Trange3$tempDif))$SApred, pch=16, col = colSA, cex=1.2)
  points(SBpred~ bo.Temp,data=Trange3, lty=1, type="l", col=colSBslow, lwd=2)
  Trange3$tempDif  <- abs(Trange3$bo.Temp - median(datfullSnakeB$bo.Temp))
  points(subset(Trange3, tempDif == min(Trange3$tempDif))$bo.Temp, subset(Trange3,tempDif == min(Trange3$tempDif))$SBpred, pch=16, col = colSBslow, cex=1.2)
  text(17.2,.027,cex=1.2, "B")
  axis(side=1, at=c(17,18,19,20,21,22,23), labels=c("","18","19","20","21","22",""),cex=1.1)
  mtext(side=1,las=1,line=2.22,"Temp at Bonneville (°C)", cex=.9)

  plot(MCpred~ jbo,data=Drange3,xlim=c(182,274),ylim=c(0.004,0.027), lty=1, type="l",yaxt="n",xaxt="n", col=colMCslow, ylab="", xlab="", lwd=2)
  Drange3$jboDif  <- abs(Drange3$jbo - median(datfullMC$jbo))
  points(subset(Drange3, jboDif == min(Drange3$jboDif))$jbo, subset(Drange3,jboDif == min(Drange3$jboDif))$MCpred, pch=16, col = colMCslow, cex=1.2)
  points(SEApred~ jbo,data=Drange3, lty=1, type="l", col=colSEAslow, lwd=2)
  Drange3$jboDif  <- abs(Drange3$jbo - median(datfullSnakeEarly$jbo))
  points(subset(Drange3, jboDif == min(Drange3$jboDif))$jbo, subset(Drange3,jboDif == min(Drange3$jboDif))$SEApred, pch=16, col = colSEAslow, cex=1.2)
  points(UCpred~ jbo,data=Drange3, lty=1, type="l", col=colUCslow, lwd=2)
  Drange3$jboDif  <- abs(Drange3$jbo - median(datfullUC$jbo))
  points(subset(Drange3, jboDif == min(Drange3$jboDif))$jbo, subset(Drange3,jboDif == min(Drange3$jboDif))$UCpred, pch=16, col = colUCslow, cex=1.2)
  points(SApred~ jbo,data=Drange3, lty=1, type="l", col=colSA, lwd=2)
  Drange3$jboDif  <- abs(Drange3$jbo - median(datfullSnakeA$jbo))
  points(subset(Drange3, jboDif == min(Drange3$jboDif))$jbo, subset(Drange3,jboDif == min(Drange3$jboDif))$SApred, pch=16, col = colSA, cex=1.2)
  points(SBpred~ jbo,data=Drange3, lty=1, type="l", col=colSBslow, lwd=2)
  Drange3$jboDif  <- abs(Drange3$jbo - median(datfullSnakeB$jbo))
  points(subset(Drange3, jboDif == min(Drange3$jboDif))$jbo, subset(Drange3,jboDif == min(Drange3$jboDif))$SBpred, pch=16, col = colSBslow, cex=1.2)
  text(185,.027,cex=1.2, "C")
  axis(side=1, at=c(1,32,60,91,121,152,182,213,244,274,305,335 ), labels=c("1","2","3","4","5", "6","Jul 1","Aug 1","Sep 1","","11","12"),cex=1.1)
  mtext(side=1,las=1,line=2.22,"Date at Bonneville", cex=.9)
  abline(v= 224, col =colMC)
  
  
  dev.off()
}

#### * Figure 9 (Annual comparison) ####
dat03MC_slowperiod <- subset(dat03MC, jbo > 196  & jbo < 244)
dat03SnakeEarly_slowperiod <- subset(dat03SnakeEarly, jbo > 196  & jbo < 244)
dat03UC_slowperiod<- subset(dat03UC, jbo > 196  & jbo < 244)
dat03SnakeA_slowperiod<- subset(dat03SnakeA, jbo > 196  & jbo < 244)
dat03SnakeB_slowperiod <- subset(dat03SnakeB, jbo > 196  & jbo < 244)

datfullMC_slowperiod <- subset(datfullMC5, jbo > 196  & jbo < 244)
datfullSnakeEarly_slowperiod <- subset(datfullSnakeEarly5, jbo > 196  & jbo < 244)
datfullUC_slowperiod<- subset(datfullUC5, jbo > 196  & jbo < 244)
datfullSnakeA_slowperiod<- subset(datfullSnakeA5, jbo > 196  & jbo < 244)
datfullSnakeB_slowperiod <- subset(datfullSnakeB5, jbo > 196  & jbo < 244)

{
  
  tiff(file = "Figure_9AB.png", width = 4.25, height = 2.3, units = "in", res = 400)
  par( mar=c(0,0,0,0), ps=10, cex=.7)
  layout(matrix(c(1,2,1,3), nrow=2, ncol=2), heights = c(.2,1)) 
  
  plot(0,0, xaxt = 'n', yaxt = 'n', bty = 'n', pch = '', ylab = '', xlab = '')
  legend("center",cex=.7, c("Middle Columbia", "Snake Early", "Upper Columbia", "Sal/Clear A-index", "Sal/Clear B-index"), col=c(colMCslow, colSEAslow, colUCslow, colSA, colSBslow),ncol=2, lty=1,lwd=2.1, bty="n")
  par( mar=c(3.27,3.27,1,1), ps=10, cex=.7)
  
  plot(jitter(MeanTemp8,5)~jitter(jbo,2), data=datfull, pch="", ylim=c(17,23.2),xlim=c(182,274),xaxt="n",yaxt="n",xlab="", ylab="")
  axis(side=1, at=c(1,32,60,91,121,152,182,213,244,274,305,335 ), labels=c("1","2","3","4","5", "6","Jul 1","Aug 1","Sep 1","","11","12"),cex=1.1)
  axis(side=2, at=c(17,18,19,20,21,22,23), labels=c("17","18","19","20","21", "22","23"),cex=1.1,las=2)
  polygon(c(196,244,244,196),c(16,16,24,24), border = NULL, col="pink")
  points(jitter(MeanTemp8,5)~jitter(jbo,2), data=datfull, pch=".")
  text(184,23,cex=1.3, "A")
  mtext(side=1,las=1,line=2.2,"Asessed warm period by arrival date", cex=.8)
  mtext(side=2,line=2.3,expression(paste("Temperature (",degree,"C)")), cex=.8)
  
  plot(tapply(datfullMC_slowperiod$MNad2, datfullMC_slowperiod$AdYear, mean)~tapply(dat03MC_slowperiod$otgroup, dat03MC_slowperiod$AdYear, mean),  xlim=c(0,1), ylim=c(.65,0.9),col=colMCslow, pch=16,  ylab="",yaxt="n", xlab="")
  axis(side=2, at=c(0.65,.7,.75,.8,.85,.9), labels=c("0.65", "0.70","0.75","0.80","0.85","0.90"),cex=1.1,las=2)
  points(tapply(datfullSnakeEarly_slowperiod$MNad2, datfullSnakeEarly_slowperiod$AdYear, mean)~tapply(dat03SnakeEarly_slowperiod$otgroup, dat03SnakeEarly_slowperiod$AdYear, mean), col=colSEAslow, pch=16)
 points(tapply(datfullUC_slowperiod$MNad2, datfullUC_slowperiod$AdYear, mean)~tapply(dat03UC_slowperiod$otgroup, dat03UC_slowperiod$AdYear, mean), col=colUCslow, pch=16)
  abline(0.84672 , -0.24823, col=colUCslow,lwd=2)
  points(tapply(datfullSnakeA_slowperiod$MNad2, datfullSnakeA_slowperiod$AdYear, mean)~tapply(dat03SnakeA_slowperiod$otgroup, dat03SnakeA_slowperiod$AdYear, mean), col=colSA, pch=16)
 points(tapply(datfullSnakeB_slowperiod$MNad2, datfullSnakeB_slowperiod$AdYear, mean)~tapply(dat03SnakeB_slowperiod$otgroup, dat03SnakeB_slowperiod$AdYear, mean), col=colSBslow, pch=16)
  text(.01,.89,cex=1.3, "B")
  mtext(side=1,las=1,line=2.2,"Proportion delayed", cex=.8)
  mtext(side=2,line=2.3,"Proportion survived", cex=.8)
  
  dev.off()
  
  #2nd part
  tiff(file = "Figure_9CF.png", width = 4.25, height = 4, units = "in", res = 400)
  par(mar=c(0,0,0,0), mfrow=c(2,2), ps=10, cex=.7, oma=c(4,4,2,1))
  
  plot(tapply(dat03MC_slowperiod$otgroup, dat03MC_slowperiod$AdYear, mean)~tapply(as.numeric(as.character(dat03MC_slowperiod$AdYear)), dat03MC_slowperiod$AdYear, mean), type="l",  ylim=c(0,1),col=colMCslow, pch=16,  ylab="",yaxt="n",xaxt="n", xlab="")
  axis(side=2, at=c(0,.2,.4,.6,.8,1), labels=c("0.0","0.2","0.4","0.6","0.8", "1.0"),cex=1.1,las=2)
  points(tapply(dat03SnakeEarly_slowperiod$otgroup, dat03SnakeEarly_slowperiod$AdYear, mean)~tapply(as.numeric(as.character(dat03SnakeEarly_slowperiod$AdYear)),  dat03SnakeEarly_slowperiod$AdYear, mean), type="l",col=colSEAslow, pch=16)
  points(tapply(dat03UC_slowperiod$otgroup, dat03UC_slowperiod$AdYear, mean)~tapply(as.numeric(as.character(dat03UC_slowperiod$AdYear)), dat03UC_slowperiod$AdYear, mean), type="l", col=colUCslow, pch=16)
  points(tapply(dat03SnakeA_slowperiod$otgroup, dat03SnakeA_slowperiod$AdYear, mean)~tapply(as.numeric(as.character(dat03SnakeA_slowperiod$AdYear)), dat03SnakeA_slowperiod$AdYear, mean), type="l", col=colSA, pch=16)
  points(tapply(dat03SnakeB_slowperiod$otgroup, dat03SnakeB_slowperiod$AdYear, mean)~tapply(as.numeric(as.character(dat03SnakeB_slowperiod$AdYear)), dat03SnakeB_slowperiod$AdYear, mean), type="l", col=colSBslow, pch=16)
  points(tapply(dat03MC_slowperiod$otgroup, dat03MC_slowperiod$AdYear, mean)~tapply(as.numeric(as.character(dat03MC_slowperiod$AdYear)), dat03MC_slowperiod$AdYear, mean),  ylim=c(0,1),col=colMCslow, pch=16,  ylab="",yaxt="n", xlab="")
  points(tapply(dat03SnakeEarly_slowperiod$otgroup, dat03SnakeEarly_slowperiod$AdYear, mean)~tapply(as.numeric(as.character(dat03SnakeEarly_slowperiod$AdYear)),  dat03SnakeEarly_slowperiod$AdYear, mean), col=colSEAslow, pch=16)
  points(tapply(dat03UC_slowperiod$otgroup, dat03UC_slowperiod$AdYear, mean)~tapply(as.numeric(as.character(dat03UC_slowperiod$AdYear)), dat03UC_slowperiod$AdYear, mean),  col=colUCslow, pch=16)
  points(tapply(dat03SnakeA_slowperiod$otgroup, dat03SnakeA_slowperiod$AdYear, mean)~tapply(as.numeric(as.character(dat03SnakeA_slowperiod$AdYear)), dat03SnakeA_slowperiod$AdYear, mean), col=colSA, pch=16)
  points(tapply(dat03SnakeB_slowperiod$otgroup, dat03SnakeB_slowperiod$AdYear, mean)~tapply(as.numeric(as.character(dat03SnakeB_slowperiod$AdYear)), dat03SnakeB_slowperiod$AdYear, mean),  col=colSBslow, pch=16)
  text(2005,.98,cex=1.3, "C")
  mtext(side=2,line=2.3,"Proportion delayed", cex=.8)
  
  plot(tapply(dat03MC_slowperiod$otgroup, dat03MC_slowperiod$AdYear, mean)~tapply(subset(FCRPS_env_bo, jday > 196  & jday < 244 & year < 2017)$temp1, subset(FCRPS_env_bo, jday > 196  & jday < 244 & year < 2017)$year, mean),  xlim=c(19,22.5), ylim=c(0,1),col=colMCslow, pch=16,  ylab="",yaxt="n",xaxt="n", xlab="")
  abline(-0.62547, 0.06689, col=colMCslow)
  points(tapply(dat03SnakeEarly_slowperiod$otgroup, dat03SnakeEarly_slowperiod$AdYear, mean)~tapply(subset(FCRPS_env_bo, jday > 196  & jday < 244 & year < 2017)$temp1, subset(FCRPS_env_bo, jday > 196  & jday < 244 & year < 2017)$year, mean), col=colSEAslow, pch=16)
  abline(-2.78005, 0.16387, col=colSEAslow ,lwd=2)
  points(tapply(dat03UC_slowperiod$otgroup, dat03UC_slowperiod$AdYear, mean)~tapply(subset(FCRPS_env_bo, jday > 196  & jday < 244 & year < 2017)$temp1, subset(FCRPS_env_bo, jday > 196  & jday < 244 & year < 2017)$year, mean), col=colUCslow, pch=16)
  abline(-2.79324, 0.15348, col=colUCslow,lwd=2)
  points(tapply(dat03SnakeA_slowperiod$otgroup, dat03SnakeA_slowperiod$AdYear, mean)~tapply(subset(FCRPS_env_bo, jday > 196  & jday < 244 & year < 2017)$temp1, subset(FCRPS_env_bo, jday > 196  & jday < 244 & year < 2017)$year, mean), col=colSA, pch=16)
  abline(-0.99131, 0.08325, col=colSA,lwd=2)
  points(tapply(dat03SnakeB_slowperiod$otgroup, dat03SnakeB_slowperiod$AdYear, mean)~tapply(subset(FCRPS_env_bo, jday > 196  & jday < 244 & year < 2017)$temp1, subset(FCRPS_env_bo, jday > 196  & jday < 244 & year < 2017)$year, mean), col=colSBslow, pch=16)
  abline(-2.08909, 0.13355, col=colSBslow,lwd=2)
  text(19.1,.985,cex=1.3, "D")
  
  plot(tapply(datfullMC_slowperiod$MNad2, datfullMC_slowperiod$AdYear, mean)~tapply(as.numeric(as.character(datfullMC_slowperiod$AdYear)), datfullMC_slowperiod$AdYear, mean),type="l",  ylim=c(0.65,0.9),col=colMCslow, pch=16,  ylab="",yaxt="n",xlab="")
  axis(side=2, at=c(0.65,.7,.75,.8,.85,.9), labels=c("0.65", "0.70","0.75","0.80","0.85","0.90"),cex=1.1,las=2)
  points(tapply(datfullSnakeEarly_slowperiod$MNad2, datfullSnakeEarly_slowperiod$AdYear, mean)~tapply(as.numeric(as.character(datfullSnakeEarly_slowperiod$AdYear)), datfullSnakeEarly_slowperiod$AdYear, mean),type="l", col=colSEAslow, pch=16)
  points(tapply(datfullUC_slowperiod$MNad2, datfullUC_slowperiod$AdYear, mean)~tapply(as.numeric(as.character(datfullUC_slowperiod$AdYear)), datfullUC_slowperiod$AdYear, mean), type="l",col=colUCslow, pch=16)
  points(tapply(datfullSnakeA_slowperiod$MNad2, datfullSnakeA_slowperiod$AdYear, mean)~tapply(as.numeric(as.character(datfullSnakeA_slowperiod$AdYear)), datfullSnakeA_slowperiod$AdYear, mean),type="l", col=colSA, pch=16)
  points(tapply(datfullSnakeB_slowperiod$MNad2, datfullSnakeB_slowperiod$AdYear, mean)~tapply(as.numeric(as.character(datfullSnakeB_slowperiod$AdYear)), datfullSnakeB_slowperiod$AdYear, mean), type="l",col=colSBslow)
  points(tapply(datfullMC_slowperiod$MNad2, datfullMC_slowperiod$AdYear, mean)~tapply(as.numeric(as.character(datfullMC_slowperiod$AdYear)), datfullMC_slowperiod$AdYear, mean), ylim=c(0.6,1),col=colMCslow, pch=16,  ylab="",yaxt="n", xlab="")
  points(tapply(datfullSnakeEarly_slowperiod$MNad2, datfullSnakeEarly_slowperiod$AdYear, mean)~tapply(as.numeric(as.character(datfullSnakeEarly_slowperiod$AdYear)), datfullSnakeEarly_slowperiod$AdYear, mean), col=colSEAslow, pch=16)
  points(tapply(datfullUC_slowperiod$MNad2, datfullUC_slowperiod$AdYear, mean)~tapply(as.numeric(as.character(datfullUC_slowperiod$AdYear)), datfullUC_slowperiod$AdYear, mean), col=colUCslow, pch=16)
  points(tapply(datfullSnakeA_slowperiod$MNad2, datfullSnakeA_slowperiod$AdYear, mean)~tapply(as.numeric(as.character(datfullSnakeA_slowperiod$AdYear)), datfullSnakeA_slowperiod$AdYear, mean), col=colSA, pch=16)
  points(tapply(datfullSnakeB_slowperiod$MNad2, datfullSnakeB_slowperiod$AdYear, mean)~tapply(as.numeric(as.character(datfullSnakeB_slowperiod$AdYear)), datfullSnakeB_slowperiod$AdYear, mean), col=colSBslow, pch=16)
  text(2004.5,.89,cex=1.3, " E")
  mtext(side=1,las=1,line=2.2,"Year", cex=.8)
  mtext(side=2,line=2.3,"Proportion survived", cex=.8)
  
  
  
  MeanSurvival <- as.data.frame.table(tapply(datfullMC_slowperiod$MNad2, datfullMC_slowperiod$AdYear, mean))
  colnames(MeanSurvival) <- c("Year", "MC")
  MeanSurvival$SEA <- as.data.frame.table(tapply(datfullSnakeEarly_slowperiod$MNad2, datfullSnakeEarly_slowperiod$AdYear, mean))$Freq
  MeanSurvival$UC <- as.data.frame.table(tapply(datfullUC_slowperiod$MNad2, datfullUC_slowperiod$AdYear, mean))$Freq
  MeanSurvival$SA <- as.data.frame.table(tapply(datfullSnakeA_slowperiod$MNad2, datfullSnakeA_slowperiod$AdYear, mean))$Freq
  MeanSurvival$SB <- as.data.frame.table(tapply(datfullSnakeB_slowperiod$MNad2, datfullSnakeB_slowperiod$AdYear, mean))$Freq
  cor(MeanSurvival[,2:6])
  cor(MeanSurvival[7:13,2:6])
  -0.21 - 0.49
  0.29-73
  plot(tapply(datfullMC_slowperiod$MNad2, datfullMC_slowperiod$AdYear, mean)~tapply(subset(FCRPS_env_bo, jday > 196  & jday < 244 & year < 2017)$temp1, subset(FCRPS_env_bo, jday > 196  & jday < 244 & year < 2017)$year, mean), col=colMCslow, pch=16, xlim=c(19,22.5), ylim=c(.65,0.9), ylab="",yaxt="n", xaxt="n",xlab="")
  axis(side=1, at=c(19,19.5,20,20.5,21,21.5,22,22.5), labels=c("", "","20","","21","","22",""),cex=1.1,las=1)
  points(tapply(datfullSnakeEarly_slowperiod$MNad2, datfullSnakeEarly_slowperiod$AdYear, mean)~tapply(subset(FCRPS_env_bo, jday > 196  & jday < 244 & year < 2017)$temp1, subset(FCRPS_env_bo, jday > 196  & jday < 244 & year < 2017)$year, mean), col=colSEAslow, pch=16)
  points(tapply(datfullUC_slowperiod$MNad2, datfullUC_slowperiod$AdYear, mean)~tapply(subset(FCRPS_env_bo, jday > 196  & jday < 244 & year < 2017)$temp1, subset(FCRPS_env_bo, jday > 196  & jday < 244 & year < 2017)$year, mean), col=colUCslow, pch=16)
  abline(1.38712, -0.03076, col=colUCslow)
  points(tapply(datfullSnakeA_slowperiod$MNad2, datfullSnakeA_slowperiod$AdYear, mean)~tapply(subset(FCRPS_env_bo, jday > 196  & jday < 244 & year < 2017)$temp1, subset(FCRPS_env_bo, jday > 196  & jday < 244 & year < 2017)$year, mean), col=colSA, pch=16)
  points(tapply(datfullSnakeB_slowperiod$MNad2, datfullSnakeB_slowperiod$AdYear, mean)~tapply(subset(FCRPS_env_bo, jday > 196  & jday < 244 & year < 2017)$temp1, subset(FCRPS_env_bo, jday > 196  & jday < 244 & year < 2017)$year, mean), col=colSBslow, pch=16)
  text(19.1,.89,cex=1.3, "F")
  mtext(side=1,las=1,line=2.2,expression(paste("Mean period temperature (",degree,"C)")), cex=.8)

  
  dev.off()
}


#### * Table 1 values (Data amd mixture stats) ####
#arrival date
median(datfullMC$jbo)
median(datfullSnakeEarly$jbo)
median(datfullUC$jbo)
median(datfullSnakeA$jbo)
median(datfullSnakeB$jbo)
#median temp
median(datfullMC$MeanTemp8)
median(datfullSnakeEarly$MeanTemp8)
median(datfullUC$MeanTemp8);sd(datfullUC$MeanTemp8)
median(datfullSnakeA$MeanTemp8)
median(datfullSnakeB$MeanTemp8)
#median flow
median(datfullMC$MeanFlow8)*0.0283
median(datfullSnakeEarly$MeanFlow8)*0.0283
median(datfullUC$MeanFlow8)*0.0283
median(datfullSnakeA$MeanFlow8)*0.0283
median(datfullSnakeB$MeanFlow8)*0.0283
#median spill
median(datfullMC$MeanSpill8)*0.0283
median(datfullSnakeEarly$MeanSpill8)*0.0283
median(datfullUC$MeanSpill8)*0.0283
median(datfullSnakeA$MeanSpill8)*0.0283
median(datfullSnakeB$MeanSpill8)*0.0283

#Mixture models
`mo_Middle Columbia`$lambda
`mo_Snake Early A-run`$lambda
`mo_Upper Columbia`$lambda
`mo_Sal/Clear A-run`$lambda
`mo_Sal/Clear B-run`$lambda

exp(`mo_Middle Columbia`$mu)
exp(`mo_Snake Early A-run`$mu)
exp(`mo_Upper Columbia`$mu)
exp(`mo_Sal/Clear A-run`$mu)
exp(`mo_Sal/Clear B-run`$mu)


#### * S1 Figure (Overwinter patterns) ####
{
  tiff(file = "S1_Fig.tiff", width = 6.5, height = 3.5, units = "in", res = 300)
  par(mfrow=c(1,1),mar=c(4,0,1,0), oma=c(0,4,0,1),cex=1,ps=9)
  plot(MCow ~ jbo, TTsmootherPRed, pch="", xlim= c(165,510),ylim=c(120,300), xlab="Date at Bonneville                                                   Date at McNary",ylab="Travel days", xaxt="n")
  mtext(side =2, line=2.5, "Travel days")
  axis(at = c(182,213,244,274,305,335,366,397,425,456,486), labels = c("Jul.","Aug.","Sep.","Oct", "Nov.","Dec.","Jan.","Feb.","Mar.","Apr.","May"), side=1)
  lines(MCow ~ jbo, subset(TTsmootherPRed, jbo > quantile(subset(dat03MC,Behaviour==2)$jbo,0.025) & jbo < quantile(subset(dat03MC,Behaviour==2)$jbo, 0.975)), col=colMCslow,  lwd=2)
  points(BONtoMCN2 ~ jbo,subset(dat03MC,Behaviour==2),col=colMCslow, pch=16,cex=.6)
  lines(SnakeEarlyow ~ jbo, subset(TTsmootherPRed, jbo > quantile(subset(dat03SnakeEarly,Behaviour ==2)$jbo,0.025) & jbo < quantile(subset(dat03SnakeEarly,Behaviour==2)$jbo, 0.975)), col=colSEAslow, lwd=2)
  points(BONtoMCN2 ~ jbo,subset(dat03SnakeEarly,Behaviour==2),col=colSEAslow, pch=16,cex=.6)
  lines(UCow ~ jbo, subset(TTsmootherPRed, jbo >quantile(subset(dat03UC,Behaviour==2)$jbo,0.025) & jbo < quantile(subset(dat03UC,Behaviour==2)$jbo, 0.975)), col=colUCslow, lwd=2, lty=2)
  points(BONtoMCN2 ~ jbo,subset(dat03UC,Behaviour==2),col=colUCslow, pch=16,cex=.6)
  lines(SnakeAow ~ jbo, subset(TTsmootherPRed, jbo >quantile(subset(dat03SnakeA,Behaviour ==2)$jbo,0.025) & jbo < quantile(subset(dat03SnakeA,Behaviour==2)$jbo, 0.975)), col=colSA, lwd=2)
  points(BONtoMCN2 ~ jbo,subset(dat03SnakeA,Behaviour==2),col=colSA, pch=16,cex=.6)
  lines(SnakeBow ~ jbo, subset(TTsmootherPRed, jbo >quantile(subset(dat03SnakeB,Behaviour == 2)$jbo,0.025) & jbo < quantile(subset(dat03SnakeB,Behaviour==2)$jbo, 0.975)), col=colSBslow, lwd=2)
  points(BONtoMCN2 ~ jbo,subset(dat03SnakeB,Behaviour==2),col=colSBslow, pch=16,cex=.6)
  #polygon(x= c(178,178,220,240),y=c(122,191,191,122),lty=3)
  #text(167,295,"A")
  
  OWmcnPRed <- as.data.frame(250:600); colnames(OWmcnPRed) <- "jmn"
  OWmcnPRed$MCtt <- predict(gam(BONtoMCN2 ~ s(jmn, k=4), data = subset(dat03MC, Behaviour == 2)), newdata = OWmcnPRed); summary(gam(BONtoMCN2 ~ s(jmn, k=4), data = subset(dat03MC, Behaviour == 2)))
  OWmcnPRed$SEAtt <- predict(gam(BONtoMCN2 ~ s(jmn, k=4), data = subset(dat03SnakeEarly, Behaviour == 2)), newdata = OWmcnPRed); summary(gam(BONtoMCN2 ~ s(jmn, k=4), data = subset(dat03SnakeEarly, Behaviour == 2)))
  OWmcnPRed$UCtt <- predict(gam(BONtoMCN2 ~ s(jmn, k=4), data = subset(dat03UC, Behaviour == 2)), newdata = OWmcnPRed); summary(gam(BONtoMCN2 ~ s(jmn, k=4), data = subset(dat03UC, Behaviour == 2)))
  OWmcnPRed$SAtt <- predict(gam(BONtoMCN2 ~ s(jmn, k=4), data = subset(dat03SnakeA, Behaviour == 2)), newdata = OWmcnPRed); summary(gam(BONtoMCN2 ~ s(jmn, k=4), data = subset(dat03SnakeA, Behaviour == 2)))
  OWmcnPRed$SBtt <- predict(gam(BONtoMCN2 ~ s(jmn, k=4), data = subset(dat03SnakeB, Behaviour == 2)), newdata = OWmcnPRed); summary(gam(BONtoMCN2 ~ s(jmn, k=4), data = subset(dat03SnakeB, Behaviour == 2)))
  #points(MCow ~ jbo, TTsmootherPRed, pch="", xlim= c(336,510),ylim=c(120,300), xlab="Date at McNary",ylab="Travel days", xaxt="n",yaxt="n")
  #axis(at = c(305,335,366,397,425,456,486), labels = c("Nov.","Dec.","Jan.","Feb.","Mar.","Apr.","May"), side=1)
  points(BONtoMCN2 ~ jmn,subset(dat03MC,Behaviour==2),col=colMCslow, pch=16,cex=.6)
  lines(MCtt ~ jmn, subset(OWmcnPRed, jmn >quantile(subset(dat03MC,Behaviour == 2)$jmn,0.025) & jmn < quantile(subset(dat03MC,Behaviour==2)$jmn, 0.975)), col=colMCslow, lwd=2)
  points(BONtoMCN2 ~ jmn,subset(dat03SnakeEarly,Behaviour==2),col=colSEAslow, pch=16,cex=.6)
  lines(SEAtt ~ jmn, subset(OWmcnPRed, jmn >quantile(subset(dat03SnakeEarly,Behaviour==2)$jmn,0.025) & jmn < quantile(subset(dat03SnakeEarly,Behaviour==2)$jmn, 0.975)), col=colSEAslow, lwd=2)
  points(BONtoMCN2 ~ jmn,subset(dat03UC,Behaviour==2),col=colUCslow, pch=16,cex=.6)
  lines(UCtt ~ jmn, subset(OWmcnPRed, jmn >quantile(subset(dat03UC, Behaviour == 2)$jmn,0.025) & jmn < 494), col=colUCslow, lwd=2)
  points(BONtoMCN2 ~ jmn,subset(dat03SnakeA,Behaviour==2),col=colSA, pch=16,cex=.6)
  lines(SAtt ~ jmn, subset(OWmcnPRed, jmn >quantile(subset(dat03SnakeA, Behaviour == 2)$jmn,0.025) & jmn < quantile(subset(dat03SnakeA,Behaviour==2)$jmn, 0.975)), col=colSA, lwd=2)
  points(BONtoMCN2 ~ jmn,subset(dat03SnakeB,Behaviour==2),col=colSBslow, pch=16,cex=.6)
  lines(SBtt ~ jmn, subset(OWmcnPRed, jmn >quantile(subset(dat03SnakeB, Behaviour == 2)$jmn,0.025) & jmn < quantile(subset(dat03SnakeB,Behaviour==2)$jmn, 0.975)), col=colSBslow, lwd=2)
  #abline(v=366, lty=3)
  abline(v=335, lty=3)
  #text(340,295,"B")
  legend(300,290,cex=.95, c("Middle Columbia", "Snake Early", "Upper Columbia", "Snake A-index", "Snake B-index"), col=c(colMCslow, colSEAslow,colUC, colSA, colSBslow), pch=16,bg ="white", box.col="white")
  dev.off()
}
dat03MC$Behaviour


# * S2 and S3 Figures (confidence fits) ####
{
  tiff(file = "S2_Fig.tiff", width = 6, height = 4, units = "in", res = 300)
  par(mfrow=c(2,5), mar=c(4,0,1,0), oma=c(0,4,3,1), ps=8)
visreg(mod.pSlow_MC_sel, "MeanTemp8", scale = "response", line=list(col=colMCfast), fill=list(col=colMCslow), cond=list(AgeP="1", jbo=median(datfull$jbo), AdYear="2014"), ylim=c(0,1),xlim=c(17.5,23), yaxt="n", xlab="", xaxt="n")
mtext(side=3, "M. Columbia")
mtext(side=3,outer=TRUE, "Probability of delay", cex=1.1, line=.35)
mtext(side=2, "pDelay", outer=TRUE,line=2.5)
axis(side=1, at=c(17,18,19,20,21,22,23),labels=c("","18","19","20","21","22","23"))
axis(side=2, at=c(0,.2,.4,.6,.8,1),labels=c("0.0","0.2","0.4","0.6","0.8","1.0"), las=2)
legend("topleft", "A", bty="n")
visreg(mod.pSlow_SnakeEarly_sel, "MeanTemp8", scale = "response", line=list(col=colSEAfast), fill=list(col=colSEAslow), cond=list(AgeP="1", reartype="H", Trans=0,jbo=median(datfull$jbo), AdYear="2014"), ylim=c(0,1),xlim=c(17.5,23), yaxt="n", xlab="", xaxt="n")
mtext(side=3, "Snake Early")
axis(side=1, at=c(17,18,19,20,21,22,23),labels=c("","18","19","20","21","22","23"))
legend("topleft", "B", bty="n")
visreg(mod.pSlow_UC_sel, "MeanTemp8", scale = "response", line=list(col=colUCfast), fill=list(col=colUCslow), cond=list(AgeP="1", jbo=median(datfull$jbo), AdYear="2014"), ylim=c(0,1),xlim=c(17.5,23), yaxt="n", xlab="", xaxt="n")
mtext(side=3, "U Columbia")
mtext(side=1, "Temperature (°C)", line=2.5)
axis(side=1, at=c(17,18,19,20,21,22,23),labels=c("","18","19","20","21","22","23"))
legend("topleft", "C", bty="n")
visreg(mod.pSlow_SnakeA_sel, "MeanTemp8", scale = "response", line=list(col=colSAfast), fill=list(col=colSAslow), cond=list( jbo=median(datfull$jbo), AdYear="2014"), ylim=c(0,1),xlim=c(17.5,23), yaxt="n", xlab="", xaxt="n")
mtext(side=3, "Sal/Clear A")
axis(side=1, at=c(17,18,19,20,21,22,23),labels=c("","18","19","20","21","22","23"))
legend("topleft", "D", bty="n")
visreg(mod.pSlow_SnakeB_sel, "MeanTemp8", scale = "response", line=list(col=colSBfast), fill=list(col=colSBslow), cond=list(jbo=median(datfull$jbo), AdYear="2014"), ylim=c(0,1),xlim=c(17.5,23), yaxt="n", xlab="", xaxt="n")
mtext(side=3, "Sal/Clear B")
axis(side=1, at=c(17,18,19,20,21,22,23),labels=c("","18","19","20","21","22","23"))
legend("topleft", "E", bty="n")

visreg(mod.pSlow_MC_sel, "jbo", scale = "response", line=list(col=colMCfast), fill=list(col=colMCslow), cond=list(AgeP="1", MeanTemp8=median(datfull$MeanTemp8), AdYear="2014"), ylim=c(0,1),xlim=c(180,275), yaxt="n", xlab="", xaxt="n")
mtext(side=3, "M. Columbia")
mtext(side=3,outer=TRUE, "Probability of delay", cex=1.1, line=.35)
mtext(side=2, "pDelay", outer=TRUE,line=2.5)
axis(side=1, at=c(1,32,60,91,121,152,182,213,244,274,305,335 ), labels=c("1","2","3","4","5", "6","1 Jul","1 Aug","1 Sep","","11","12"),cex=1.1)
axis(side=2, at=c(0,.2,.4,.6,.8,1),labels=c("0.0","0.2","0.4","0.6","0.8","1.0"), las=2)
legend("topleft", "F", bty="n")
visreg(mod.pSlow_SnakeEarly_sel, "jbo", scale = "response", line=list(col=colSEAfast), fill=list(col=colSEAslow), cond=list(AgeP="1", reartype="H", Trans=0,MeanTemp8=median(datfull$MeanTemp8), AdYear="2014"), ylim=c(0,1),xlim=c(180,275), yaxt="n", xlab="", xaxt="n")
mtext(side=3, "Snake Early")
axis(side=1, at=c(1,32,60,91,121,152,182,213,244,274,305,335 ), labels=c("1","2","3","4","5", "6","1 Jul","1 Aug","1 Sep","","11","12"),cex=1.1)
legend("topleft", "G", bty="n")
visreg(mod.pSlow_UC_sel, "jbo", scale = "response", line=list(col=colUCfast), fill=list(col=colUCslow), cond=list(AgeP="1", MeanTemp8=median(datfull$MeanTemp8), AdYear="2014"), ylim=c(0,1),xlim=c(180,275), yaxt="n", xlab="", xaxt="n")
mtext(side=3, "U Columbia")
mtext(side=1, "Date", line=2.5)
axis(side=1, at=c(1,32,60,91,121,152,182,213,244,274,305,335 ), labels=c("1","2","3","4","5", "6","1 Jul","1 Aug","1 Sep","","11","12"),cex=1.1)
legend("topleft", "H", bty="n")
visreg(mod.pSlow_SnakeA_sel, "jbo", scale = "response", line=list(col=colSAfast), fill=list(col=colSAslow), cond=list( MeanTemp8=median(datfull$MeanTemp8), AdYear="2014"), ylim=c(0,1),xlim=c(180,275), yaxt="n", xlab="", xaxt="n")
mtext(side=3, "Sal/Clear A")
axis(side=1, at=c(1,32,60,91,121,152,182,213,244,274,305,335 ), labels=c("1","2","3","4","5", "6","1 Jul","1 Aug","1 Sep","","11","12"),cex=1.1)
legend("topleft", "I", bty="n")
visreg(mod.pSlow_SnakeB_sel, "jbo", scale = "response", line=list(col=colSBfast), fill=list(col=colSBslow), cond=list(MeanTemp8=median(datfull$MeanTemp8), AdYear="2014"), ylim=c(0,1),xlim=c(180,275), yaxt="n", xlab="", xaxt="n")
mtext(side=3, "Sal/Clear B")
axis(side=1, at=c(1,32,60,91,121,152,182,213,244,274,305,335 ), labels=c("1","2","3","4","5", "6","1 Jul","1 Aug","1 Sep","","11","12"),cex=1.1)
legend("topleft", "J", bty="n")

dev.off()


tiff(file = "S3_Fig.tiff", width = 6, height = 4, units = "in", res = 300)
par(mfrow=c(2,5), mar=c(4,0,1,0), oma=c(0,4,3,1), ps=8)
visreg(mod.pSurvTTlong_MC_sel, "pSlow", scale = "response", line=list(col=colMCfast), fill=list(col=colMCslow), cond=list(AgeP="1", reartype="H",  AdYear="2014"), ylim=c(0.6,1),xlim=c(0,1), yaxt="n", xlab="", xaxt="n")
mtext(side=3, "M. Columbia")
mtext(side=3,outer=TRUE, "Probability of survival", cex=1.1, line=.35)
mtext(side=2, "pSurv", outer=TRUE,line=2.5)
axis(side=1, at=c(0,.2,.4,.6,.8,1),labels=c("","0.2","0.4","0.6","0.8","1.0"))
axis(side=2, at=c(.6,0.7,.8,0.9,1),labels=c("0.6","0.7","0.8","0.9","1.0"),las=2)
legend("topleft", "A", bty="n")
visreg(mod.pSurvTTlong_SnakeEarly_sel, "pSlow", scale = "response", line=list(col=colSEAfast), fill=list(col=colSEAslow), cond=list(AgeP="1", reartype="H", Trans=0, AdYear="2014"), ylim=c(0.6,1),xlim=c(0,1), yaxt="n", xlab="", xaxt="n")
mtext(side=3, "Snake Early")
axis(side=1, at=c(0,.2,.4,.6,.8,1),labels=c("","0.2","0.4","0.6","0.8","1.0"))
legend("topleft", "B", bty="n")
visreg(mod.pSurvTTlong_UC_sel, "pSlow", scale = "response", line=list(col=colUCfast), fill=list(col=colUCslow), cond=list(AgeP="1", reartype="H",  AdYear="2014"), ylim=c(0.6,1),xlim=c(0,1), yaxt="n", xlab="", xaxt="n")
mtext(side=3, "U Columbia")
mtext(side=1, "pDelay", line=2.5)
axis(side=1, at=c(0,.2,.4,.6,.8,1),labels=c("","0.2","0.4","0.6","0.8","1.0"))
legend("topleft", "C", bty="n")
visreg(mod.pSurvTTlong_SnakeA_sel, "pSlow", scale = "response", line=list(col=colSAfast), fill=list(col=colSAslow), cond=list(AgeP="1", Trans=0, AdYear="2014"), ylim=c(0.6,1),xlim=c(0,1), yaxt="n", xlab="", xaxt="n")
mtext(side=3, "Sal/Clear A")
axis(side=1, at=c(0,.2,.4,.6,.8,1),labels=c("","0.2","0.4","0.6","0.8","1.0"))
legend("topleft", "D", bty="n")
visreg(mod.pSurvTTlong_SnakeB_sel, "pSlow", scale = "response", line=list(col=colSBfast), fill=list(col=colSBslow), cond=list(reartype="H", AdYear="2014"), ylim=c(0.6,1),xlim=c(0,1), yaxt="n", xlab="", xaxt="n")
mtext(side=3, "Sal/Clear B")
axis(side=1, at=c(0,.2,.4,.6,.8,1),labels=c("","0.2","0.4","0.6","0.8","1.0"))
legend("topleft", "E", bty="n")

plot.new()
plot.new()
plot.new()
mtext(side=1, "Harvest rate", line=2.5)
visreg(mod.pSurvTTlong_SnakeA_sel, "All_fish_harvest", scale = "response", line=list(col=colSAfast), fill=list(col=colSAslow), cond=list(AgeP="1", Trans=0, AdYear="2014", All_fish_harvest=median(datfull_2$All_fish_harvest)), ylim=c(0.6,1),xlim=c(min(datfull_2$All_fish_harvest),max(datfull_2$All_fish_harvest)), yaxt="n", xlab="", xaxt="n")
axis(side=1, at=c(0.12,0.14,0.16,0.18,.20,0.22),labels=c("","0.14","0.16","0.18","0.20","0.22"))
axis(side=2, at=c(.6,0.7,.8,0.9,1),labels=c("0.6","0.7","0.8","0.9","1.0"),las=2)
legend("topleft", "F", bty="n")
visreg(mod.pSurvTTlong_SnakeB_sel, "All_fish_harvest", scale = "response", line=list(col=colSBfast), fill=list(col=colSBslow), cond=list(reartype="H", AdYear="2014", All_fish_harvest=median(datfull_2$All_fish_harvest)),ylim=c(0.6,1),xlim=c(min(datfull_2$All_fish_harvest),max(datfull_2$All_fish_harvest)), yaxt="n", xlab="", xaxt="n")
axis(side=1, at=c(0.12,0.14,0.16,0.18,.20,0.22),labels=c("","0.14","0.16","0.18","0.20","0.22"))
legend("topleft", "G", bty="n")
dev.off()
}


#### * S1 Table (Dataset) ####
datfullMC$population <- factor(datfullMC$population); table(datfullMC$population, datfullMC$AdYear)
datfullSnakeEarly$population <- factor(datfullSnakeEarly$population); table(datfullSnakeEarly$population, datfullSnakeEarly$AdYear)
datfullUC$population <- factor(datfullUC$population); table(datfullUC$population, datfullUC$AdYear)
datfullSnakeA$population <- factor(datfullSnakeA$population); table(datfullSnakeA$population, datfullSnakeA$AdYear)
datfullSnakeB$population <- factor(datfullSnakeB$population); table(datfullSnakeB$population, datfullSnakeB$AdYear)


#### * S2 Table  (Table of annual values) ####
#top row of variables
cbind(
round(as.data.frame(tapply(datfullMC$MNad, datfullMC$AdYear,mean))[,1],2),
round(as.data.frame(tapply(datfullSnakeEarly$MNad, datfullSnakeEarly$AdYear,mean))[,1],2),
round(as.data.frame(tapply(datfullUC$MNad, datfullUC$AdYear,mean))[,1],2),
round(as.data.frame(tapply(datfullSnakeA$MNad, datfullSnakeA$AdYear,mean))[,1],2),
round(as.data.frame(tapply(datfullSnakeB$MNad, datfullSnakeB$AdYear,mean))[,1],2),
c(".",".",".",".",".","."),
round(table(datfullMC$reartype, datfullMC$AdYear)[1,]/table(datfullMC$AdYear),2),
round(table(datfullSnakeEarly$reartype, datfullSnakeEarly$AdYear)[1,]/table(datfullSnakeEarly$AdYear),2),
round(table(datfullUC$reartype, datfullUC$AdYear)[1,]/table(datfullUC$AdYear),2),
round(table(datfullSnakeA$reartype, datfullSnakeA$AdYear)[1,]/table(datfullSnakeA$AdYear),2),
round(table(datfullSnakeB$reartype, datfullSnakeB$AdYear)[1,]/table(datfullSnakeB$AdYear),2),
c(".",".",".",".",".","."),
round(as.data.frame(tapply(as.numeric(as.character(datfullMC$jbo)), datfullMC$AdYear,mean))[,1],2),
round(as.data.frame(tapply(as.numeric(as.character(datfullSnakeEarly$jbo)), datfullSnakeEarly$AdYear,mean))[,1],2),
round(as.data.frame(tapply(as.numeric(as.character(datfullUC$jbo)), datfullUC$AdYear,mean))[,1],2),
round(as.data.frame(tapply(as.numeric(as.character(datfullSnakeA$jbo)), datfullSnakeA$AdYear,mean))[,1],2),
round(as.data.frame(tapply(as.numeric(as.character(datfullSnakeB$jbo)), datfullSnakeB$AdYear,mean))[,1],2))

#bottom row of variables
cbind(
round(as.data.frame(tapply(dat03MC$BONtoMCN2, dat03MC$AdYear,mean))[,1],2),
round(as.data.frame(tapply(dat03SnakeEarly$BONtoMCN2, dat03SnakeEarly$AdYear,mean))[,1],2),
round(as.data.frame(tapply(dat03UC$BONtoMCN2, dat03UC$AdYear,mean))[,1],2),
round(as.data.frame(tapply(dat03SnakeA$BONtoMCN2, dat03SnakeA$AdYear,mean))[,1],2),
round(as.data.frame(tapply(dat03SnakeB$BONtoMCN2, dat03SnakeB$AdYear,mean))[,1],2),
c(".",".",".",".",".","."),
round(as.data.frame(tapply(as.numeric(as.character(datfullMC$Age)), datfullMC$AdYear,mean))[,1],2),
round(as.data.frame(tapply(as.numeric(as.character(datfullSnakeEarly$Age)), datfullSnakeEarly$AdYear,mean))[,1],2),
round(as.data.frame(tapply(as.numeric(as.character(datfullUC$Age)), datfullUC$AdYear,mean))[,1],2),
round(as.data.frame(tapply(as.numeric(as.character(datfullSnakeA$Age)), datfullSnakeA$AdYear,mean))[,1],2),
round(as.data.frame(tapply(as.numeric(as.character(datfullSnakeB$Age)), datfullSnakeB$AdYear,mean))[,1],2),
c(".",".",".",".",".","."),
round(as.data.frame(tapply(as.numeric(as.character(datfullMC$Trans)), datfullMC$AdYear,mean))[,1],2),
round(as.data.frame(tapply(as.numeric(as.character(datfullSnakeEarly$Trans)), datfullSnakeEarly$AdYear,mean))[,1],2),
round(as.data.frame(tapply(as.numeric(as.character(datfullUC$Trans)), datfullUC$AdYear,mean))[,1],2),
round(as.data.frame(tapply(as.numeric(as.character(datfullSnakeA$Trans)), datfullSnakeA$AdYear,mean))[,1],2),
round(as.data.frame(tapply(as.numeric(as.character(datfullSnakeB$Trans)), datfullSnakeB$AdYear,mean))[,1],2))


#### ............................................. #####


#Hatcher y and wild tag sites
datfull$tagsite_full_name
datfullH <- subset(datfull, reartype == "H"); datfullH$tagsite_full_name <- factor(datfullH$tagsite_full_name)
table(datfullH$tagsite_full_name)
datfullW <- subset(datfull, reartype == "W"); datfullW$tagsite_full_name <- factor(datfullW$tagsite_full_name)
table(datfullW$tagsite_full_name)
table(datfullW$organization_code)


#### SAVE DATA ####
#Saving r data file with all above processed information
save.image(file = "Steelhead_Data_ALL.RData")
